# Supplementary material for: Structure-guided engineering of adenine base editor with minimized RNA off-targeting activity
Source: Nat Commun. 2021 Apr 16;12:2287. doi: 10.1038/s41467-021-22519-z (PMC8052359; doi:10.1038/s41467-021-22519-z)
Supplement: Supplementary file 3 — Source Data [file 41467_2021_22519_MOESM3_ESM.zip]

Archive with 4 entries (3 files):
- Sorce data/
- Sorce data/Source Data for called mutations from RNA-seq data.xlsx
- Sorce data/Source Data for Main Figures.xlsx
- Sorce data/Source Data for Supplementary Figures.xlsx
