# Supplementary material for: Structure-guided engineering of adenine base editor with minimized RNA off-targeting activity
Source: Nat Commun. 2021 Apr 16;12:2287. doi: 10.1038/s41467-021-22519-z (PMC8052359; doi:10.1038/s41467-021-22519-z)
Supplement: Supplementary file 3 — Source Data [file 41467_2021_22519_MOESM3_ESM.zip › Sorce data/Source Data for called mutations from RNA-seq data.xlsx]

## Sheet: Cas9-D10A Rep1
Chromosome	Position	Original Nucleitide	Mutation into	Mutation rate (%)
chr1	28499253	A	G	16.67
chr1	29193190	T	C	18.18
chr1	29193226	T	C	13.33
chr1	37860989	T	C	17.86
chr1	50974628	A	G	11.54
chr1	88983751	T	C	11.11
chr1	151583114	A	G	10.81
chr2	26779768	A	G	13.33
chr2	216038759	T	C	17.65
chr2	216038821	T	C	15
chr2	216038844	T	C	11.76
chr2	216501950	A	G	13.64
chr3	10151020	A	G	16
chr4	44699381	A	G	8.57
chr4	154536449	T	C	9.62
chr5	34908402	T	C	12.5
chr6	75866562	A	G	8.33
chr6	109463151	T	C	13.33
chr7	5477090	T	C	16.67
chr7	30014036	T	C	12.12
chr7	44014082	T	C	9.52
chr7	101314336	T	C	25
chr10	15078276	T	C	14.81
chr10	16484633	A	G	22.22
chr10	80432379	A	G	6
chr10	112450166	A	G	13.33
chr12	55821662	A	G	8.06
chr12	55821801	A	G	8
chr12	56312703	T	C	31.58
chr12	98734993	A	G	19.05
chr12	120460751	A	G	2.34
chr12	130791357	T	C	10.53
chr15	42543044	T	C	11.76
chr15	84642564	T	C	18.92
chr16	9110895	A	G	9.09
chr16	10531236	T	C	21.05
chr16	14668644	A	G	5.35
chr16	28287009	T	C	12
chr16	72085810	T	C	13.51
chr16	75446075	T	C	14.29
chr17	4143249	A	G	15.38
chr17	4143272	A	G	10
chr17	61715988	T	C	9.09
chr17	62449455	A	G	10.53
chr17	67338689	T	C	11.63
chr18	50392462	A	G	12.9
chr18	50984123	A	G	10
chr18	63331040	T	C	8.82
chr19	11449720	A	G	4.29
chr19	51345178	A	G	11.54
chr20	5994829	A	G	5.08
chrX	136217809	T	C	18.18

## Sheet: Cas9-D10A Rep2
Chromosome	Position	Original Nucleitide	Mutation into	Mutation rate (%)
chr1	9927385	T	C	10
chr1	28499666	A	G	10.16
chr1	32621287	T	C	11.76
chr1	149555766	A	G	20
chr1	151583114	A	G	18.75
chr1	155060276	A	G	13.04
chr2	96327252	A	G	30
chr3	9987135	A	G	13.04
chr5	126625547	A	G	17.39
chr5	139282935	A	G	15.38
chr6	149724748	T	C	14.29
chr6	159679813	T	C	6.15
chr6	159679877	T	C	6.82
chr6	159679899	T	C	6.67
chr6	160088105	A	G	18.18
chr7	30013410	T	C	30
chr7	64923442	A	G	12.5
chr8	41543808	A	G	25
chr9	71972982	A	G	13.04
chr9	83939211	T	C	16
chr10	104125905	A	G	10
chr10	104125931	A	G	8.33
chr10	114433921	T	C	13.33
chr10	124762524	T	C	23.08
chr10	132331662	T	C	4.2
chr11	63956799	A	G	12
chr12	34022728	T	C	13.33
chr12	66123312	T	C	5.41
chr12	112022945	A	G	9.09
chr12	132721693	A	G	7.52
chr12	132722351	A	G	4.75
chr13	41376244	A	G	22.22
chr14	74736175	A	G	6.12
chr15	64364808	T	C	15.38
chr15	64364811	T	C	15.38
chr16	11351547	A	G	15
chr17	2322568	T	C	35.29
chr17	8268707	A	G	8.33
chr17	20314542	A	G	15.38
chr17	38849531	T	C	10
chr17	78207486	A	G	8.78
chr19	16631141	T	C	30
chr19	40741321	T	C	10.34
chr19	40741330	T	C	11.54
chr21	33296210	A	G	16.67
chrX	150990482	A	G	13.04

## Sheet: Cas9-D10A Rep3
Chromosome	Position	Original Nucleitide	Mutation into	Mutation rate (%)
chr1	9928089	T	C	22.22
chr1	10459072	T	C	11.83
chr1	10460612	T	C	11.43
chr1	19259008	A	G	3.25
chr1	28335302	A	G	5.56
chr1	54170591	T	C	36.36
chr1	149555749	A	G	6.94
chr1	155738747	A	G	11.11
chr1	225983676	T	C	6.94
chr1	231565515	A	G	5.88
chr2	128195126	A	G	16.67
chr3	10151020	A	G	17.24
chr3	48294347	T	C	3.95
chr3	155762995	T	C	16.67
chr3	161429562	A	G	2.94
chr4	165078823	T	C	20
chr5	34908402	T	C	13.64
chr5	34908407	T	C	13.64
chr5	34908412	T	C	13.64
chr5	132694116	T	C	22.73
chr5	144159845	T	C	6.52
chr6	7611129	A	G	7.5
chr6	89634987	T	C	12
chr6	106666205	A	G	8.51
chr7	55955573	A	G	16.67
chr7	56011520	T	C	21.43
chr7	92537169	A	G	6.52
chr7	102456368	T	C	14.29
chr7	102456383	T	C	12.5
chr7	102456389	T	C	25
chr7	122074911	T	C	18.75
chr7	128502734	A	G	18.75
chr8	30679027	T	C	6.5
chr9	132375834	T	C	8.33
chr9	132375847	T	C	8.33
chr10	15075826	T	C	13.33
chr10	15077681	T	C	12.5
chr10	15077690	T	C	12.5
chr10	15108452	T	C	16.67
chr10	15108458	T	C	16.67
chr10	73249026	T	C	6.99
chr10	80432379	A	G	4.55
chr10	98442789	T	C	11.54
chr11	61800225	T	C	8.2
chr12	57747915	T	C	8.33
chr12	68843772	A	G	3.66
chr12	98734993	A	G	9.3
chr12	113391120	A	G	15.37
chr13	95793511	A	G	8.33
chr13	95793513	A	G	8.33
chr14	70584558	T	C	3.24
chr14	74736131	A	G	5.13
chr15	42567321	A	G	11.11
chr15	65117623	T	C	16.67
chr16	14668699	A	G	4.62
chr16	14668704	A	G	4.69
chr16	84122496	T	C	9.8
chr17	59204585	A	G	9.32
chr17	59275016	A	G	23.08
chr17	67338851	T	C	8
chr18	35307988	A	G	14.81
chr19	48286195	A	G	14.29
chr22	18088511	A	G	19.55
chr22	18089976	A	G	19.54
chr22	28757303	A	G	3
chr22	36488035	T	C	30
chr22	36488624	T	C	10.53
chr22	36488684	T	C	14.29
chrX	54564820	A	G	14.29
chrX	119539409	T	C	20

## Sheet: ABEmax Rep1
Chromosome	Position	Original Nucleitide	Mutation into	Mutation rate (%)
chr1	942868	A	G	10.34
chr1	942880	A	G	6.25
chr1	942920	A	G	10.71
chr1	944031	A	G	7.41
chr1	944050	A	G	42.42
chr1	944234	A	G	2.34
chr1	944271	A	G	1.82
chr1	944397	T	C	2.04
chr1	944533	T	C	7.49
chr1	944549	T	C	1.07
chr1	944559	T	C	4.38
chr1	944563	T	C	6.68
chr1	944566	T	C	2.53
chr1	944584	T	C	1.25
chr1	944648	T	C	2.51
chr1	944670	T	C	2.36
chr1	944701	T	C	9.57
chr1	944719	T	C	1.85
chr1	944755	T	C	6.33
chr1	948546	T	C	3.81
chr1	948555	T	C	2.29
chr1	948564	T	C	3.25
chr1	952482	T	C	2.22
chr1	956180	T	C	2.72
chr1	956187	T	C	1.58
chr1	957184	T	C	6.58
chr1	958997	T	C	13.04
chr1	959028	T	C	10
chr1	963465	A	G	7.41
chr1	965052	A	G	6.25
chr1	965069	A	G	5.56
chr1	997401	T	C	1.69
chr1	998972	T	C	9.68
chr1	998976	T	C	5.71
chr1	998990	T	C	6.52
chr1	999360	T	C	2.99
chr1	999396	T	C	3.92
chr1	999976	T	C	2.84
chr1	1014084	A	G	5.45
chr1	1014267	A	G	87.88
chr1	1014399	A	G	8.57
chr1	1055754	A	G	13.33
chr1	1081975	T	C	10
chr1	1082283	T	C	29.41
chr1	1217229	T	C	2.19
chr1	1217574	T	C	2.03
chr1	1217576	T	C	16.33
chr1	1218891	T	C	21.38
chr1	1228606	T	C	7.41
chr1	1228630	T	C	3.57
chr1	1228650	T	C	3.64
chr1	1228657	T	C	3.66
chr1	1232931	A	G	8.89
chr1	1232958	A	G	8.33
chr1	1233207	A	G	5.26
chr1	1233213	A	G	5.41
chr1	1254258	T	C	6.25
chr1	1254295	T	C	3.03
chr1	1254298	T	C	7.46
chr1	1254345	T	C	4.48
chr1	1254430	T	C	3.57
chr1	1254549	T	C	14.29
chr1	1254620	T	C	6.94
chr1	1254641	T	C	13.64
chr1	1254684	T	C	3.33
chr1	1254901	T	C	3.17
chr1	1254906	T	C	4.69
chr1	1254919	T	C	8.57
chr1	1254922	T	C	3.75
chr1	1254951	T	C	6.38
chr1	1255079	T	C	3.35
chr1	1255081	T	C	1.69
chr1	1255082	T	C	2.76
chr1	1255083	T	C	3.87
chr1	1255159	T	C	5.51
chr1	1255187	T	C	1.68
chr1	1255217	T	C	1.06
chr1	1255231	T	C	1.8
chr1	1255400	T	C	11.41
chr1	1257096	T	C	2.59
chr1	1257098	T	C	2.1
chr1	1263351	T	C	18.75
chr1	1267920	T	C	2.82
chr1	1267931	T	C	5.13
chr1	1309128	A	G	3.53
chr1	1309519	A	G	10.1
chr1	1309525	A	G	12.75
chr1	1309546	A	G	2.54
chr1	1309787	A	G	8.26
chr1	1311567	A	G	3.74
chr1	1311575	A	G	10
chr1	1311583	A	G	3.8
chr1	1311584	A	G	3.85
chr1	1311588	A	G	2.86
chr1	1311591	A	G	11.76
chr1	1311598	A	G	7.81
chr1	1311617	A	G	6.15
chr1	1311622	A	G	3.08
chr1	1311623	A	G	3.08
chr1	1312633	T	C	6.67
chr1	1312825	T	C	4.17
chr1	1313853	T	C	7.94
chr1	1313856	T	C	4.69
chr1	1313859	T	C	6.15
chr1	1319069	T	C	11.11
chr1	1319389	T	C	4.65
chr1	1319397	T	C	6.9
chr1	1319451	T	C	3.9
chr1	1319453	T	C	5.33
chr1	1319465	T	C	5
chr1	1319468	T	C	16.67
chr1	1324968	A	G	21.05
chr1	1328356	A	G	11.54
chr1	1335370	T	C	11.11
chr1	1335617	T	C	14
chr1	1335731	T	C	4.08
chr1	1335735	T	C	6
chr1	1335739	T	C	12.32
chr1	1335744	T	C	4.22
chr1	1336284	T	C	4.17
chr1	1336340	T	C	6.12
chr1	1373756	T	C	5.38
chr1	1373759	T	C	4.46
chr1	1373817	T	C	1.89
chr1	1373853	T	C	3.77
chr1	1374070	T	C	5.46
chr1	1374082	T	C	1.02
chr1	1374113	T	C	3.8
chr1	1374174	T	C	2.75
chr1	1374233	T	C	3.68
chr1	1374359	T	C	1.17
chr1	1374385	T	C	2.41
chr1	1386858	T	C	2.86
chr1	1386866	T	C	1.74
chr1	1387433	T	C	6.06
chr1	1398283	T	C	6.94
chr1	1398304	T	C	4.17
chr1	1398626	T	C	9.68
chr1	1399168	T	C	16.22
chr1	1399223	T	C	3.26
chr1	1401465	A	G	4.76
chr1	1401685	A	G	4.35
chr1	1471906	A	G	10.26
chr1	1478674	A	G	18.52
chr1	1482237	A	G	4.85
chr1	1490312	A	G	5.88
chr1	1490318	A	G	7.14
chr1	1495877	A	G	5.5
chr1	1512290	A	G	3.45
chr1	1527790	A	G	3.51
chr1	1534096	A	G	4.12
chr1	1534151	A	G	7.41
chr1	1534318	A	G	9.86
chr1	1541992	T	C	1.64
chr1	1542019	T	C	1.61
chr1	1542104	T	C	1.75
chr1	1562864	T	C	5.71
chr1	1563132	T	C	10.71
chr1	1564202	T	C	5.71
chr1	1574760	T	C	4.88
chr1	1598367	T	C	11.76
chr1	1598390	T	C	11.76
chr1	1662801	T	C	27.78
chr1	1751735	T	C	4.08
chr1	1751790	T	C	7.69
chr1	1752532	T	C	3.45
chr1	1752607	T	C	4.69
chr1	1752774	T	C	2.63
chr1	1765306	T	C	7.46
chr1	1765345	T	C	2.99
chr1	1765373	T	C	5.97
chr1	1786222	T	C	6.45
chr1	1786225	T	C	4.81
chr1	1786268	T	C	4.17
chr1	1786288	T	C	4.24
chr1	1786492	T	C	6.93
chr1	1786859	T	C	2.35
chr1	1786992	T	C	2.88
chr1	1786999	T	C	2.17
chr1	1787005	T	C	3.45
chr1	1789092	T	C	3.3
chr1	1789103	T	C	9.73
chr1	1804494	T	C	11.29
chr1	2050655	A	G	8
chr1	2156066	A	G	13.64
chr1	2172353	A	G	19.05
chr1	2172367	A	G	9.52
chr1	2184969	A	G	15.79
chr1	2184971	A	G	15.79
chr1	2185046	A	G	5.88
chr1	2185053	A	G	5.26
chr1	2185145	A	G	5.56
chr1	2185250	A	G	21.74
chr1	2189684	T	C	4.6
chr1	2189686	T	C	4.6
chr1	2189696	T	C	3.11
chr1	2391864	A	G	11.76
chr1	2403178	A	G	1.83
chr1	2403201	A	G	1.88
chr1	2403206	A	G	3.25
chr1	2403261	A	G	1.64
chr1	2403270	A	G	2.26
chr1	2403448	A	G	3.18
chr1	2403603	A	G	8.16
chr1	2403954	A	G	7.5
chr1	2404251	A	G	9.52
chr1	2404812	A	G	6
chr1	2405115	T	C	2.27
chr1	2405216	T	C	2.86
chr1	2405485	T	C	6.06
chr1	2405510	T	C	5
chr1	2405640	T	C	9.88
chr1	2405642	T	C	4.76
chr1	2405645	T	C	10
chr1	2405666	T	C	6.82
chr1	2405675	T	C	4.55
chr1	2405691	T	C	5
chr1	2405728	T	C	25.71
chr1	2405773	T	C	18.18
chr1	2412444	T	C	17.65
chr1	2508787	T	C	8.7
chr1	2514052	T	C	6.82
chr1	2514394	T	C	6.9
chr1	2519881	T	C	6.06
chr1	2520823	T	C	8.11
chr1	2521228	T	C	4.76
chr1	2586899	A	G	12.5
chr1	2589536	A	G	20
chr1	2590648	A	G	16.67
chr1	2590655	A	G	25
chr1	3625774	A	G	10
chr1	3625853	A	G	14.29
chr1	3629054	A	G	9.09
chr1	3629075	A	G	6.45
chr1	3629087	A	G	6.25
chr1	3629098	A	G	6.25
chr1	3629376	A	G	12.5
chr1	3629780	A	G	4.35
chr1	3631083	T	C	3.95
chr1	3631145	T	C	9.62
chr1	3631288	T	C	14.58
chr1	3631332	T	C	6
chr1	3646744	T	C	3.77
chr1	3737513	T	C	12.5
chr1	3742868	T	C	14.81
chr1	3746588	T	C	16
chr1	3746627	T	C	6.25
chr1	3746719	T	C	9.09
chr1	3780631	T	C	5.56
chr1	3780635	T	C	2.82
chr1	3780672	T	C	3.33
chr1	3780681	T	C	2.3
chr1	3780703	T	C	2.15
chr1	3780712	T	C	1.82
chr1	3780721	T	C	9.02
chr1	3780819	T	C	2.21
chr1	3780864	T	C	9.57
chr1	3781010	T	C	1.89
chr1	3781012	T	C	5.83
chr1	3781019	T	C	12.17
chr1	3781030	T	C	2.73
chr1	3781128	T	C	1.64
chr1	3781152	T	C	7.14
chr1	3785115	T	C	15.79
chr1	3787235	T	C	3.45
chr1	3796080	T	C	2.13
chr1	3814974	T	C	5.88
chr1	3815016	T	C	6.67
chr1	3815024	T	C	6.52
chr1	3815134	T	C	3.17
chr1	3815138	T	C	5.08
chr1	3815140	T	C	3.23
chr1	3815170	T	C	5.26
chr1	3815175	T	C	5.17
chr1	3815218	T	C	3.8
chr1	3815415	T	C	8.33
chr1	3815464	T	C	4.35
chr1	3815476	T	C	6.98
chr1	3831173	T	C	7.69
chr1	3848684	T	C	7.69
chr1	3848698	T	C	14.29
chr1	3848712	T	C	13.79
chr1	3857033	T	C	14.29
chr1	3857085	T	C	6
chr1	3857121	T	C	6.98
chr1	3869699	A	G	18.18
chr1	3869711	A	G	18.18
chr1	3884248	A	G	23.81
chr1	3884353	A	G	9.52
chr1	3884422	A	G	16.67
chr1	3884426	A	G	8
chr1	3884541	A	G	11.11
chr1	3884700	A	G	15.79
chr1	3885018	A	G	7.69
chr1	3885225	A	G	21.43
chr1	3889330	T	C	11.54
chr1	3890791	T	C	6.56
chr1	3890805	T	C	5.17
chr1	3890958	T	C	86
chr1	6185224	T	C	3.28
chr1	6185493	T	C	2.93
chr1	6185495	T	C	2.44
chr1	6185654	T	C	1.34
chr1	6185656	T	C	2.22
chr1	6185781	T	C	2.78
chr1	6186028	T	C	2.04
chr1	6186032	T	C	2.04
chr1	6186597	T	C	7.78
chr1	6186730	T	C	4.49
chr1	6186776	T	C	1.59
chr1	6198873	T	C	9.38
chr1	6199393	T	C	9.76
chr1	6221660	T	C	4.94
chr1	6221710	T	C	3.8
chr1	6221805	T	C	5.15
chr1	6221816	T	C	2.13
chr1	6221853	T	C	2.33
chr1	6221855	T	C	3.57
chr1	6221862	T	C	2.27
chr1	6221891	T	C	2.08
chr1	6221895	T	C	2
chr1	6222435	T	C	4.92
chr1	6222458	T	C	3.08
chr1	6222460	T	C	3.08
chr1	6222495	T	C	5.71
chr1	6222515	T	C	3.17
chr1	6223520	T	C	3.77
chr1	6223589	T	C	2.04
chr1	6223598	T	C	2.78
chr1	6223603	T	C	6.54
chr1	6223881	T	C	1.57
chr1	6223883	T	C	7.98
chr1	6223972	T	C	3.16
chr1	6224051	T	C	2.59
chr1	6224053	T	C	1.49
chr1	6224469	T	C	1.92
chr1	6224516	T	C	1.64
chr1	6224660	T	C	5.92
chr1	6224669	T	C	2.63
chr1	6224755	T	C	2
chr1	6224759	T	C	1.97
chr1	6224786	T	C	5.49
chr1	6224831	T	C	2.98
chr1	6224851	T	C	2.69
chr1	6224881	T	C	2.43
chr1	6224970	T	C	3.09
chr1	6224978	T	C	1.63
chr1	6225104	T	C	2.07
chr1	6225138	T	C	2.42
chr1	6225147	T	C	3.51
chr1	6231936	T	C	4.35
chr1	6233531	T	C	7.89
chr1	6264410	T	C	4.85
chr1	6264467	T	C	8.4
chr1	6264476	T	C	3.1
chr1	6264492	T	C	2.17
chr1	6264565	T	C	9.68
chr1	6264635	T	C	1.48
chr1	6264646	T	C	4.5
chr1	6294934	T	C	4.76
chr1	6327373	T	C	3.26
chr1	6339480	T	C	12.5
chr1	6522199	T	C	9.52
chr1	6529109	T	C	10
chr1	6529112	T	C	10
chr1	6580665	A	G	5.17
chr1	6580683	A	G	4.92
chr1	6580721	A	G	7.25
chr1	6580751	A	G	5.8
chr1	6580773	A	G	27.69
chr1	6580887	A	G	7.79
chr1	6580933	A	G	4.6
chr1	6581027	A	G	5.17
chr1	6581040	A	G	3.85
chr1	6581086	A	G	6
chr1	6582101	A	G	6.12
chr1	6582143	A	G	4.23
chr1	6582147	A	G	7.14
chr1	6582215	A	G	10.61
chr1	6585955	A	G	13.33
chr1	6588121	A	G	6.9
chr1	6588423	A	G	17.65
chr1	6588959	A	G	10
chr1	6588962	A	G	8.57
chr1	6589004	A	G	11.76
chr1	6590885	T	C	9.3
chr1	6590948	T	C	8.7
chr1	6590964	T	C	8.33
chr1	6590968	T	C	4
chr1	6590973	T	C	5.56
chr1	6590985	T	C	3.77
chr1	6590999	T	C	4.92
chr1	6591005	T	C	4.92
chr1	6591154	T	C	3.23
chr1	6591561	T	C	7.89
chr1	6591564	T	C	5.26
chr1	6592200	T	C	11.36
chr1	6592235	T	C	4.88
chr1	6592250	T	C	14.29
chr1	6592269	T	C	6.06
chr1	6592506	T	C	5.56
chr1	6592788	T	C	4.65
chr1	6592842	T	C	4.08
chr1	6592844	T	C	6.25
chr1	6593329	T	C	8.7
chr1	6593600	T	C	8.82
chr1	6599320	T	C	17.39
chr1	6632892	A	G	1.77
chr1	6632914	A	G	2.38
chr1	6633000	A	G	3.3
chr1	6633003	A	G	4.55
chr1	6633100	A	G	3.19
chr1	6633176	A	G	1.52
chr1	6633189	A	G	2.07
chr1	6633218	A	G	11.98
chr1	6633264	A	G	2.94
chr1	6633278	A	G	9.84
chr1	6633301	A	G	5.29
chr1	6633383	A	G	4.76
chr1	6634349	T	C	4.82
chr1	6634369	T	C	5.56
chr1	6634421	T	C	16.87
chr1	6634436	T	C	4.17
chr1	6634844	T	C	2.25
chr1	6634922	T	C	2
chr1	6635023	T	C	4
chr1	6635120	T	C	1.56
chr1	6635125	T	C	3.14
chr1	6635138	T	C	5
chr1	6635140	T	C	5.17
chr1	6635162	T	C	3.48
chr1	6635171	T	C	4.42
chr1	6635545	T	C	2.56
chr1	6635551	T	C	2.52
chr1	6635563	T	C	1.64
chr1	6635569	T	C	1.65
chr1	6635572	T	C	3.39
chr1	6635574	T	C	1.74
chr1	6635579	T	C	3.45
chr1	6635620	T	C	2.22
chr1	6645857	T	C	9.43
chr1	6645897	T	C	6.41
chr1	6645901	T	C	2.41
chr1	6652897	T	C	6.98
chr1	6887859	A	G	3.39
chr1	6887912	A	G	52.94
chr1	7779857	A	G	1.87
chr1	7779867	A	G	1.98
chr1	7780360	A	G	3.06
chr1	7780648	A	G	1.92
chr1	7985063	A	G	5.53
chr1	7985095	A	G	1.27
chr1	7985123	A	G	1.52
chr1	7985168	A	G	1.98
chr1	7985233	A	G	2.48
chr1	8012713	T	C	5.71
chr1	8013303	T	C	3.92
chr1	8013792	T	C	7.69
chr1	8014200	T	C	5.56
chr1	8861026	T	C	2.66
chr1	8861147	T	C	1.32
chr1	8861221	T	C	3.81
chr1	8861361	T	C	3.47
chr1	8863276	T	C	2.02
chr1	8864013	T	C	1.28
chr1	8865311	T	C	1.03
chr1	8865380	T	C	4.93
chr1	8865412	T	C	6.09
chr1	8865441	T	C	1.22
chr1	8865443	T	C	1.92
chr1	8866347	T	C	2.4
chr1	9539679	A	G	2.04
chr1	9580004	A	G	4.55
chr1	9580033	A	G	7.14
chr1	9580091	A	G	3.03
chr1	9580101	A	G	2.11
chr1	9580109	A	G	4.35
chr1	9580115	A	G	2.27
chr1	9582398	A	G	3.17
chr1	9582439	A	G	4.29
chr1	9582493	A	G	5.8
chr1	9603848	A	G	7.41
chr1	9603864	A	G	6.45
chr1	9604349	A	G	14.29
chr1	9729285	T	C	5.36
chr1	9729293	T	C	7.14
chr1	9729297	T	C	3.51
chr1	9729303	T	C	5.36
chr1	9729516	T	C	9.26
chr1	9730005	T	C	4.88
chr1	9730423	T	C	3.8
chr1	9730527	T	C	9.41
chr1	9734109	T	C	7.14
chr1	9741218	T	C	4.88
chr1	9749587	T	C	5.36
chr1	9749589	T	C	3.64
chr1	9975726	A	G	9.68
chr1	9982816	A	G	20
chr1	9982819	A	G	20
chr1	10007618	A	G	16.67
chr1	10130573	A	G	8.33
chr1	10178715	A	G	7.14
chr1	10178721	A	G	6.06
chr1	10178731	A	G	5.56
chr1	10179999	A	G	11.36
chr1	10180336	A	G	4.17
chr1	10413109	A	G	1.88
chr1	10413122	A	G	1.88
chr1	10419690	A	G	7.24
chr1	10419739	A	G	2.72
chr1	10419865	A	G	3.87
chr1	10419868	A	G	1.95
chr1	10419870	A	G	1.61
chr1	10419894	A	G	1.2
chr1	10419900	A	G	2.74
chr1	10419905	A	G	2.76
chr1	10430909	A	G	2.7
chr1	10430913	A	G	1.82
chr1	10430994	A	G	8.7
chr1	10431043	A	G	1.71
chr1	10431118	A	G	3.3
chr1	10431127	A	G	3.53
chr1	10431194	A	G	2.44
chr1	10431226	A	G	7.59
chr1	10431238	A	G	2.44
chr1	10431293	A	G	2.91
chr1	10431301	A	G	4.85
chr1	10431320	A	G	3.74
chr1	10431322	A	G	1.89
chr1	10431324	A	G	2.83
chr1	10431328	A	G	4.72
chr1	10442636	A	G	7.5
chr1	10442655	A	G	7.89
chr1	10451475	A	G	12.9
chr1	10456907	T	C	7.14
chr1	10456912	T	C	7.78
chr1	10456953	T	C	3.26
chr1	10457004	T	C	2.17
chr1	10457084	T	C	8.11
chr1	10457086	T	C	7.79
chr1	10457090	T	C	2.43
chr1	10457091	T	C	3.75
chr1	10457095	T	C	3.65
chr1	10457935	T	C	6.87
chr1	10457955	T	C	3.32
chr1	10457968	T	C	3.32
chr1	10458199	T	C	8.82
chr1	10458855	T	C	5.56
chr1	10459410	T	C	4.08
chr1	10459425	T	C	4.08
chr1	10459609	T	C	13.89
chr1	10459611	T	C	8.11
chr1	10459820	T	C	5.23
chr1	10459889	T	C	4.1
chr1	10460145	T	C	13.33
chr1	10460169	T	C	13.33
chr1	10461247	T	C	3.28
chr1	10461402	T	C	1.83
chr1	10461446	T	C	9.17
chr1	10461491	T	C	4.55
chr1	10461593	T	C	8.59
chr1	10461647	T	C	3.9
chr1	10461649	T	C	4.05
chr1	10462886	T	C	2.6
chr1	10462907	T	C	2.33
chr1	10462924	T	C	3.19
chr1	10462926	T	C	3.12
chr1	10462998	T	C	2.22
chr1	10463001	T	C	4.41
chr1	10463004	T	C	5.88
chr1	10463030	T	C	5.75
chr1	10463156	T	C	7.41
chr1	10463162	T	C	5.05
chr1	10463172	T	C	10.96
chr1	10463460	T	C	4.23
chr1	10463556	T	C	2.85
chr1	10463579	T	C	2.15
chr1	10463582	T	C	1.26
chr1	10469251	T	C	3.92
chr1	10469268	T	C	5.88
chr1	10472379	T	C	14.2
chr1	10472403	T	C	1.63
chr1	10472410	T	C	6.49
chr1	10472416	T	C	4.3
chr1	10472432	T	C	3.8
chr1	10472522	T	C	37.93
chr1	10630026	A	G	5.41
chr1	10630094	A	G	10.91
chr1	10630144	A	G	11.32
chr1	11013878	A	G	7.66
chr1	11020541	A	G	2.88
chr1	11022523	A	G	2.88
chr1	11022729	A	G	1.9
chr1	11023385	A	G	3.06
chr1	11023389	A	G	1.8
chr1	11023616	A	G	1.89
chr1	11054650	T	C	27.38
chr1	11054661	T	C	2.2
chr1	11056686	T	C	4.17
chr1	11081180	T	C	3.05
chr1	11081182	T	C	2.27
chr1	11082762	T	C	2.9
chr1	11082779	T	C	2.9
chr1	11101914	A	G	5.26
chr1	11106937	T	C	9.21
chr1	11106940	T	C	4.05
chr1	11124544	T	C	7.69
chr1	11124565	T	C	7.14
chr1	11130612	T	C	8.11
chr1	11199333	T	C	11.11
chr1	11247952	T	C	23.53
chr1	11273677	A	G	7.23
chr1	11286184	A	G	5.26
chr1	11287453	A	G	9.09
chr1	11287455	A	G	9.09
chr1	11661152	A	G	10.71
chr1	11661630	A	G	4.41
chr1	11661724	A	G	13.73
chr1	11661759	A	G	16.67
chr1	11661930	A	G	4.26
chr1	11662076	A	G	19.05
chr1	11674527	T	C	4.59
chr1	11674529	T	C	3.25
chr1	11674531	T	C	3.2
chr1	11674676	T	C	3.29
chr1	11677568	T	C	4.44
chr1	11680643	T	C	3.64
chr1	11680804	T	C	6.1
chr1	11680839	T	C	5.48
chr1	11750288	A	G	3.08
chr1	11750446	A	G	4.48
chr1	11750702	A	G	6.82
chr1	11920168	T	C	5.66
chr1	11922856	T	C	5.56
chr1	11922877	T	C	2.09
chr1	11922965	T	C	3.94
chr1	11923043	T	C	12.5
chr1	11923046	T	C	5.71
chr1	11923355	T	C	9.38
chr1	11925498	T	C	5.41
chr1	11949849	A	G	7.41
chr1	11950448	A	G	6.52
chr1	11950456	A	G	4.26
chr1	11950472	A	G	3.7
chr1	11950476	A	G	3.51
chr1	11950479	A	G	22.81
chr1	11957902	A	G	11.11
chr1	11964273	A	G	2.9
chr1	11974733	A	G	3.39
chr1	11974744	A	G	3.17
chr1	11975047	A	G	2.44
chr1	11975053	A	G	2.41
chr1	11975063	A	G	3.57
chr1	12004564	A	G	7.41
chr1	12005754	A	G	8.11
chr1	12005769	A	G	6.96
chr1	12005792	A	G	4.17
chr1	12005878	A	G	5.88
chr1	12007209	A	G	8.7
chr1	12007218	A	G	5.48
chr1	12011564	A	G	5.88
chr1	12011698	A	G	2.5
chr1	12012011	A	G	2.08
chr1	12012306	A	G	4.97
chr1	12012323	A	G	2.94
chr1	12012360	A	G	5.16
chr1	12012405	A	G	3.04
chr1	12012483	A	G	2.13
chr1	12012495	A	G	2.05
chr1	12012553	A	G	2.16
chr1	12012579	A	G	2.19
chr1	12012627	A	G	4.35
chr1	12012867	A	G	3.12
chr1	12012869	A	G	2.31
chr1	12012873	A	G	2.34
chr1	12012880	A	G	3.03
chr1	12013019	A	G	4.41
chr1	12013212	A	G	2.46
chr1	12013217	A	G	5.13
chr1	12578770	T	C	27.27
chr1	12579361	T	C	10
chr1	12579387	T	C	14.29
chr1	12580587	T	C	15
chr1	13616064	A	G	2.63
chr1	13616244	A	G	6.9
chr1	13616308	A	G	15.38
chr1	15215038	A	G	16.67
chr1	15409982	A	G	15.38
chr1	15428723	A	G	7.14
chr1	15428845	A	G	5.08
chr1	15430081	A	G	7.89
chr1	15430094	A	G	8.11
chr1	15492475	T	C	5.56
chr1	15492540	T	C	8.16
chr1	15492641	T	C	19.05
chr1	15617556	A	G	27.27
chr1	15660309	A	G	16.36
chr1	15725470	A	G	7.14
chr1	15725485	A	G	7.41
chr1	15727193	A	G	12.5
chr1	15731939	A	G	16
chr1	15732411	A	G	5.56
chr1	15733842	A	G	8.7
chr1	15733993	A	G	6.06
chr1	15734197	A	G	10.53
chr1	15734565	A	G	30.77
chr1	15785200	A	G	16.67
chr1	15785280	A	G	13.33
chr1	15785971	A	G	15.38
chr1	15807463	T	C	6.45
chr1	15807465	T	C	6.35
chr1	15807467	T	C	6.45
chr1	15807486	T	C	4.48
chr1	15807489	T	C	10.81
chr1	15807518	T	C	6.59
chr1	15807627	T	C	7.69
chr1	15834474	T	C	6.45
chr1	15941945	T	C	7.14
chr1	15942120	T	C	6.25
chr1	15942588	T	C	26.19
chr1	15942618	T	C	8.51
chr1	15942664	T	C	5.26
chr1	15942666	T	C	13.79
chr1	15942689	T	C	8.06
chr1	15944409	T	C	3.57
chr1	15944436	T	C	5.63
chr1	15944529	T	C	4.29
chr1	15944962	T	C	7.14
chr1	15945109	T	C	4.76
chr1	15945772	T	C	7.5
chr1	15946958	T	C	11.54
chr1	15947096	T	C	15.56
chr1	15947100	T	C	8.33
chr1	16124476	T	C	21.43
chr1	16124629	T	C	5.56
chr1	16124638	T	C	5.26
chr1	16124640	T	C	7.89
chr1	16124920	T	C	7.69
chr1	16125178	T	C	7.5
chr1	16251287	T	C	5.41
chr1	16251346	T	C	5.41
chr1	16251403	T	C	21.43
chr1	16251639	T	C	11.54
chr1	16315249	T	C	10.34
chr1	16352302	T	C	6.98
chr1	16393269	A	G	3.53
chr1	16393331	A	G	2.53
chr1	16393407	A	G	1.66
chr1	16393410	A	G	17.82
chr1	16395081	A	G	3.16
chr1	16395139	A	G	4.55
chr1	16395152	A	G	1.98
chr1	16395153	A	G	1.97
chr1	16395208	A	G	2.4
chr1	16395256	A	G	5.16
chr1	16395467	A	G	6.09
chr1	16395722	A	G	3.18
chr1	16395797	A	G	4.04
chr1	16395815	A	G	2.04
chr1	16395816	A	G	3.06
chr1	16395817	A	G	1.5
chr1	16395834	A	G	1.45
chr1	16395973	A	G	1.9
chr1	16396060	A	G	1.54
chr1	16396083	A	G	2.58
chr1	16396085	A	G	5.76
chr1	16396128	A	G	1.48
chr1	16396131	A	G	1.42
chr1	16396199	A	G	6.56
chr1	16396293	A	G	5.96
chr1	16396325	A	G	2.48
chr1	16396328	A	G	8.26
chr1	16396457	A	G	2.71
chr1	16396470	A	G	6.6
chr1	16396556	A	G	8.53
chr1	16396649	A	G	12.82
chr1	16396774	A	G	6.75
chr1	16396845	A	G	4.05
chr1	16396858	A	G	6.33
chr1	16396864	A	G	5.08
chr1	16396936	A	G	2.33
chr1	16396969	A	G	1.73
chr1	16397004	A	G	3.14
chr1	16397026	A	G	2.03
chr1	16397030	A	G	2.65
chr1	16397175	A	G	1.72
chr1	16397178	A	G	5.75
chr1	16397340	A	G	3.21
chr1	16397559	A	G	2.33
chr1	16397645	A	G	1.09
chr1	16397655	A	G	1.39
chr1	16397671	A	G	2.02
chr1	16397673	A	G	3.7
chr1	16397832	A	G	8.62
chr1	16397888	A	G	2.84
chr1	16397904	A	G	2.48
chr1	16443691	A	G	2
chr1	16448093	A	G	3.12
chr1	16458963	A	G	4.38
chr1	16459052	A	G	2.86
chr1	16459091	A	G	3.93
chr1	16459197	A	G	4.79
chr1	16459326	A	G	16.54
chr1	16459377	A	G	3.15
chr1	16459386	A	G	3.2
chr1	16459401	A	G	2.46
chr1	16459405	A	G	1.59
chr1	16459442	A	G	4.11
chr1	16459452	A	G	3.95
chr1	16459456	A	G	3.33
chr1	16459622	A	G	3.07
chr1	16459627	A	G	2.47
chr1	16459636	A	G	10.37
chr1	16459641	A	G	1.84
chr1	16459645	A	G	2.4
chr1	16459647	A	G	3.01
chr1	16459679	A	G	2.84
chr1	16459854	A	G	2.84
chr1	16459855	A	G	1.72
chr1	16459861	A	G	2.86
chr1	16459885	A	G	1.81
chr1	16459898	A	G	1.85
chr1	16459923	A	G	5.84
chr1	16459959	A	G	2.22
chr1	16618966	T	C	2.47
chr1	16618979	T	C	2.53
chr1	16619924	T	C	3.23
chr1	16619927	T	C	3.17
chr1	16625862	T	C	4.84
chr1	16625865	T	C	3.23
chr1	16633204	T	C	11.11
chr1	16986126	T	C	8.33
chr1	16986906	T	C	13.33
chr1	16993809	T	C	25
chr1	17018826	T	C	3.25
chr1	17018828	T	C	1.96
chr1	17022651	T	C	2.73
chr1	17022702	T	C	1.8
chr1	17407048	T	C	1.89
chr1	17407179	T	C	3.53
chr1	17407384	T	C	1.98
chr1	17408044	T	C	5.33
chr1	17408479	T	C	2.63
chr1	17408908	T	C	2.38
chr1	17409109	T	C	3.38
chr1	17438385	T	C	10.78
chr1	17438434	T	C	1.6
chr1	18872060	T	C	11.76
chr1	18874523	T	C	16.67
chr1	18874528	T	C	16.67
chr1	18885528	T	C	13.33
chr1	19074598	T	C	3.57
chr1	19074602	T	C	10.71
chr1	19074727	T	C	3.6
chr1	19074756	T	C	2.46
chr1	19081475	T	C	4.17
chr1	19084589	T	C	3.45
chr1	19084651	T	C	8.33
chr1	19088858	T	C	6.45
chr1	19101603	T	C	4.44
chr1	19112748	T	C	5.88
chr1	19112758	T	C	3.7
chr1	19112833	T	C	12.24
chr1	19218107	T	C	20
chr1	19219190	T	C	16.42
chr1	19219304	T	C	10.26
chr1	19219328	T	C	3.54
chr1	19219393	T	C	2.56
chr1	19219400	T	C	29.49
chr1	19219406	T	C	3.8
chr1	19219415	T	C	2.6
chr1	19223503	T	C	3.08
chr1	19227403	T	C	8.51
chr1	19231363	T	C	4.84
chr1	19232695	T	C	8.89
chr1	19232727	T	C	10.34
chr1	19232977	T	C	7.14
chr1	19242429	T	C	9.3
chr1	19257876	A	G	4.03
chr1	19258760	A	G	2.52
chr1	19258781	A	G	3.67
chr1	19258803	A	G	1.57
chr1	19258922	A	G	2.24
chr1	19258932	A	G	5.66
chr1	19258934	A	G	1.62
chr1	19259128	A	G	1.95
chr1	19259424	A	G	2.44
chr1	19259647	A	G	2.42
chr1	19304018	T	C	6.67
chr1	19304066	T	C	9.43
chr1	19304226	T	C	1.97
chr1	19304250	T	C	2.6
chr1	19304274	T	C	1.57
chr1	19304275	T	C	3.23
chr1	19304350	T	C	1.8
chr1	19306085	T	C	7.87
chr1	19306094	T	C	4
chr1	19307074	T	C	6.78
chr1	19311893	T	C	5.71
chr1	19311895	T	C	17.14
chr1	19311974	T	C	2.44
chr1	19312799	A	G	6.45
chr1	19317741	A	G	6.82
chr1	19327297	A	G	9.52
chr1	19329010	A	G	6.67
chr1	19329146	A	G	8.57
chr1	19339377	T	C	2.27
chr1	19626497	A	G	1.46
chr1	19626506	A	G	1.47
chr1	19657107	A	G	8.33
chr1	19657235	A	G	7.69
chr1	19657510	A	G	11.43
chr1	19658012	A	G	8.57
chr1	19658016	A	G	8.57
chr1	19658043	A	G	11.11
chr1	19658166	A	G	9.43
chr1	19658209	A	G	10.64
chr1	19658218	A	G	10.42
chr1	19912097	A	G	66.67
chr1	20483532	T	C	14.29
chr1	20499497	T	C	8.7
chr1	20499594	T	C	5.66
chr1	20499613	T	C	15.79
chr1	20499653	T	C	6.78
chr1	20499689	T	C	2.3
chr1	20499692	T	C	5.75
chr1	20499729	T	C	10.78
chr1	20499783	T	C	6.84
chr1	20499898	T	C	7.14
chr1	20499951	T	C	4.94
chr1	20500027	T	C	3.06
chr1	20500033	T	C	4.9
chr1	20500085	T	C	1.57
chr1	20500086	T	C	3.12
chr1	20500117	T	C	3.23
chr1	20500262	T	C	10.57
chr1	20500265	T	C	7.81
chr1	20500387	T	C	1.89
chr1	20500388	T	C	2.8
chr1	20500403	T	C	1.82
chr1	20500424	T	C	3.03
chr1	20500552	T	C	3.49
chr1	20500553	T	C	4.65
chr1	20500554	T	C	2.33
chr1	20500595	T	C	4.62
chr1	20500688	T	C	11.27
chr1	20500695	T	C	4.23
chr1	20500700	T	C	5.41
chr1	20500708	T	C	7.59
chr1	20500729	T	C	2.53
chr1	20500748	T	C	4.76
chr1	20500821	T	C	2.6
chr1	20500840	T	C	6.67
chr1	20501055	T	C	3.12
chr1	20501057	T	C	4.69
chr1	20501132	T	C	3.03
chr1	20501133	T	C	3.03
chr1	20501198	T	C	7.5
chr1	20501282	T	C	23.42
chr1	20501291	T	C	5.95
chr1	20501303	T	C	8
chr1	20501351	T	C	7.69
chr1	20503250	T	C	4.76
chr1	20503270	T	C	8.33
chr1	20508020	T	C	3.54
chr1	20633883	A	G	3.64
chr1	20638011	A	G	4
chr1	20638013	A	G	5.77
chr1	20645679	A	G	8
chr1	20648558	A	G	11.11
chr1	20649104	A	G	17.02
chr1	20649140	A	G	4
chr1	20650585	A	G	3.23
chr1	20650717	A	G	7.84
chr1	20650916	A	G	5.06
chr1	20650918	A	G	3.75
chr1	20651050	A	G	4.92
chr1	20652000	T	C	5.26
chr1	20652009	T	C	1.43
chr1	20652045	T	C	3.47
chr1	20652089	T	C	1.96
chr1	20652137	T	C	1.68
chr1	20652208	T	C	3.96
chr1	20652210	T	C	2.57
chr1	20652212	T	C	1.63
chr1	20652219	T	C	1.2
chr1	20652324	T	C	1.69
chr1	20652372	T	C	6.67
chr1	20652405	T	C	2.39
chr1	20652407	T	C	3.75
chr1	20652464	T	C	2.68
chr1	20652497	T	C	14.84
chr1	20660911	T	C	4.92
chr1	20660916	T	C	2.74
chr1	20660936	T	C	3.6
chr1	20672139	T	C	18.18
chr1	20743957	T	C	10
chr1	20810772	T	C	6.67
chr1	20810826	T	C	5.26
chr1	21175415	T	C	10.34
chr1	21218013	T	C	7.69
chr1	21218332	T	C	11.11
chr1	21218510	T	C	6.45
chr1	21218715	T	C	18.75
chr1	21219908	T	C	14.29
chr1	21219911	T	C	8.82
chr1	21219956	T	C	10.71
chr1	21219974	T	C	6.45
chr1	21219987	T	C	7.14
chr1	21220097	T	C	22.86
chr1	21481710	A	G	14.29
chr1	21483962	A	G	12.5
chr1	21695143	T	C	25
chr1	21729763	T	C	5.26
chr1	21729765	T	C	5.26
chr1	21752597	T	C	10
chr1	21756601	T	C	5.56
chr1	21756681	T	C	7.14
chr1	22078462	A	G	3.23
chr1	22078524	A	G	7.61
chr1	22091514	A	G	3.38
chr1	22091562	A	G	2.11
chr1	22092190	A	G	1.55
chr1	22092256	A	G	1.58
chr1	22092389	A	G	1.05
chr1	22092900	A	G	4
chr1	22529630	A	G	8.82
chr1	22530253	A	G	9.68
chr1	22530271	A	G	6.67
chr1	22576621	A	G	10
chr1	22784683	A	G	12.5
chr1	22784717	A	G	14.29
chr1	22784846	A	G	23.08
chr1	22784974	A	G	16.67
chr1	22906026	A	G	36.36
chr1	22906038	A	G	18.18
chr1	22906065	A	G	16.67
chr1	22914326	A	G	33.33
chr1	23019555	A	G	5.73
chr1	23019602	A	G	4.2
chr1	23019609	A	G	1.64
chr1	23019675	A	G	1.61
chr1	23019858	A	G	7.81
chr1	23030521	A	G	7.69
chr1	23059107	A	G	14.04
chr1	23079041	A	G	3.64
chr1	23079043	A	G	7.27
chr1	23079086	A	G	3.77
chr1	23081474	A	G	4.35
chr1	23081476	A	G	4.17
chr1	23081487	A	G	3.17
chr1	23083085	A	G	15.38
chr1	23083212	A	G	10.26
chr1	23083306	A	G	8.09
chr1	23083308	A	G	6.76
chr1	23083414	A	G	10.67
chr1	23083435	A	G	4.35
chr1	23083560	A	G	4.17
chr1	23083582	A	G	2.53
chr1	23088934	T	C	16.67
chr1	23088946	T	C	16.67
chr1	23310099	T	C	4.3
chr1	23310104	T	C	2.27
chr1	23310113	T	C	1.17
chr1	23310123	T	C	1.28
chr1	23310129	T	C	1.8
chr1	23310234	T	C	2.55
chr1	23310306	T	C	1.39
chr1	23310419	T	C	2.42
chr1	23310504	T	C	2.96
chr1	23310649	T	C	1.19
chr1	23318613	T	C	2.19
chr1	23506707	T	C	12.12
chr1	23559198	T	C	1.05
chr1	23559200	T	C	1.84
chr1	23559371	T	C	1.45
chr1	23559395	T	C	1.63
chr1	23691902	A	G	14.81
chr1	23695565	A	G	2.94
chr1	23695807	A	G	2.86
chr1	23751083	A	G	2.4
chr1	23751099	A	G	1.61
chr1	23751114	A	G	1.72
chr1	23751248	A	G	6.25
chr1	23751409	A	G	7.87
chr1	23751411	A	G	4.35
chr1	23751491	A	G	2.33
chr1	23751749	A	G	2.33
chr1	23759617	A	G	5.88
chr1	23778583	A	G	2.8
chr1	23778610	A	G	1.71
chr1	23787306	A	G	7.69
chr1	23787422	A	G	5.91
chr1	23787536	A	G	7.5
chr1	23787641	A	G	2.37
chr1	23787804	A	G	3.43
chr1	23787932	A	G	5.35
chr1	23787934	A	G	8.3
chr1	23794951	A	G	4.55
chr1	23795332	A	G	7.02
chr1	23795423	A	G	8.89
chr1	23795755	T	C	5.26
chr1	23795782	T	C	10.45
chr1	23795815	T	C	4.55
chr1	23795960	T	C	3.77
chr1	23796727	T	C	33.33
chr1	23797064	T	C	16.67
chr1	23802101	T	C	2.27
chr1	23802222	T	C	5.88
chr1	23802244	T	C	2.13
chr1	23802252	T	C	2.25
chr1	23802471	T	C	6.49
chr1	23810770	T	C	11.43
chr1	23845457	T	C	7.5
chr1	23859854	T	C	15.79
chr1	23867983	T	C	6.45
chr1	23966871	T	C	3.23
chr1	23966879	T	C	3.03
chr1	23966995	T	C	4.51
chr1	23967704	T	C	5
chr1	23969762	T	C	4.17
chr1	23970426	T	C	2.86
chr1	23970683	T	C	2.2
chr1	23971065	T	C	1.67
chr1	23971110	T	C	1.72
chr1	23971118	T	C	1.59
chr1	23971137	T	C	2.83
chr1	24357110	T	C	18.18
chr1	24357587	T	C	9.09
chr1	24379697	T	C	18.75
chr1	24456228	A	G	20.69
chr1	24471419	A	G	10
chr1	24646723	A	G	4.8
chr1	24651499	A	G	3.08
chr1	24672309	A	G	2.94
chr1	24672327	A	G	2.19
chr1	24672541	A	G	1.78
chr1	24672719	A	G	3.44
chr1	24673097	A	G	1.28
chr1	24673099	A	G	2.53
chr1	24673101	A	G	3.4
chr1	24673211	A	G	6.9
chr1	24745546	A	G	2.75
chr1	24814143	A	G	4.82
chr1	24814145	A	G	2.27
chr1	24842530	A	G	6.5
chr1	25222933	T	C	2.56
chr1	25246722	T	C	2.7
chr1	25360740	A	G	2.78
chr1	25458601	A	G	12
chr1	25458603	A	G	8
chr1	25458636	A	G	8
chr1	25458703	A	G	10.71
chr1	25458705	A	G	7.69
chr1	25458780	A	G	8.82
chr1	25458783	A	G	8.57
chr1	25484222	A	G	6.56
chr1	25485709	A	G	10.81
chr1	25485711	A	G	5.41
chr1	25485726	A	G	5.41
chr1	25498313	A	G	7.14
chr1	25498562	A	G	6
chr1	25568589	A	G	14.29
chr1	25811836	A	G	9.09
chr1	25813941	A	G	45.45
chr1	25815839	A	G	14.29
chr1	25815841	A	G	6.9
chr1	25815844	A	G	6.9
chr1	25816189	A	G	16.67
chr1	25816214	A	G	15.38
chr1	25816378	A	G	14.29
chr1	25816401	A	G	11.11
chr1	25816712	A	G	4.76
chr1	25816757	A	G	8.33
chr1	25816769	A	G	17.86
chr1	25816771	A	G	7.41
chr1	25818052	A	G	9.38
chr1	25818082	A	G	7.5
chr1	25823694	A	G	4.44
chr1	25826760	A	G	2.82
chr1	25829537	A	G	9.09
chr1	25829693	A	G	2.7
chr1	25829735	A	G	17.86
chr1	25832012	A	G	3.17
chr1	25832068	A	G	4.17
chr1	25832112	A	G	6.38
chr1	25832162	A	G	2.41
chr1	25832180	A	G	2.53
chr1	25832184	A	G	9.21
chr1	25832260	A	G	6.56
chr1	25832281	A	G	3.39
chr1	25832339	A	G	10.14
chr1	25832557	A	G	8.43
chr1	25832559	A	G	3.57
chr1	25832563	A	G	2.35
chr1	25832579	A	G	2.33
chr1	25832642	A	G	6.56
chr1	25834717	T	C	21.43
chr1	26170643	A	G	1.52
chr1	26170697	A	G	2.59
chr1	26170743	A	G	1.95
chr1	26170765	A	G	1.54
chr1	26282708	T	C	7.14
chr1	26284641	T	C	22.22
chr1	26285912	T	C	6.67
chr1	26285946	T	C	2.67
chr1	26457860	A	G	7.69
chr1	26469306	A	G	7.69
chr1	26475175	A	G	1.01
chr1	26475190	A	G	2.82
chr1	26475202	A	G	4.93
chr1	26475205	A	G	1.02
chr1	26476517	A	G	14.29
chr1	26571486	A	G	25
chr1	26573312	A	G	7.69
chr1	26574342	A	G	13.33
chr1	26574426	A	G	5.71
chr1	26780341	A	G	8.82
chr1	26780343	A	G	17.65
chr1	26780652	A	G	4.35
chr1	26852819	A	G	7.05
chr1	26854465	A	G	6.45
chr1	26854568	A	G	8
chr1	26854628	A	G	4.26
chr1	26854688	A	G	4.44
chr1	26854707	A	G	4.26
chr1	26855228	A	G	4.92
chr1	26855393	A	G	5.56
chr1	26855409	A	G	3.61
chr1	26855413	A	G	3.8
chr1	26855444	A	G	2.51
chr1	26855474	A	G	4.62
chr1	26855477	A	G	3.23
chr1	26855665	A	G	11.11
chr1	26855669	A	G	11.11
chr1	26876766	T	C	8.11
chr1	26879486	T	C	12.5
chr1	26879523	T	C	2.6
chr1	26879600	T	C	6.41
chr1	26879644	T	C	11.59
chr1	26879646	T	C	5.88
chr1	26879729	T	C	10
chr1	26889063	T	C	2.9
chr1	26889071	T	C	2.56
chr1	26889885	T	C	3.12
chr1	26889936	T	C	6.03
chr1	26890023	T	C	6.6
chr1	26890186	T	C	3.66
chr1	26890192	T	C	3.8
chr1	26890670	T	C	12.12
chr1	26890680	T	C	4.84
chr1	26890740	T	C	3.41
chr1	26890859	T	C	3.37
chr1	26890949	T	C	6.06
chr1	26890982	T	C	3.95
chr1	26890986	T	C	5.97
chr1	26892448	T	C	2.74
chr1	26892478	T	C	2.63
chr1	26894295	T	C	12.5
chr1	26897373	T	C	6
chr1	26897375	T	C	10
chr1	26897420	T	C	2.99
chr1	26897422	T	C	4.41
chr1	26897461	T	C	3.9
chr1	26897464	T	C	3.9
chr1	26900081	T	C	8.57
chr1	26900097	T	C	5
chr1	26900119	T	C	4.44
chr1	26900160	T	C	9.62
chr1	26900343	T	C	16
chr1	26900356	T	C	5.32
chr1	26900402	T	C	6.67
chr1	26921795	A	G	1.24
chr1	26924124	A	G	1.6
chr1	26924129	A	G	2.13
chr1	26946165	A	G	1.4
chr1	26946376	A	G	2.2
chr1	26946558	A	G	4.41
chr1	27000404	A	G	27.27
chr1	27100308	T	C	6.06
chr1	27292274	A	G	23.53
chr1	27306747	A	G	15.79
chr1	27306785	A	G	17.39
chr1	27335889	A	G	3.19
chr1	27335939	A	G	5.1
chr1	27335941	A	G	4.17
chr1	27336146	A	G	2.9
chr1	27336239	A	G	7.5
chr1	27404555	T	C	3.92
chr1	27404678	T	C	3.33
chr1	27404758	T	C	4.84
chr1	27404763	T	C	3.28
chr1	27404851	T	C	4
chr1	27405247	T	C	4.76
chr1	27405249	T	C	7.14
chr1	27405291	T	C	4.88
chr1	27405297	T	C	4.88
chr1	27405304	T	C	4.88
chr1	27405306	T	C	13.16
chr1	27405351	T	C	8.33
chr1	27405471	T	C	11.11
chr1	27405722	T	C	4.76
chr1	27406046	T	C	5.71
chr1	27406275	T	C	9.09
chr1	27406945	T	C	9.76
chr1	27407437	T	C	6.06
chr1	27407499	T	C	26.67
chr1	27408190	T	C	5.56
chr1	27408234	T	C	27.03
chr1	27666409	T	C	17.39
chr1	27823243	A	G	2.15
chr1	27823245	A	G	2.15
chr1	27823777	A	G	8.11
chr1	27831186	A	G	7.41
chr1	27841115	A	G	2.59
chr1	27850357	A	G	1.02
chr1	27850753	A	G	1.43
chr1	27850842	A	G	0.97
chr1	27850844	A	G	3.54
chr1	27850986	A	G	1.15
chr1	27851198	A	G	1.15
chr1	27851354	A	G	3.66
chr1	27891767	T	C	4.25
chr1	27891811	T	C	1.33
chr1	27891854	T	C	2.28
chr1	27891856	T	C	2.57
chr1	27891914	T	C	1.4
chr1	27891999	T	C	1.01
chr1	27892049	T	C	1.85
chr1	27892132	T	C	1.33
chr1	27892137	T	C	3.35
chr1	27892164	T	C	1.53
chr1	27892204	T	C	5.61
chr1	27894331	T	C	2.11
chr1	27906986	T	C	1.73
chr1	27914566	T	C	4.44
chr1	27954426	A	G	10.71
chr1	27954431	A	G	6.25
chr1	27956007	A	G	12
chr1	27958648	A	G	16.67
chr1	27958759	A	G	13.79
chr1	27967025	A	G	6.06
chr1	27967452	A	G	12.5
chr1	27967454	A	G	4.17
chr1	28200442	T	C	14.29
chr1	28200776	T	C	1.13
chr1	28200777	T	C	2.6
chr1	28200836	T	C	1.91
chr1	28200956	T	C	3.31
chr1	28201225	T	C	1.42
chr1	28201227	T	C	1.04
chr1	28201269	T	C	1.33
chr1	28201322	T	C	25.42
chr1	28230189	T	C	5
chr1	28236631	A	G	4.55
chr1	28259566	A	G	20
chr1	28259583	A	G	1.16
chr1	28259599	A	G	1.37
chr1	28259601	A	G	1.63
chr1	28259653	A	G	1.12
chr1	28259670	A	G	1.75
chr1	28259678	A	G	1.53
chr1	28259726	A	G	13.6
chr1	28259741	A	G	9.72
chr1	28259743	A	G	3.31
chr1	28259744	A	G	2.2
chr1	28259792	A	G	4.94
chr1	28259845	A	G	1.97
chr1	28259851	A	G	2.66
chr1	28259877	A	G	1.16
chr1	28259879	A	G	1.47
chr1	28259885	A	G	1.18
chr1	28259891	A	G	4.78
chr1	28271745	A	G	6.04
chr1	28271749	A	G	1.35
chr1	28271783	A	G	2.17
chr1	28271788	A	G	5.07
chr1	28271807	A	G	2.94
chr1	28271810	A	G	5.15
chr1	28272342	A	G	2.63
chr1	28272378	A	G	5.17
chr1	28272392	A	G	3.45
chr1	28272403	A	G	4.31
chr1	28272413	A	G	2.59
chr1	28272416	A	G	7.02
chr1	28272699	A	G	2.06
chr1	28272711	A	G	4.66
chr1	28272733	A	G	1.66
chr1	28272737	A	G	2.34
chr1	28274871	A	G	2.63
chr1	28274877	A	G	2.61
chr1	28274900	A	G	4.39
chr1	28274918	A	G	7.08
chr1	28274933	A	G	6.14
chr1	28280792	A	G	8.97
chr1	28280794	A	G	1.67
chr1	28280841	A	G	1.87
chr1	28280858	A	G	2.54
chr1	28280862	A	G	1.94
chr1	28280964	A	G	2.19
chr1	28281013	A	G	4.84
chr1	28281020	A	G	1.24
chr1	28281022	A	G	2.47
chr1	28281025	A	G	2.18
chr1	28281048	A	G	2.18
chr1	28281116	A	G	6.47
chr1	28281146	A	G	11.78
chr1	28281186	A	G	2.82
chr1	28281201	A	G	4.39
chr1	28281251	A	G	4.86
chr1	28281324	A	G	1.7
chr1	28281434	A	G	7.17
chr1	28281471	A	G	5.83
chr1	28281479	A	G	2.02
chr1	28281527	A	G	13.77
chr1	28281530	A	G	10.59
chr1	28281532	A	G	3.07
chr1	28281535	A	G	11.03
chr1	28281561	A	G	2.54
chr1	28281637	A	G	1.04
chr1	28281648	A	G	1.59
chr1	28281691	A	G	1.42
chr1	28281704	A	G	1.15
chr1	28281706	A	G	1.53
chr1	28281720	A	G	12.6
chr1	28281722	A	G	5.1
chr1	28281729	A	G	5.18
chr1	28281749	A	G	1.62
chr1	28281752	A	G	1.81
chr1	28281821	A	G	2.15
chr1	28281858	A	G	3.01
chr1	28281879	A	G	1.15
chr1	28281887	A	G	1.82
chr1	28281888	A	G	5.5
chr1	28281913	A	G	1.26
chr1	28281923	A	G	2.57
chr1	28281932	A	G	12.86
chr1	28282014	A	G	8.28
chr1	28282042	A	G	1.82
chr1	28282079	A	G	2.88
chr1	28282097	A	G	15.84
chr1	28282100	A	G	1.47
chr1	28282112	A	G	1.31
chr1	28282115	A	G	49.24
chr1	28282138	A	G	5.31
chr1	28282141	A	G	14.37
chr1	28282160	A	G	3.72
chr1	28282218	A	G	2.53
chr1	28282242	A	G	1.96
chr1	28282245	A	G	10.18
chr1	28282249	A	G	6.55
chr1	28282265	A	G	1.73
chr1	28282268	A	G	1.1
chr1	28282271	A	G	1.09
chr1	28282312	A	G	15.32
chr1	28282340	A	G	2.72
chr1	28282357	A	G	4.13
chr1	28282377	A	G	3.23
chr1	28282396	A	G	3.8
chr1	28282442	A	G	4.17
chr1	28282456	A	G	3.51
chr1	28329139	A	G	5.71
chr1	28334780	A	G	3.95
chr1	28334865	A	G	6.33
chr1	28335067	A	G	9.33
chr1	28335208	A	G	4.35
chr1	28335477	A	G	6.1
chr1	28335657	A	G	5.63
chr1	28335770	A	G	2.47
chr1	28498411	A	G	9.09
chr1	28499629	A	G	9.38
chr1	28508979	A	G	1.62
chr1	28509067	A	G	5.11
chr1	28509077	A	G	1.25
chr1	28509278	A	G	1.27
chr1	28509416	A	G	2.69
chr1	28509547	A	G	2.47
chr1	28531844	A	G	4.39
chr1	28531918	A	G	1.77
chr1	28535994	A	G	17.65
chr1	28536290	A	G	6.67
chr1	28536815	A	G	10.53
chr1	28537889	A	G	3.17
chr1	28537892	A	G	3.14
chr1	28537912	A	G	2.01
chr1	28537947	A	G	4.79
chr1	28537983	A	G	3.12
chr1	28538043	A	G	1.12
chr1	28538054	A	G	5.07
chr1	28538057	A	G	2.31
chr1	28538266	A	G	2.42
chr1	28538534	A	G	1.71
chr1	28538543	A	G	3.66
chr1	28538661	A	G	1.07
chr1	28538668	A	G	1.08
chr1	28538712	A	G	1.5
chr1	28538714	A	G	1.05
chr1	28538716	A	G	1.67
chr1	28538880	A	G	13.79
chr1	28538925	A	G	6.9
chr1	28538928	A	G	6.9
chr1	28538968	A	G	12
chr1	28560657	A	G	14
chr1	28560697	A	G	3.27
chr1	28560700	A	G	1.9
chr1	28560703	A	G	1.88
chr1	28564762	A	G	3.21
chr1	28564766	A	G	2.33
chr1	28571219	A	G	6.25
chr1	28581668	T	C	2.65
chr1	28603482	T	C	1.24
chr1	28613334	T	C	2.12
chr1	28622081	T	C	2.61
chr1	28714528	A	G	9.09
chr1	28738293	A	G	22.11
chr1	28742700	A	G	3.62
chr1	28742820	A	G	1.8
chr1	28742907	A	G	1.7
chr1	28742943	A	G	3.45
chr1	28743236	A	G	1.89
chr1	28743411	A	G	3.47
chr1	28743465	A	G	1.52
chr1	28743556	A	G	2.04
chr1	28743558	A	G	1.52
chr1	28743585	A	G	4.57
chr1	28743588	A	G	1.93
chr1	28743607	A	G	1.3
chr1	28743641	A	G	2.02
chr1	28743690	A	G	1.88
chr1	28769415	A	G	3.38
chr1	28769432	A	G	1.73
chr1	29018296	A	G	12.9
chr1	29053160	A	G	36.36
chr1	29118512	A	G	3.25
chr1	29118869	A	G	18.29
chr1	29119522	A	G	2.56
chr1	29147908	T	C	1.64
chr1	29147961	T	C	1.79
chr1	29147973	T	C	2.94
chr1	29147998	T	C	1.33
chr1	29148026	T	C	1.17
chr1	29148332	T	C	1.52
chr1	29148350	T	C	2.67
chr1	29148367	T	C	1.05
chr1	29148385	T	C	1.9
chr1	29148509	T	C	1.24
chr1	29154758	T	C	2.63
chr1	29154817	T	C	2.27
chr1	29154830	T	C	2.46
chr1	29154879	T	C	4.48
chr1	29181737	T	C	8.22
chr1	29181739	T	C	6.85
chr1	29193902	T	C	3.45
chr1	29193927	T	C	6.25
chr1	29194049	T	C	7.41
chr1	29194086	T	C	2.15
chr1	29201969	T	C	8.16
chr1	29201973	T	C	10.91
chr1	29216739	T	C	9.09
chr1	29216763	T	C	13.33
chr1	29323454	A	G	12.5
chr1	29326026	A	G	10
chr1	29326119	A	G	8.33
chr1	30953921	T	C	3.45
chr1	31259933	T	C	1.24
chr1	31259953	T	C	1.17
chr1	31259971	T	C	1.13
chr1	31260067	T	C	2.33
chr1	31269194	T	C	4.6
chr1	31271468	T	C	1.65
chr1	31289312	T	C	3.33
chr1	31289334	T	C	8.2
chr1	31296653	T	C	6.45
chr1	31346675	A	G	8.25
chr1	31364198	A	G	2.82
chr1	31364272	A	G	7.21
chr1	31364338	A	G	1.62
chr1	31364355	A	G	3.11
chr1	31364381	A	G	1.82
chr1	31364571	A	G	3.7
chr1	31364575	A	G	2.75
chr1	31364643	A	G	2.38
chr1	31364845	A	G	4.84
chr1	31364859	A	G	5
chr1	31426720	A	G	23.08
chr1	31429471	A	G	8
chr1	31434463	A	G	10.81
chr1	31629894	T	C	4.55
chr1	31629949	T	C	1.21
chr1	31630070	T	C	2.15
chr1	31630107	T	C	1.31
chr1	31630122	T	C	1.1
chr1	31630138	T	C	12.97
chr1	31630242	T	C	4.74
chr1	31630245	T	C	4.29
chr1	31630251	T	C	5.3
chr1	31630298	T	C	1.14
chr1	31630309	T	C	6.68
chr1	31630318	T	C	8.83
chr1	31630358	T	C	1.09
chr1	31630387	T	C	2.23
chr1	31630440	T	C	5.15
chr1	31630451	T	C	1.38
chr1	31630473	T	C	2.19
chr1	31630475	T	C	1.03
chr1	31630493	T	C	2.33
chr1	31630547	T	C	3.92
chr1	31630559	T	C	1.18
chr1	31630561	T	C	1.87
chr1	31630636	T	C	4.43
chr1	31630676	T	C	2.9
chr1	31630738	T	C	1.35
chr1	31630746	T	C	1.68
chr1	31630782	T	C	2.37
chr1	31633240	T	C	7.5
chr1	31635305	T	C	3.88
chr1	31635307	T	C	1.28
chr1	31635379	T	C	4.58
chr1	31635383	T	C	1.34
chr1	31635440	T	C	8.6
chr1	31635453	T	C	14.44
chr1	31727495	T	C	17.86
chr1	31906840	T	C	1.94
chr1	31907285	T	C	2.36
chr1	31907441	T	C	2.04
chr1	31908812	T	C	3.51
chr1	31908853	T	C	2.7
chr1	31908891	T	C	2.75
chr1	31915935	T	C	2.7
chr1	31919241	T	C	1.65
chr1	31919343	T	C	1.53
chr1	31919366	T	C	3.57
chr1	31938177	T	C	1.47
chr1	31938319	T	C	6.78
chr1	32014012	A	G	2.5
chr1	32014047	A	G	12.11
chr1	32014303	A	G	2.8
chr1	32030343	A	G	2
chr1	32030349	A	G	5.32
chr1	32030355	A	G	1.65
chr1	32030359	A	G	2.4
chr1	32037878	A	G	3.45
chr1	32037886	A	G	9.41
chr1	32037941	A	G	5.08
chr1	32037994	A	G	3.19
chr1	32038583	A	G	4.44
chr1	32038592	A	G	7.58
chr1	32042611	A	G	1.23
chr1	32042623	A	G	6.72
chr1	32042653	A	G	1.69
chr1	32042656	A	G	1.41
chr1	32042681	A	G	1.1
chr1	32042722	A	G	2.57
chr1	32043002	A	G	1.94
chr1	32043526	A	G	1.8
chr1	32043621	A	G	1.12
chr1	32060262	A	G	8
chr1	32060290	A	G	4.76
chr1	32060457	A	G	17.39
chr1	32060458	A	G	8.7
chr1	32060471	A	G	4.08
chr1	32060488	A	G	5.88
chr1	32072998	A	G	5.66
chr1	32170893	A	G	7.5
chr1	32170945	A	G	4.55
chr1	32170947	A	G	4.55
chr1	32170950	A	G	6.38
chr1	32170973	A	G	3.92
chr1	32170992	A	G	3.92
chr1	32171091	A	G	2.9
chr1	32171170	A	G	5
chr1	32173613	A	G	4.44
chr1	32174101	A	G	4.88
chr1	32174155	A	G	8.89
chr1	32174758	A	G	8
chr1	32174819	A	G	7.14
chr1	32174850	A	G	4.35
chr1	32174903	A	G	4.26
chr1	32175229	A	G	4.23
chr1	32175244	A	G	4.23
chr1	32175600	A	G	6.9
chr1	32195001	A	G	3.03
chr1	32195059	A	G	5.13
chr1	32195227	A	G	2.74
chr1	32195255	A	G	2.78
chr1	32195357	A	G	6.58
chr1	32195395	A	G	10.61
chr1	32195401	A	G	3.17
chr1	32196625	A	G	2.78
chr1	32196628	A	G	2.78
chr1	32196682	A	G	1.96
chr1	32197237	A	G	6
chr1	32197346	A	G	3.88
chr1	32197360	A	G	2.33
chr1	32197549	A	G	3.76
chr1	32205342	A	G	12
chr1	32206708	A	G	3.77
chr1	32207977	A	G	5
chr1	32207986	A	G	4.55
chr1	32208250	A	G	11.11
chr1	32224091	A	G	2.63
chr1	32228545	A	G	2.59
chr1	32228558	A	G	1.91
chr1	32229170	A	G	1.02
chr1	32231171	A	G	2.92
chr1	32231195	A	G	18.02
chr1	32231335	A	G	1.72
chr1	32327049	A	G	2.68
chr1	32330592	A	G	9.46
chr1	32333111	A	G	1.11
chr1	32333113	A	G	1.16
chr1	32333138	A	G	1.63
chr1	32333140	A	G	1.38
chr1	32333148	A	G	1.5
chr1	32333151	A	G	2.06
chr1	32333155	A	G	1.65
chr1	32333157	A	G	1.37
chr1	32333161	A	G	5.82
chr1	32333256	A	G	2.35
chr1	32333298	A	G	2.06
chr1	32333304	A	G	1.78
chr1	32333314	A	G	1.34
chr1	32333436	A	G	1.6
chr1	32333489	A	G	1.2
chr1	32335030	T	C	2.86
chr1	32386874	T	C	5.1
chr1	32600385	A	G	11.76
chr1	32600388	A	G	11.11
chr1	32621837	T	C	50
chr1	32650668	T	C	6.67
chr1	32668309	A	G	1.78
chr1	32668311	A	G	2.96
chr1	32679769	A	G	1.47
chr1	32680648	A	G	13.8
chr1	32773615	A	G	10.74
chr1	32773652	A	G	10
chr1	32774017	A	G	7.14
chr1	32774046	A	G	4.35
chr1	32774059	A	G	8.51
chr1	32774080	A	G	9.09
chr1	32774154	A	G	15
chr1	32774246	A	G	9.76
chr1	32774274	A	G	7.5
chr1	32775294	T	C	2.3
chr1	32775364	T	C	3.14
chr1	32775467	T	C	2.37
chr1	32775501	T	C	1.75
chr1	32775534	T	C	1.05
chr1	32775553	T	C	1.86
chr1	32775554	T	C	1.34
chr1	32775574	T	C	3.23
chr1	32775626	T	C	3.94
chr1	32775652	T	C	1.65
chr1	32775664	T	C	3.08
chr1	32775688	T	C	1.4
chr1	32775697	T	C	3.06
chr1	32775699	T	C	3.65
chr1	32775701	T	C	1.66
chr1	32775753	T	C	0.8
chr1	32775806	T	C	1.19
chr1	32775828	T	C	2.53
chr1	32775859	T	C	2.19
chr1	32775901	T	C	1.7
chr1	32775986	T	C	4.75
chr1	32775989	T	C	1.59
chr1	32776010	T	C	2.48
chr1	32780145	T	C	2.16
chr1	32780218	T	C	4.38
chr1	32780252	T	C	2.83
chr1	32810720	T	C	5.26
chr1	32810724	T	C	3.51
chr1	32817349	T	C	8.82
chr1	32826372	A	G	3.7
chr1	32853113	A	G	12
chr1	32898186	T	C	3.39
chr1	32898202	T	C	5.88
chr1	32898234	T	C	2.67
chr1	32936653	T	C	14.29
chr1	32937076	T	C	7.69
chr1	32964123	T	C	21.05
chr1	33009003	T	C	2.4
chr1	33009007	T	C	3.17
chr1	33009129	T	C	4.64
chr1	33009180	T	C	1.54
chr1	33009208	T	C	1.56
chr1	33009294	T	C	3.4
chr1	33009456	T	C	1.5
chr1	33009487	T	C	3.28
chr1	33009516	T	C	3.21
chr1	33009561	T	C	3.26
chr1	33009563	T	C	2.14
chr1	33009574	T	C	2.92
chr1	33009670	T	C	1.78
chr1	33009698	T	C	1.95
chr1	33009920	T	C	2.76
chr1	33010091	T	C	1.23
chr1	33010096	T	C	1.64
chr1	33010100	T	C	2.55
chr1	33010216	T	C	1.19
chr1	33010384	T	C	3.27
chr1	33010387	T	C	1.35
chr1	33010408	T	C	1.36
chr1	33010510	T	C	3.4
chr1	33010622	T	C	1.25
chr1	33010647	T	C	1.89
chr1	33010766	T	C	4.48
chr1	33013143	T	C	2.56
chr1	33013186	T	C	3.45
chr1	33013204	T	C	1.93
chr1	33013302	T	C	2.45
chr1	33013366	T	C	2.1
chr1	33021397	T	C	3.28
chr1	33021399	T	C	1.79
chr1	33031606	T	C	8.93
chr1	33323836	T	C	5.97
chr1	33323897	T	C	2.9
chr1	33323993	T	C	5.48
chr1	33324021	T	C	32
chr1	33324031	T	C	5.56
chr1	33324143	T	C	3.33
chr1	33324150	T	C	3.6
chr1	33324192	T	C	3.51
chr1	33324207	T	C	13.21
chr1	33324364	T	C	7.69
chr1	33324399	T	C	2.94
chr1	33324597	T	C	10.29
chr1	33324624	T	C	4.41
chr1	33324630	T	C	11.59
chr1	33324632	T	C	4.35
chr1	33324634	T	C	12.86
chr1	33324947	T	C	5.48
chr1	33329065	T	C	4.92
chr1	33332361	T	C	14.81
chr1	33334174	T	C	7.41
chr1	33334176	T	C	7.41
chr1	34855145	T	C	3.3
chr1	34855647	T	C	2.58
chr1	34855700	T	C	4.43
chr1	34855892	T	C	4.26
chr1	34981738	T	C	7.14
chr1	34983867	T	C	6.82
chr1	34983903	T	C	7.41
chr1	35014764	T	C	10.53
chr1	35184078	T	C	3.78
chr1	35184503	T	C	1.1
chr1	35189329	T	C	2.69
chr1	35190752	T	C	2.68
chr1	35190804	T	C	6.31
chr1	35190807	T	C	7.06
chr1	35190824	T	C	1.06
chr1	35190839	T	C	1.72
chr1	35190950	T	C	2.84
chr1	35192374	T	C	3.47
chr1	35192925	T	C	2.51
chr1	35351241	A	G	4.17
chr1	35351246	A	G	10.39
chr1	35351299	A	G	4.3
chr1	35351337	A	G	15.53
chr1	35351356	A	G	5
chr1	35351398	A	G	3.39
chr1	35351410	A	G	4.88
chr1	35398985	A	G	6.06
chr1	35405114	A	G	13.64
chr1	35435001	T	C	8.33
chr1	35561065	A	G	13.46
chr1	35562482	A	G	5.26
chr1	35562534	A	G	11.43
chr1	35563294	A	G	7.41
chr1	35565350	A	G	14.81
chr1	35603103	T	C	1.67
chr1	35603106	T	C	1.67
chr1	35603279	T	C	1.61
chr1	35603293	T	C	1.98
chr1	35603317	T	C	1.6
chr1	35609335	T	C	2.68
chr1	35609344	T	C	4.42
chr1	35609347	T	C	4.42
chr1	35973490	A	G	12.5
chr1	36089023	A	G	1.14
chr1	36091734	A	G	5.1
chr1	36091802	A	G	4.9
chr1	36093241	A	G	1.89
chr1	36093306	A	G	2.45
chr1	36093331	A	G	4.32
chr1	36093434	A	G	1.83
chr1	36093490	A	G	2.82
chr1	36093509	A	G	11.89
chr1	36093564	A	G	4.47
chr1	36093610	A	G	3.93
chr1	36093632	A	G	2.56
chr1	36093731	A	G	5.45
chr1	36093734	A	G	5.5
chr1	36093760	A	G	7.69
chr1	36136926	T	C	2.54
chr1	36137031	T	C	2.72
chr1	36137042	T	C	2.47
chr1	36137085	T	C	1.89
chr1	36137087	T	C	1.89
chr1	36137093	T	C	1.94
chr1	36137095	T	C	2.79
chr1	36172557	A	G	7.14
chr1	36178067	A	G	9.52
chr1	36179957	A	G	5.26
chr1	36180311	A	G	14.29
chr1	36180394	A	G	5.97
chr1	36180406	A	G	7.81
chr1	36180408	A	G	9.38
chr1	36180492	A	G	2.67
chr1	36180502	A	G	7.79
chr1	36180549	A	G	5.13
chr1	36180552	A	G	10.39
chr1	36180574	A	G	3.28
chr1	36180594	A	G	3.03
chr1	36180598	A	G	4.55
chr1	36180688	A	G	13.16
chr1	36180698	A	G	14.63
chr1	36180750	A	G	20.69
chr1	36286471	A	G	10.26
chr1	36286753	A	G	3.3
chr1	36287022	A	G	14.1
chr1	36291470	A	G	7.46
chr1	36322302	T	C	12.5
chr1	36339717	T	C	6.45
chr1	36339729	T	C	7.69
chr1	36340062	T	C	8.47
chr1	36340162	T	C	9.8
chr1	36340753	T	C	3.12
chr1	36340990	T	C	6
chr1	36340992	T	C	6.12
chr1	36341528	T	C	4.17
chr1	36341643	T	C	4.35
chr1	36341756	T	C	7.94
chr1	36341768	T	C	5.56
chr1	36341945	T	C	21.57
chr1	36343416	T	C	16.13
chr1	36355322	T	C	21.43
chr1	36385753	T	C	4.55
chr1	36385760	T	C	20
chr1	36385829	T	C	15.15
chr1	36393582	T	C	1.38
chr1	36393763	T	C	2.87
chr1	36393769	T	C	1.15
chr1	36393829	T	C	2.1
chr1	36394086	T	C	1.23
chr1	36419019	T	C	7.69
chr1	36423433	T	C	10.71
chr1	36432551	T	C	5.56
chr1	36432558	T	C	11.11
chr1	36438785	T	C	9.52
chr1	36438858	T	C	7.14
chr1	36456239	T	C	1.46
chr1	36456257	T	C	6.37
chr1	36456260	T	C	1.31
chr1	36456309	T	C	1.94
chr1	36456336	T	C	2.21
chr1	36464317	T	C	1.04
chr1	36464322	T	C	1.2
chr1	36464341	T	C	1.15
chr1	37537041	T	C	9.09
chr1	37537058	T	C	6.25
chr1	37540350	T	C	3.33
chr1	37568971	T	C	1.34
chr1	37568999	T	C	1.11
chr1	37574738	T	C	7.69
chr1	37574776	T	C	12
chr1	37587402	T	C	3.33
chr1	37587404	T	C	3.33
chr1	37587427	T	C	5.36
chr1	37587432	T	C	3.64
chr1	37590750	T	C	3.12
chr1	37590783	T	C	5.63
chr1	37590802	T	C	1.75
chr1	37595806	T	C	3.12
chr1	37595879	T	C	3.23
chr1	37595882	T	C	5.38
chr1	37682804	T	C	3.8
chr1	37682919	T	C	5.35
chr1	37683380	T	C	6.67
chr1	37690398	T	C	5.13
chr1	37692094	T	C	10.53
chr1	37707017	A	G	5.66
chr1	37708821	A	G	7.02
chr1	37708842	A	G	1.74
chr1	37708872	A	G	9.68
chr1	37708876	A	G	1.6
chr1	37709105	A	G	8.92
chr1	37709268	A	G	7.06
chr1	37709379	A	G	3.03
chr1	37709454	A	G	2.73
chr1	37794549	A	G	11.11
chr1	37799941	A	G	6.9
chr1	37799952	A	G	6.45
chr1	37800139	A	G	6
chr1	37800284	A	G	6.15
chr1	37800288	A	G	3.03
chr1	37801022	A	G	6.06
chr1	37801029	A	G	6.25
chr1	37803261	T	C	3.49
chr1	37803372	T	C	2.15
[truncated: 49,047 more rows]

## Sheet: ABEmax Rep2
Chromosome	Position	Original Nucleitide	Mutation into	Mutation rate (%)
chr1	854013	A	G	7.69
chr1	942880	A	G	4.35
chr1	943999	A	G	3.88
chr1	944050	A	G	28.03
chr1	944095	A	G	1.8
chr1	944114	A	G	2.53
chr1	944533	T	C	6.2
chr1	944549	T	C	2.6
chr1	944559	T	C	1.04
chr1	944563	T	C	4.56
chr1	944616	T	C	2.92
chr1	944648	T	C	2.32
chr1	944670	T	C	1.29
chr1	944698	T	C	1.4
chr1	944701	T	C	7.69
chr1	944719	T	C	3.47
chr1	944755	T	C	7.46
chr1	952058	T	C	1.66
chr1	952070	T	C	1.94
chr1	952108	T	C	1.42
chr1	952482	T	C	1.75
chr1	952522	T	C	1.74
chr1	956186	T	C	2.62
chr1	956975	T	C	3.62
chr1	957184	T	C	5.83
chr1	958956	T	C	5.26
chr1	958997	T	C	12.82
chr1	963465	A	G	4.49
chr1	997462	T	C	2.83
chr1	998972	T	C	4.07
chr1	998990	T	C	2.13
chr1	999396	T	C	3.51
chr1	999963	T	C	1.17
chr1	1014267	A	G	89.23
chr1	1055452	A	G	3.51
chr1	1055612	A	G	2.82
chr1	1055741	A	G	5.21
chr1	1055754	A	G	7.07
chr1	1217068	T	C	11.27
chr1	1217096	T	C	6.85
chr1	1217230	T	C	2.47
chr1	1217478	T	C	4.17
chr1	1217532	T	C	2.88
chr1	1217574	T	C	2.81
chr1	1217576	T	C	15.43
chr1	1218891	T	C	14.29
chr1	1223277	T	C	2.86
chr1	1223298	T	C	2.75
chr1	1223311	T	C	3.17
chr1	1223313	T	C	19.84
chr1	1223336	T	C	5.62
chr1	1223930	T	C	2.53
chr1	1228606	T	C	5.56
chr1	1228657	T	C	4.33
chr1	1232931	A	G	7.55
chr1	1232958	A	G	4.76
chr1	1233051	A	G	3.45
chr1	1233075	A	G	5.36
chr1	1233207	A	G	6.67
chr1	1254226	T	C	5.06
chr1	1254258	T	C	6.76
chr1	1254345	T	C	3.33
chr1	1254407	T	C	2.15
chr1	1254549	T	C	5.13
chr1	1254588	T	C	3.81
chr1	1254617	T	C	3.6
chr1	1254620	T	C	3.64
chr1	1254639	T	C	1.92
chr1	1254641	T	C	14.42
chr1	1254690	T	C	2.83
chr1	1254901	T	C	2.5
chr1	1254919	T	C	2.11
chr1	1254951	T	C	4.69
chr1	1255031	T	C	4.83
chr1	1255080	T	C	1.43
chr1	1255081	T	C	2.9
chr1	1255083	T	C	2.43
chr1	1255159	T	C	2.45
chr1	1255187	T	C	4.1
chr1	1255266	T	C	1.55
chr1	1255400	T	C	11.59
chr1	1255420	T	C	3.51
chr1	1263351	T	C	12.5
chr1	1273713	T	C	7.53
chr1	1293210	T	C	7.89
chr1	1294168	T	C	2.6
chr1	1309519	A	G	8.57
chr1	1309525	A	G	8.57
chr1	1311575	A	G	10
chr1	1311588	A	G	2.22
chr1	1311595	A	G	2.27
chr1	1311598	A	G	4.65
chr1	1311622	A	G	2.91
chr1	1311658	T	C	3.8
chr1	1312633	T	C	9.33
chr1	1312858	T	C	2.09
chr1	1312924	T	C	2.74
chr1	1319349	T	C	2.73
chr1	1319387	T	C	2.96
chr1	1319453	T	C	2.67
chr1	1319465	T	C	1.92
chr1	1319468	T	C	16.77
chr1	1327903	A	G	8.57
chr1	1328411	A	G	5
chr1	1335437	T	C	6.9
chr1	1335617	T	C	9.73
chr1	1335622	T	C	1.71
chr1	1335735	T	C	3.6
chr1	1335739	T	C	3.07
chr1	1335871	T	C	4.48
chr1	1336340	T	C	5.52
chr1	1338016	T	C	4.17
chr1	1339778	T	C	6.45
chr1	1349016	T	C	3.03
chr1	1349034	T	C	6.35
chr1	1349043	T	C	3.17
chr1	1349047	T	C	4.62
chr1	1349050	T	C	4.76
chr1	1349052	T	C	7.94
chr1	1373853	T	C	2.47
chr1	1374070	T	C	3.7
chr1	1374174	T	C	3.16
chr1	1374233	T	C	2.26
chr1	1374338	T	C	1.13
chr1	1374359	T	C	1.36
chr1	1387292	T	C	2.2
chr1	1387328	T	C	1.63
chr1	1387346	T	C	1.46
chr1	1387380	T	C	3.07
chr1	1387433	T	C	2.8
chr1	1387436	T	C	1.02
chr1	1387527	T	C	4.69
chr1	1390510	T	C	3.45
chr1	1399168	T	C	9.69
chr1	1399223	T	C	4.05
chr1	1399235	T	C	2.17
chr1	1400741	A	G	9.3
chr1	1400932	A	G	4.65
chr1	1401538	A	G	3.64
chr1	1401566	A	G	3.51
chr1	1401685	A	G	6.98
chr1	1402093	T	C	2.49
chr1	1471906	A	G	5.26
chr1	1478674	A	G	8.33
chr1	1480890	A	G	6.38
chr1	1482237	A	G	2.22
chr1	1490402	A	G	4.76
chr1	1495564	A	G	6.61
chr1	1495570	A	G	1.59
chr1	1495710	A	G	3.39
chr1	1495713	A	G	2.84
chr1	1495715	A	G	2.23
chr1	1495816	A	G	3.66
chr1	1495877	A	G	6.67
chr1	1495916	A	G	2.89
chr1	1512290	A	G	5.06
chr1	1517341	A	G	12.9
chr1	1527756	A	G	7.32
chr1	1533948	A	G	7.41
chr1	1534096	A	G	1.9
chr1	1534151	A	G	3.64
chr1	1534257	A	G	6.21
chr1	1534318	A	G	7.61
chr1	1534510	A	G	1.82
chr1	1541992	T	C	1.2
chr1	1563091	T	C	8.7
chr1	1563097	T	C	13.04
chr1	1563672	T	C	22.22
chr1	1564020	T	C	7.69
chr1	1564036	T	C	8
chr1	1564508	T	C	8.33
chr1	1564789	T	C	3.51
chr1	1574760	T	C	2.04
chr1	1662801	T	C	16
chr1	1663536	T	C	9.43
chr1	1727492	T	C	11.11
chr1	1727581	T	C	10.53
chr1	1727614	T	C	15.79
chr1	1752101	T	C	6.67
chr1	1752220	T	C	2.7
chr1	1752234	T	C	2.5
chr1	1752532	T	C	7.37
chr1	1752535	T	C	3.09
chr1	1752543	T	C	3.7
chr1	1752776	T	C	5.08
chr1	1754572	T	C	8.11
chr1	1765306	T	C	9.23
chr1	1765345	T	C	3.03
chr1	1765373	T	C	4.55
chr1	1765382	T	C	3.33
chr1	1765407	T	C	15.15
chr1	1765409	T	C	10
chr1	1785326	T	C	3.17
chr1	1785345	T	C	2.33
chr1	1785716	T	C	1.97
chr1	1785933	T	C	1.28
chr1	1786010	T	C	1.28
chr1	1786031	T	C	2.37
chr1	1786117	T	C	2.22
chr1	1786129	T	C	2.72
chr1	1786222	T	C	4.58
chr1	1786225	T	C	2.26
chr1	1786268	T	C	1.84
chr1	1786492	T	C	1.96
chr1	1786671	T	C	1.68
chr1	1786774	T	C	1.28
chr1	1786859	T	C	2.36
chr1	1786875	T	C	1.4
chr1	1786977	T	C	2.55
chr1	1786992	T	C	1.9
chr1	1789103	T	C	1.84
chr1	1789178	T	C	1.8
chr1	1790450	T	C	1.07
chr1	1804494	T	C	4.67
chr1	1815783	T	C	2.35
chr1	1815787	T	C	3.19
chr1	1890949	T	C	2.23
chr1	2144277	A	G	5.71
chr1	2150935	A	G	2.63
chr1	2185059	A	G	7.41
chr1	2185065	A	G	3.57
chr1	2185116	A	G	3.28
chr1	2189684	T	C	7.56
chr1	2189686	T	C	1.67
chr1	2189724	T	C	2.19
chr1	2194060	T	C	4.55
chr1	2395846	A	G	3.36
chr1	2403178	A	G	1.35
chr1	2403238	A	G	2.5
chr1	2403270	A	G	2.54
chr1	2403697	A	G	2.97
chr1	2403785	A	G	3.12
chr1	2403968	A	G	3.64
chr1	2404247	A	G	7.41
chr1	2404251	A	G	5.77
chr1	2404334	A	G	7.41
chr1	2404343	A	G	5.45
chr1	2404443	A	G	8.33
chr1	2404764	A	G	7.94
chr1	2404807	A	G	2.53
chr1	2404839	T	C	2.11
chr1	2405052	T	C	1.61
chr1	2405115	T	C	1.68
chr1	2405140	T	C	3.6
chr1	2405446	T	C	7.32
chr1	2405485	T	C	10.34
chr1	2405671	T	C	3.64
chr1	2405728	T	C	11.9
chr1	2405773	T	C	10.81
chr1	2406850	T	C	11.11
chr1	2408548	T	C	10.34
chr1	2508793	T	C	4.26
chr1	2508866	T	C	3.85
chr1	2510746	T	C	12.12
chr1	2514052	T	C	9.09
chr1	2520823	T	C	3.92
chr1	2589489	A	G	6.9
chr1	2589505	A	G	8.82
chr1	2590655	A	G	5.88
chr1	2590796	A	G	5.26
chr1	2590858	A	G	6.98
chr1	2591273	A	G	7.14
chr1	3625853	A	G	23.53
chr1	3628527	A	G	7.14
chr1	3631288	T	C	11.11
chr1	3737513	T	C	3.92
chr1	3737650	T	C	10.64
chr1	3737695	T	C	3.77
chr1	3737736	T	C	5.77
chr1	3746525	T	C	11.76
chr1	3780367	T	C	3.85
chr1	3780432	T	C	7.22
chr1	3780434	T	C	5.43
chr1	3780446	T	C	4.12
chr1	3780520	T	C	5.44
chr1	3780574	T	C	3.14
chr1	3780596	T	C	4.64
chr1	3780635	T	C	3.7
chr1	3780672	T	C	4.43
chr1	3780721	T	C	6.37
chr1	3780781	T	C	3.88
chr1	3780854	T	C	1.26
chr1	3780864	T	C	5.65
chr1	3781019	T	C	2.67
chr1	3781143	T	C	4.76
chr1	3781152	T	C	4.1
chr1	3781276	T	C	11.11
chr1	3781289	T	C	3.23
chr1	3781292	T	C	3.57
chr1	3786954	T	C	3.09
chr1	3786960	T	C	2.98
chr1	3787096	T	C	4.88
chr1	3787156	T	C	6.42
chr1	3796037	T	C	7.32
chr1	3796316	T	C	2.48
chr1	3815016	T	C	4.62
chr1	3815028	T	C	3.95
chr1	3815137	T	C	5.62
chr1	3815230	T	C	1.98
chr1	3815476	T	C	2.5
chr1	3829852	T	C	6.45
chr1	3836647	T	C	6.38
chr1	3857033	T	C	3.9
chr1	3884013	A	G	11.54
chr1	3884248	A	G	13.64
chr1	3884270	A	G	10.81
chr1	3884700	A	G	18.75
chr1	3884988	A	G	8.33
chr1	3889583	T	C	3.77
chr1	3890958	T	C	87.88
chr1	5865247	T	C	11.11
chr1	6185078	T	C	6.82
chr1	6185122	T	C	3.03
chr1	6185165	T	C	4.1
chr1	6185493	T	C	1.46
chr1	6185495	T	C	2.43
chr1	6185576	T	C	3.49
chr1	6185650	T	C	1.26
chr1	6185655	T	C	1
chr1	6185720	T	C	1.71
chr1	6185781	T	C	2.89
chr1	6185926	T	C	4.42
chr1	6186032	T	C	2.21
chr1	6186060	T	C	3.2
chr1	6186730	T	C	2.84
chr1	6221375	T	C	3.96
chr1	6221432	T	C	3.94
chr1	6221604	T	C	5.04
chr1	6221660	T	C	5.41
chr1	6221679	T	C	3.82
chr1	6221771	T	C	1.63
chr1	6221891	T	C	3.23
chr1	6221917	T	C	2.01
chr1	6222055	T	C	2.2
chr1	6222453	T	C	2.13
chr1	6222862	T	C	3.97
chr1	6223598	T	C	3.12
chr1	6223603	T	C	3.82
chr1	6223640	T	C	2.91
chr1	6223881	T	C	1.8
chr1	6223883	T	C	9.58
chr1	6224005	T	C	2.5
chr1	6224051	T	C	5.29
chr1	6224053	T	C	5.75
chr1	6224055	T	C	1.59
chr1	6224162	T	C	1.42
chr1	6224225	T	C	2.78
chr1	6224299	T	C	2.49
chr1	6224301	T	C	1.49
chr1	6224351	T	C	2.23
chr1	6224469	T	C	3.9
chr1	6224504	T	C	2.44
chr1	6224564	T	C	2.38
chr1	6224634	T	C	2.5
chr1	6224660	T	C	2.38
chr1	6224786	T	C	2.6
chr1	6224808	T	C	5.33
chr1	6225104	T	C	3.21
chr1	6225106	T	C	3.18
chr1	6225147	T	C	2.35
chr1	6225198	T	C	1.64
chr1	6231973	T	C	4.21
chr1	6231986	T	C	1.92
chr1	6231992	T	C	1.83
chr1	6232036	T	C	2.34
chr1	6233533	T	C	8.11
chr1	6264307	T	C	6.15
chr1	6264399	T	C	2.21
chr1	6264410	T	C	3.9
chr1	6264412	T	C	2.58
chr1	6264456	T	C	3.27
chr1	6264467	T	C	1.96
chr1	6264509	T	C	1.48
chr1	6264530	T	C	1.69
chr1	6264532	T	C	1.65
chr1	6264565	T	C	9.44
chr1	6281151	T	C	5.19
chr1	6339480	T	C	8.7
chr1	6521714	T	C	2.33
chr1	6521771	T	C	2.9
chr1	6521773	T	C	8.7
chr1	6521822	T	C	3.85
chr1	6522203	T	C	4.08
chr1	6522259	T	C	3.28
chr1	6525888	T	C	3.23
chr1	6525955	T	C	7.69
chr1	6525983	T	C	11.76
chr1	6532643	T	C	5.88
chr1	6532648	T	C	11.76
chr1	6532680	T	C	5.71
chr1	6533344	T	C	9.52
chr1	6533358	T	C	10.71
chr1	6533360	T	C	6.67
chr1	6533401	T	C	8.33
chr1	6550549	T	C	5.26
chr1	6580683	A	G	5.88
chr1	6580773	A	G	14.04
chr1	6582259	A	G	7.41
chr1	6585955	A	G	3.92
chr1	6588151	A	G	6.56
chr1	6588959	A	G	4.55
chr1	6589004	A	G	4.41
chr1	6590818	T	C	11.76
chr1	6591040	T	C	5.56
chr1	6591152	T	C	7.27
chr1	6591154	T	C	12.73
chr1	6591291	T	C	8.82
chr1	6591562	T	C	5.56
chr1	6591564	T	C	5.26
chr1	6592200	T	C	3.7
chr1	6592321	T	C	3.92
chr1	6592739	T	C	5.71
chr1	6592741	T	C	5.88
chr1	6593329	T	C	4.05
chr1	6593347	T	C	2.86
chr1	6599152	T	C	7.55
chr1	6599320	T	C	18.84
chr1	6599353	T	C	3.23
chr1	6599356	T	C	3.28
chr1	6621755	A	G	4.82
chr1	6633218	A	G	8.11
chr1	6633264	A	G	5.19
chr1	6633278	A	G	12.33
chr1	6633301	A	G	2.94
chr1	6634347	T	C	2.33
chr1	6634369	T	C	2.6
chr1	6634421	T	C	13.73
chr1	6634428	T	C	1.4
chr1	6634774	T	C	2.96
chr1	6634786	T	C	3.7
chr1	6635023	T	C	3.12
chr1	6635138	T	C	2.27
chr1	6635140	T	C	3.88
chr1	6635348	T	C	7.1
chr1	6635551	T	C	3.79
chr1	6635566	T	C	1.6
chr1	6635579	T	C	5.26
chr1	6635620	T	C	2.5
chr1	6645897	T	C	2.97
chr1	6887912	A	G	65.85
chr1	7977693	A	G	1.9
chr1	7985063	A	G	2.71
chr1	7985095	A	G	2.22
chr1	7985235	A	G	5.8
chr1	7985256	A	G	3.7
chr1	7985258	A	G	3.85
chr1	8013792	T	C	3.08
chr1	8861147	T	C	1.74
chr1	8861221	T	C	1.75
chr1	8861361	T	C	1.76
chr1	8864013	T	C	1.71
chr1	8865339	T	C	1.1
chr1	8865380	T	C	2.66
chr1	8865384	T	C	1.1
chr1	8865412	T	C	2.82
chr1	8865441	T	C	1.21
chr1	8865443	T	C	0.93
chr1	8866347	T	C	1.63
chr1	9101841	T	C	15.38
chr1	9553675	A	G	8.7
chr1	9580033	A	G	3.64
chr1	9580109	A	G	2.27
chr1	9582341	A	G	5.41
chr1	9582400	A	G	3.08
chr1	9582493	A	G	3.51
chr1	9598540	A	G	2.82
chr1	9601329	A	G	6.45
chr1	9603536	A	G	6.67
chr1	9603629	A	G	9.38
chr1	9603736	A	G	6.82
chr1	9603864	A	G	5.88
chr1	9604346	A	G	6.52
chr1	9604349	A	G	13.33
chr1	9604353	A	G	4.44
chr1	9614212	A	G	12.82
chr1	9614268	A	G	9.09
chr1	9614281	A	G	4.35
chr1	9614291	A	G	9.09
chr1	9614600	A	G	3.45
chr1	9614602	A	G	5.17
chr1	9729293	T	C	2.47
chr1	9729299	T	C	3.9
chr1	9729610	T	C	3.64
chr1	9729616	T	C	3.6
chr1	9729785	T	C	3.33
chr1	9730005	T	C	3.12
chr1	9730027	T	C	3.26
chr1	9730358	T	C	4.65
chr1	9730406	T	C	2.26
chr1	9730426	T	C	3.9
chr1	9730527	T	C	4.09
chr1	9731317	T	C	4.44
chr1	9731853	T	C	1.9
chr1	9734109	T	C	7.92
chr1	9735114	T	C	3.77
chr1	9741218	T	C	3.12
chr1	9744556	T	C	4.17
chr1	9749516	T	C	4.26
chr1	9751517	T	C	38.46
chr1	9751556	T	C	10
chr1	9751586	T	C	10
chr1	9755249	T	C	7.02
chr1	9850181	T	C	10.53
chr1	9850183	T	C	15.79
chr1	9928089	T	C	6.9
chr1	9985188	A	G	7.41
chr1	10033527	A	G	2.17
chr1	10130573	A	G	6.06
chr1	10158413	A	G	10.34
chr1	10308160	A	G	8.2
chr1	10308301	A	G	4.41
chr1	10308314	A	G	6.58
chr1	10400505	A	G	9.38
chr1	10413228	A	G	4.55
chr1	10419865	A	G	2.65
chr1	10419894	A	G	1.6
chr1	10419900	A	G	5.65
chr1	10430876	A	G	3.85
chr1	10430994	A	G	4.17
chr1	10431129	A	G	5.8
chr1	10431135	A	G	6.06
chr1	10431212	A	G	7.14
chr1	10431214	A	G	3.64
chr1	10431227	A	G	4.17
chr1	10431320	A	G	5.8
chr1	10442486	A	G	2.6
chr1	10456790	T	C	1.41
chr1	10456907	T	C	3.76
chr1	10456912	T	C	6.23
chr1	10456935	T	C	1.42
chr1	10457086	T	C	2.78
chr1	10457095	T	C	1.85
chr1	10457109	T	C	1.15
chr1	10457153	T	C	1.92
chr1	10457399	T	C	2.44
chr1	10457706	T	C	4.32
chr1	10457844	T	C	4.5
chr1	10457875	T	C	2.49
chr1	10457894	T	C	2.64
chr1	10457955	T	C	1.05
chr1	10457977	T	C	1.58
chr1	10457993	T	C	1.8
chr1	10458084	T	C	2.59
chr1	10458106	T	C	3.86
chr1	10458199	T	C	2.53
chr1	10458945	T	C	3.47
chr1	10458981	T	C	8.21
chr1	10459091	T	C	3.59
chr1	10459177	T	C	2.29
chr1	10459203	T	C	5.3
chr1	10459609	T	C	5.13
chr1	10461347	T	C	1.87
chr1	10461405	T	C	3.1
chr1	10461440	T	C	1.31
chr1	10461446	T	C	1.74
chr1	10461491	T	C	2.49
chr1	10461593	T	C	5.94
chr1	10462558	T	C	7.32
chr1	10462560	T	C	12.2
chr1	10462562	T	C	26.83
chr1	10462610	T	C	6.25
chr1	10462926	T	C	4.23
chr1	10463001	T	C	4.21
chr1	10463004	T	C	5.38
chr1	10463030	T	C	3.03
chr1	10463156	T	C	8.77
chr1	10463162	T	C	6
chr1	10469228	T	C	5.26
chr1	10469251	T	C	7.02
chr1	10472379	T	C	8.97
chr1	10472410	T	C	2.52
chr1	10472432	T	C	1.92
chr1	10629722	A	G	3.23
chr1	10629938	A	G	2.86
chr1	10630094	A	G	6.12
chr1	10630144	A	G	7.07
chr1	10630238	A	G	3.64
chr1	10630706	A	G	9.52
chr1	11013878	A	G	5.7
chr1	11020541	A	G	5.97
chr1	11022160	A	G	4.04
chr1	11023162	A	G	1.66
chr1	11023361	A	G	1.09
chr1	11023385	A	G	1.81
chr1	11054650	T	C	36.51
chr1	11054661	T	C	3.54
chr1	11054746	T	C	1.99
chr1	11055848	T	C	1.28
chr1	11106937	T	C	15.09
chr1	11106940	T	C	5.61
chr1	11107301	T	C	2.04
chr1	11107357	T	C	2.06
chr1	11107367	T	C	4.4
chr1	11126717	T	C	4.94
chr1	11130698	T	C	3.85
chr1	11199333	T	C	12.82
chr1	11273365	A	G	8
chr1	11273503	A	G	8.33
chr1	11273677	A	G	15.38
chr1	11287107	A	G	8
chr1	11287818	A	G	17.65
chr1	11288019	A	G	13.33
chr1	11655855	A	G	4.26
chr1	11661584	A	G	2.6
chr1	11662076	A	G	9.68
chr1	11674527	T	C	1.89
chr1	11680839	T	C	11.63
chr1	11680849	T	C	4.65
chr1	11750173	A	G	2.06
chr1	11750288	A	G	4.17
chr1	11750446	A	G	3.15
chr1	11920168	T	C	6.1
chr1	11920170	T	C	2.22
chr1	11920184	T	C	2.2
chr1	11922679	T	C	15.56
chr1	11922682	T	C	4.17
chr1	11922961	T	C	6.83
chr1	11923043	T	C	10.96
chr1	11923226	T	C	5.32
chr1	11923420	T	C	2.22
chr1	11923423	T	C	2.25
chr1	11950479	A	G	7.14
chr1	11964270	A	G	2.27
chr1	11964273	A	G	6.82
chr1	11974741	A	G	5.96
chr1	11975053	A	G	2.78
chr1	11975376	A	G	4.6
chr1	11982003	A	G	5.41
chr1	11982043	A	G	2.15
chr1	11989256	A	G	4.55
chr1	11997381	A	G	5
chr1	12002066	A	G	5.43
chr1	12004564	A	G	6.16
chr1	12004567	A	G	2.6
chr1	12005769	A	G	5.66
chr1	12007153	A	G	3.08
chr1	12011546	A	G	3.64
chr1	12011562	A	G	3.17
chr1	12011564	A	G	6.25
chr1	12011698	A	G	3.73
chr1	12011725	A	G	3.36
chr1	12011770	A	G	3.82
chr1	12012242	A	G	3.28
chr1	12012306	A	G	2.73
chr1	12012323	A	G	2.04
chr1	12012360	A	G	4.22
chr1	12012405	A	G	4.14
chr1	12012408	A	G	1.83
chr1	12012495	A	G	4.05
chr1	12012627	A	G	4.04
chr1	12012738	A	G	1.81
chr1	12012814	A	G	2.26
chr1	12012867	A	G	3.82
chr1	12013019	A	G	3.7
chr1	12013123	A	G	5.3
chr1	12013217	A	G	10.77
chr1	12013283	A	G	4.39
chr1	12568085	T	C	6.06
chr1	13616135	A	G	4.44
chr1	13617452	A	G	4.26
chr1	15215340	A	G	12.5
chr1	15409982	A	G	12.68
chr1	15428719	A	G	5.71
chr1	15428723	A	G	2.86
chr1	15428828	A	G	2.94
chr1	15428831	A	G	2
chr1	15428845	A	G	5.15
chr1	15428857	A	G	2.21
chr1	15429084	A	G	1.68
chr1	15429190	A	G	2.73
chr1	15429192	A	G	10
chr1	15429194	A	G	1.77
chr1	15429291	A	G	13.04
chr1	15429430	A	G	4.65
chr1	15429646	A	G	3.42
chr1	15429968	A	G	3.09
chr1	15430019	A	G	2.3
chr1	15430081	A	G	2.82
chr1	15492327	T	C	20
chr1	15492641	T	C	15.79
chr1	15518254	T	C	5.41
chr1	15518278	T	C	5.41
chr1	15518297	T	C	5.56
chr1	15660010	A	G	5.56
chr1	15660080	A	G	9.68
chr1	15660135	A	G	9.09
chr1	15660142	A	G	15.62
chr1	15660568	A	G	13.51
chr1	15660964	A	G	5.71
chr1	15660988	A	G	6.45
chr1	15727193	A	G	9.3
chr1	15727474	A	G	6.52
chr1	15730662	A	G	3.08
chr1	15731939	A	G	5.17
chr1	15731982	A	G	2.15
chr1	15732004	A	G	5.66
chr1	15732404	A	G	3.12
chr1	15732422	A	G	4.55
chr1	15733891	A	G	6.59
chr1	15734029	A	G	4.03
chr1	15734141	A	G	3.55
chr1	15734197	A	G	11.69
chr1	15734472	A	G	4.85
chr1	15734517	A	G	4.65
chr1	15734565	A	G	18.06
chr1	15734578	A	G	4.69
chr1	15734580	A	G	3.17
chr1	15784684	A	G	4.35
chr1	15784959	A	G	11.54
chr1	15785200	A	G	16.67
chr1	15931280	A	G	2.44
chr1	15934956	A	G	3.77
chr1	15935791	A	G	4.63
chr1	15942169	T	C	6.9
chr1	15942588	T	C	7.89
chr1	15944436	T	C	4.35
chr1	15944490	T	C	5.41
chr1	15944502	T	C	5.56
chr1	15944530	T	C	9.52
chr1	15947094	T	C	3.92
chr1	15947096	T	C	5.88
chr1	15947100	T	C	3.92
chr1	16124478	T	C	11.43
chr1	16124629	T	C	4.05
chr1	16124636	T	C	7.79
chr1	16124638	T	C	6.41
chr1	16124644	T	C	4.88
chr1	16124732	T	C	7.06
chr1	16124878	T	C	7.69
chr1	16124913	T	C	8.75
chr1	16124920	T	C	5
chr1	16125122	T	C	5.56
chr1	16125178	T	C	10.53
chr1	16125180	T	C	2.63
chr1	16133296	T	C	2.6
chr1	16137942	T	C	6.38
chr1	16138011	T	C	8.93
chr1	16148895	T	C	5.63
chr1	16148900	T	C	7.89
chr1	16148921	T	C	5.8
chr1	16251403	T	C	26.83
chr1	16256704	T	C	6.67
chr1	16256717	T	C	9.38
chr1	16315314	T	C	4.26
chr1	16393331	A	G	4.03
chr1	16393407	A	G	1.89
chr1	16393410	A	G	17.2
chr1	16395139	A	G	1.59
chr1	16395208	A	G	1.46
chr1	16395256	A	G	2.28
chr1	16395308	A	G	1.6
chr1	16395467	A	G	2.34
chr1	16395581	A	G	2.68
chr1	16395722	A	G	1.44
chr1	16395748	A	G	1.26
chr1	16395797	A	G	1.19
chr1	16395815	A	G	3.1
chr1	16395834	A	G	1.27
chr1	16395939	A	G	1.86
chr1	16395970	A	G	2.5
chr1	16395973	A	G	3.65
chr1	16395996	A	G	1.02
chr1	16396083	A	G	1.63
chr1	16396085	A	G	5.31
chr1	16396128	A	G	1.32
chr1	16396199	A	G	6.67
chr1	16396293	A	G	4.71
chr1	16396328	A	G	9.78
chr1	16396351	A	G	1.8
chr1	16396353	A	G	1.8
chr1	16396457	A	G	3.55
chr1	16396470	A	G	6.37
chr1	16396556	A	G	3.33
chr1	16396645	A	G	2.29
chr1	16396647	A	G	1.71
chr1	16396649	A	G	8.05
chr1	16396771	A	G	1.24
chr1	16396774	A	G	6.81
chr1	16396827	A	G	1.72
chr1	16396845	A	G	3.26
chr1	16396858	A	G	2.91
chr1	16396864	A	G	1.88
chr1	16396936	A	G	1.22
chr1	16397004	A	G	2.33
chr1	16397030	A	G	2.14
chr1	16397067	A	G	3.27
chr1	16397128	A	G	1.3
chr1	16397178	A	G	4.87
chr1	16397559	A	G	1.71
chr1	16397645	A	G	1.4
chr1	16397655	A	G	1.67
chr1	16397671	A	G	1.19
chr1	16397673	A	G	2.68
chr1	16397832	A	G	4.32
chr1	16397870	A	G	2.38
chr1	16397888	A	G	2.5
chr1	16443706	A	G	4.05
chr1	16447945	A	G	6.67
chr1	16459052	A	G	5
chr1	16459091	A	G	6.06
chr1	16459194	A	G	6.67
chr1	16459197	A	G	5.19
chr1	16459203	A	G	2.44
chr1	16459326	A	G	10.71
chr1	16459442	A	G	4.46
chr1	16459456	A	G	3.48
chr1	16459627	A	G	3.82
chr1	16459636	A	G	6.77
chr1	16459645	A	G	2.19
chr1	16459913	A	G	3.2
chr1	16459921	A	G	3.23
chr1	16618578	T	C	6.19
chr1	16618585	T	C	2.27
chr1	16618728	T	C	1.82
chr1	16618746	T	C	1.67
chr1	16632330	T	C	4.65
chr1	16633204	T	C	17.46
chr1	16986258	T	C	3.61
chr1	16986906	T	C	20
chr1	16987218	T	C	3.85
chr1	16987229	T	C	5.36
chr1	16988347	T	C	17.86
chr1	16993809	T	C	15.91
chr1	17004736	T	C	9.3
chr1	17407038	T	C	1.52
chr1	17407039	T	C	1.51
chr1	17407048	T	C	2.55
chr1	17407179	T	C	9.35
chr1	17408034	T	C	1.06
chr1	17408044	T	C	5.17
chr1	17408051	T	C	1.13
chr1	17408421	T	C	1.61
chr1	17408431	T	C	1.2
chr1	17408479	T	C	2.31
chr1	17408727	T	C	1.29
chr1	17416598	T	C	9.09
chr1	17416603	T	C	9.38
chr1	17438385	T	C	13.57
chr1	17438505	T	C	8.22
chr1	18872112	T	C	6.67
chr1	19074665	T	C	2.46
chr1	19076823	T	C	5.76
chr1	19076850	T	C	5.99
chr1	19084651	T	C	2.02
chr1	19088851	T	C	2.59
chr1	19092866	T	C	2.78
chr1	19100439	T	C	2.6
chr1	19100474	T	C	1.82
chr1	19100480	T	C	7.89
chr1	19100482	T	C	5.26
chr1	19105145	T	C	3.28
chr1	19112675	T	C	6.32
chr1	19112758	T	C	3.66
chr1	19219138	T	C	5.33
chr1	19219190	T	C	17.72
chr1	19219214	T	C	3.53
chr1	19219304	T	C	3.61
chr1	19219306	T	C	2.41
chr1	19219400	T	C	13.04
chr1	19219406	T	C	2.82
chr1	19222779	T	C	9.52
chr1	19222795	T	C	8.11
chr1	19223503	T	C	5.62
chr1	19223517	T	C	2.11
chr1	19232712	T	C	2.56
chr1	19232727	T	C	10
chr1	19232734	T	C	2.3
chr1	19233091	T	C	3.03
chr1	19239959	T	C	3.08
chr1	19242429	T	C	10.17
chr1	19257862	A	G	3.08
chr1	19257876	A	G	2.41
chr1	19258760	A	G	3.41
chr1	19258762	A	G	3.3
chr1	19258781	A	G	6.71
chr1	19258803	A	G	1.69
chr1	19258932	A	G	4.15
chr1	19259105	A	G	2.26
chr1	19259217	A	G	4.8
chr1	19259767	A	G	2.26
chr1	19260025	A	G	5.26
chr1	19260040	A	G	3.7
chr1	19304016	T	C	6.82
chr1	19304018	T	C	6.82
chr1	19304066	T	C	4.84
chr1	19304149	T	C	4.65
chr1	19304250	T	C	5.26
chr1	19307027	T	C	8.11
chr1	19307074	T	C	4.11
chr1	19307080	T	C	3.85
chr1	19311895	T	C	9.3
chr1	19312799	A	G	8.57
chr1	19325547	A	G	6.67
chr1	19327297	A	G	7.89
chr1	19328886	A	G	3.7
chr1	19329146	A	G	8.57
chr1	19339167	T	C	2.13
chr1	19385544	T	C	2.75
chr1	19655075	A	G	9.52
chr1	19655119	A	G	6.67
chr1	19656960	A	G	7.14
chr1	19656965	A	G	4.55
chr1	19656987	A	G	4.44
chr1	19657125	A	G	6.38
chr1	19657510	A	G	14.41
chr1	19657865	A	G	1.82
chr1	19657914	A	G	3.42
chr1	19658012	A	G	9.41
chr1	19658014	A	G	2.3
chr1	19658016	A	G	5.95
chr1	19658209	A	G	2.17
chr1	19658215	A	G	5.38
chr1	19658218	A	G	3.3
chr1	19658395	A	G	5.45
chr1	19911745	A	G	8.51
chr1	19912097	A	G	70.83
chr1	20499494	T	C	6.9
chr1	20499497	T	C	10.34
chr1	20499598	T	C	4.26
chr1	20499613	T	C	16.22
chr1	20499653	T	C	5.13
chr1	20499689	T	C	4.35
chr1	20499692	T	C	8.33
chr1	20499729	T	C	16.07
chr1	20499739	T	C	3.7
chr1	20499783	T	C	15
chr1	20499896	T	C	9.43
chr1	20500026	T	C	3.45
chr1	20500265	T	C	15.28
chr1	20500578	T	C	2.74
chr1	20500688	T	C	3.7
chr1	20500700	T	C	9.09
chr1	20500840	T	C	3.33
chr1	20500961	T	C	7.81
chr1	20501108	T	C	5.45
chr1	20501198	T	C	3.77
chr1	20501226	T	C	4.92
chr1	20501282	T	C	14.83
chr1	20501293	T	C	3.17
chr1	20501303	T	C	9.23
chr1	20501351	T	C	6.15
chr1	20503281	T	C	10.71
chr1	20637944	A	G	4.35
chr1	20637966	A	G	5.13
chr1	20637969	A	G	5.26
chr1	20638013	A	G	5.62
chr1	20638016	A	G	3.26
chr1	20648558	A	G	7.02
chr1	20649104	A	G	16
chr1	20650512	A	G	2.33
chr1	20650585	A	G	4
chr1	20650601	A	G	1.77
chr1	20650640	A	G	3.06
chr1	20650717	A	G	4.95
chr1	20650720	A	G	3.06
chr1	20650916	A	G	4.81
chr1	20650918	A	G	1.96
chr1	20650935	A	G	1.87
chr1	20651027	A	G	3.57
chr1	20651891	T	C	4.35
chr1	20652000	T	C	1.9
chr1	20652028	T	C	1.47
chr1	20652043	T	C	1.81
chr1	20652045	T	C	2.5
chr1	20652089	T	C	2.58
chr1	20652132	T	C	1.69
chr1	20652137	T	C	5.31
chr1	20652208	T	C	3.28
chr1	20652210	T	C	4.44
chr1	20652268	T	C	1.48
chr1	20652284	T	C	2.46
chr1	20652324	T	C	1.41
chr1	20652372	T	C	1.07
chr1	20652405	T	C	3.8
chr1	20652407	T	C	2.31
chr1	20652497	T	C	12.5
chr1	20653665	T	C	4.25
chr1	20654350	T	C	6.98
chr1	20656146	T	C	2.67
chr1	20661247	T	C	3.16
chr1	20661258	T	C	1.86
chr1	20682798	T	C	7.41
chr1	20704614	T	C	9.38
chr1	20709800	T	C	12.5
chr1	20715596	T	C	11.11
chr1	20743957	T	C	10.61
chr1	20744776	T	C	3.23
chr1	20825139	T	C	10.34
chr1	21217782	T	C	4.17
chr1	21219908	T	C	8.89
chr1	21219956	T	C	7.27
chr1	21220097	T	C	11.76
chr1	21228006	T	C	8.11
chr1	21471598	A	G	12.5
chr1	21695143	T	C	4.44
chr1	21729749	T	C	4.17
chr1	21729761	T	C	7.55
chr1	21729763	T	C	12.96
chr1	21757746	T	C	6.33
chr1	22091514	A	G	2.53
chr1	22092190	A	G	1.8
chr1	22576621	A	G	20
chr1	22576659	A	G	12.5
chr1	22784683	A	G	7.69
chr1	22784846	A	G	12
chr1	22784970	A	G	15.62
chr1	22784984	A	G	6.25
chr1	22914326	A	G	12.5
chr1	23019555	A	G	5.11
chr1	23019569	A	G	5.47
chr1	23019602	A	G	4.32
chr1	23019858	A	G	7.33
chr1	23019899	A	G	6.11
chr1	23030521	A	G	8.33
chr1	23030524	A	G	5.56
chr1	23059107	A	G	3.66
chr1	23082275	A	G	9.91
chr1	23082281	A	G	3.54
chr1	23082311	A	G	2.03
chr1	23082318	A	G	2.5
chr1	23083207	A	G	2.56
chr1	23083212	A	G	2.38
chr1	23083306	A	G	9.05
chr1	23083308	A	G	2.91
chr1	23083414	A	G	6.74
chr1	23083435	A	G	5.33
chr1	23083582	A	G	3
chr1	23085890	T	C	8.57
chr1	23085893	T	C	5.88
chr1	23088946	T	C	8.33
chr1	23310099	T	C	1.44
chr1	23310104	T	C	1.76
chr1	23310123	T	C	2.58
chr1	23310335	T	C	1.7
chr1	23310419	T	C	1.32
chr1	23310447	T	C	1.02
chr1	23310504	T	C	4.28
chr1	23318540	T	C	2.29
chr1	23362129	T	C	22.22
chr1	23429726	T	C	23.08
chr1	23506471	T	C	15.38
chr1	23506483	T	C	8.51
chr1	23506496	T	C	10
chr1	23506613	T	C	5.41
chr1	23506686	T	C	6.49
chr1	23506707	T	C	8.97
chr1	23507775	T	C	10.81
chr1	23507777	T	C	2.78
chr1	23507814	T	C	4.48
chr1	23507861	T	C	2.82
chr1	23507876	T	C	2.74
chr1	23508319	T	C	5.66
chr1	23530800	T	C	6.82
chr1	23559371	T	C	1.71
chr1	23559395	T	C	1.06
chr1	23695023	A	G	6.67
chr1	23751033	A	G	2.59
chr1	23751083	A	G	2.38
chr1	23751085	A	G	4.84
chr1	23751409	A	G	9.43
chr1	23751411	A	G	5.66
chr1	23751932	A	G	2.25
chr1	23754201	A	G	3.92
chr1	23754203	A	G	3.92
chr1	23778574	A	G	2.76
chr1	23778583	A	G	3.04
chr1	23778651	A	G	2.23
chr1	23787306	A	G	12.07
chr1	23787422	A	G	6.98
chr1	23787536	A	G	7.47
chr1	23787641	A	G	2.34
chr1	23787801	A	G	2.26
chr1	23787804	A	G	6.27
chr1	23787932	A	G	5.91
chr1	23787934	A	G	8.58
chr1	23788067	A	G	6.3
chr1	23797064	T	C	16.67
chr1	23798987	T	C	10
chr1	23801907	T	C	8
chr1	23802477	T	C	2.9
chr1	23804469	T	C	7.14
chr1	23810770	T	C	21.74
chr1	23854497	T	C	5.13
chr1	23865599	T	C	16
chr1	23967461	T	C	1.68
chr1	23967580	T	C	1.38
chr1	23970127	T	C	1.51
chr1	23970498	T	C	1.64
chr1	23970579	T	C	2.73
chr1	24358577	T	C	9.52
chr1	24379697	T	C	11.11
chr1	24456228	A	G	17.65
chr1	24458946	A	G	10.34
chr1	24470818	A	G	8.82
chr1	24471127	A	G	9.38
chr1	24471129	A	G	6.25
chr1	24471373	A	G	9.09
chr1	24471419	A	G	7.5
chr1	24472259	A	G	7.14
chr1	24472273	A	G	4.08
chr1	24472348	A	G	6.12
chr1	24654978	A	G	2.13
chr1	24672309	A	G	2.16
chr1	24672541	A	G	4.37
chr1	24673099	A	G	1.65
chr1	24673122	A	G	3.23
chr1	24814145	A	G	6.76
chr1	24814155	A	G	2.17
chr1	24840936	A	G	1.61
chr1	24842530	A	G	6.67
chr1	24843296	A	G	4.02
chr1	25491521	A	G	2.86
chr1	25805221	A	G	2.1
chr1	25813941	A	G	24.56
chr1	25815663	A	G	4.04
chr1	25815717	A	G	2.34
chr1	25816008	A	G	4.13
chr1	25816097	A	G	5.31
chr1	25816319	A	G	2.4
chr1	25816353	A	G	1.67
chr1	25816364	A	G	3.25
chr1	25816378	A	G	3.36
chr1	25816401	A	G	3.97
chr1	25816734	A	G	4.67
chr1	25816757	A	G	5.34
chr1	25816769	A	G	2.8
chr1	25816771	A	G	4.72
chr1	25816895	A	G	3.31
chr1	25817013	A	G	4.17
chr1	25817380	A	G	1.9
chr1	25817531	A	G	4.31
chr1	25817551	A	G	2.59
chr1	25817585	A	G	6.19
chr1	25817599	A	G	1.85
chr1	25818082	A	G	9.3
chr1	25829616	A	G	13.33
chr1	25829735	A	G	3.19
chr1	25832055	A	G	3.12
chr1	25832068	A	G	4.62
chr1	25832077	A	G	3.28
chr1	25832112	A	G	7.02
chr1	25832180	A	G	7.69
chr1	25832184	A	G	5.66
chr1	25832260	A	G	3.92
chr1	25832287	A	G	3.92
chr1	25832339	A	G	8.06
chr1	25832644	A	G	3.64
chr1	25834702	T	C	4.65
chr1	25834717	T	C	9.09
chr1	25834826	T	C	4.88
chr1	25834849	T	C	6.98
chr1	25834869	T	C	7.32
chr1	25837482	T	C	6.67
chr1	26114318	A	G	25
chr1	26114376	A	G	13.33
chr1	26170069	A	G	1.64
chr1	26170743	A	G	1.6
chr1	26170765	A	G	2.8
chr1	26277256	A	G	5.17
chr1	26277517	A	G	2.33
chr1	26278092	A	G	3.08
chr1	26282708	T	C	3.85
chr1	26282720	T	C	3.45
chr1	26284444	T	C	5.77
chr1	26284641	T	C	56.41
chr1	26284801	T	C	4.65
chr1	26322224	T	C	12.5
chr1	26442777	A	G	3.92
chr1	26442834	A	G	5.45
chr1	26446366	A	G	10.53
chr1	26471122	A	G	7.41
chr1	26475175	A	G	1.08
chr1	26475190	A	G	1.69
chr1	26475202	A	G	3.52
chr1	26475212	A	G	1.19
chr1	26476015	A	G	8.82
chr1	26571486	A	G	6.45
chr1	26572249	A	G	7.69
chr1	26574342	A	G	7.5
chr1	26574426	A	G	5.66
chr1	26574440	A	G	3.92
chr1	26574564	A	G	3.85
chr1	26574701	A	G	2.78
chr1	26780652	A	G	4.24
chr1	26827043	A	G	5.13
chr1	26854377	A	G	2.74
chr1	26854395	A	G	5.97
chr1	26854452	A	G	6.98
chr1	26854455	A	G	9.3
chr1	26854457	A	G	4.44
chr1	26854465	A	G	6
chr1	26854796	A	G	5.62
chr1	26854799	A	G	4.71
chr1	26854805	A	G	2.3
chr1	26854941	A	G	2.91
chr1	26854945	A	G	8
chr1	26855230	A	G	3.61
chr1	26855295	A	G	2.27
chr1	26855393	A	G	3.64
chr1	26855401	A	G	2.94
chr1	26855409	A	G	7.29
chr1	26855413	A	G	3.23
chr1	26855474	A	G	9.46
chr1	26877031	T	C	3.92
chr1	26879398	T	C	5.26
chr1	26879486	T	C	9.52
chr1	26884205	T	C	7.84
chr1	26889063	T	C	3.51
chr1	26889071	T	C	2.94
chr1	26889837	T	C	4.04
chr1	26889885	T	C	6.59
chr1	26889936	T	C	5.43
chr1	26890670	T	C	10.81
chr1	26890840	T	C	3.45
chr1	26890842	T	C	12.28
chr1	26890923	T	C	5.41
chr1	26890942	T	C	7.32
chr1	26897420	T	C	5.26
chr1	26897422	T	C	15.38
chr1	26897434	T	C	4.55
chr1	26897464	T	C	3.7
chr1	26900119	T	C	7.69
chr1	26900343	T	C	16.07
chr1	26921795	A	G	2.33
chr1	26924129	A	G	1.65
chr1	26946150	A	G	5.15
chr1	27292274	A	G	16.28
chr1	27303693	A	G	5.71
chr1	27303723	A	G	11.9
chr1	27303729	A	G	4.55
chr1	27306367	A	G	4.91
chr1	27335508	A	G	2.9
chr1	27335510	A	G	2.9
chr1	27335692	A	G	3.75
chr1	27335802	A	G	3.85
chr1	27404335	T	C	3.06
chr1	27404552	T	C	1.67
chr1	27404618	T	C	2.42
chr1	27404642	T	C	2.48
chr1	27404678	T	C	3.01
chr1	27404692	T	C	2.86
chr1	27404758	T	C	3.4
chr1	27404928	T	C	1.83
chr1	27404930	T	C	2.83
chr1	27405143	T	C	2.78
chr1	27405174	T	C	1.87
chr1	27405235	T	C	2.73
chr1	27405249	T	C	2.56
chr1	27405351	T	C	5.41
chr1	27405471	T	C	4.65
chr1	27405476	T	C	2.27
chr1	27405722	T	C	8.16
chr1	27405850	T	C	7.59
chr1	27406102	T	C	2.46
chr1	27406141	T	C	5.26
chr1	27406152	T	C	2.4
chr1	27406178	T	C	1.98
chr1	27406181	T	C	10.42
chr1	27406275	T	C	8.4
chr1	27406452	T	C	2.94
chr1	27406480	T	C	5.48
chr1	27406498	T	C	11.49
chr1	27406501	T	C	11.11
chr1	27406611	T	C	2.41
chr1	27406943	T	C	4.1
chr1	27406945	T	C	3.25
chr1	27406985	T	C	1.61
chr1	27407063	T	C	1.86
chr1	27407130	T	C	2.92
chr1	27407153	T	C	5.88
chr1	27407437	T	C	4.94
chr1	27407475	T	C	2.3
chr1	27407499	T	C	6.06
chr1	27407758	T	C	5
chr1	27407781	T	C	7.79
chr1	27407888	T	C	6.1
chr1	27408013	T	C	4.55
chr1	27408042	T	C	7.32
chr1	27408044	T	C	4.94
chr1	27408046	T	C	2.44
chr1	27408054	T	C	2.6
chr1	27408085	T	C	7.14
chr1	27408190	T	C	3.81
chr1	27408231	T	C	1.94
chr1	27408234	T	C	3.96
chr1	27414928	T	C	4.69
chr1	27822504	A	G	2.13
chr1	27823245	A	G	3.95
chr1	27850753	A	G	2.09
chr1	27850842	A	G	2.11
chr1	27850844	A	G	2.81
chr1	27891582	T	C	2.3
chr1	27891589	T	C	2.17
chr1	27891665	T	C	1.58
chr1	27891767	T	C	2.97
chr1	27891789	T	C	1.45
chr1	27891854	T	C	1.56
chr1	27891856	T	C	2.45
chr1	27891914	T	C	1.33
chr1	27892049	T	C	2.14
chr1	27892088	T	C	1.86
chr1	27892137	T	C	4.44
chr1	27892204	T	C	7.46
chr1	27897667	T	C	4.51
chr1	27907249	T	C	2.42
chr1	27914676	T	C	6.67
chr1	27949093	A	G	9.52
chr1	27955803	A	G	8.33
chr1	27958648	A	G	7.14
chr1	27958687	A	G	6.25
chr1	27958759	A	G	13.33
chr1	27967452	A	G	7.14
chr1	28200777	T	C	2.04
chr1	28200836	T	C	1.34
chr1	28200956	T	C	3.18
chr1	28201058	T	C	1.07
chr1	28201227	T	C	1.45
chr1	28201322	T	C	16.63
chr1	28236629	A	G	1.77
chr1	28259566	A	G	30.23
chr1	28259599	A	G	1.37
chr1	28259601	A	G	2.28
chr1	28259670	A	G	1.76
chr1	28259678	A	G	1.57
chr1	28259681	A	G	2.32
chr1	28259726	A	G	17.19
chr1	28259741	A	G	9.38
chr1	28259743	A	G	7.77
chr1	28259792	A	G	2.73
chr1	28259845	A	G	1.79
chr1	28259851	A	G	2.7
chr1	28259891	A	G	5.48
chr1	28271745	A	G	3.97
chr1	28271747	A	G	1.59
chr1	28271749	A	G	3.17
chr1	28271774	A	G	3.15
chr1	28271783	A	G	6.3
chr1	28271788	A	G	7.87
chr1	28271807	A	G	1.59
chr1	28271810	A	G	9.52
chr1	28272316	A	G	3.85
chr1	28272324	A	G	2.14
chr1	28272378	A	G	4.17
chr1	28272392	A	G	2.54
chr1	28272413	A	G	3.48
chr1	28272416	A	G	4.39
chr1	28272417	A	G	1.74
chr1	28272711	A	G	8.64
chr1	28272716	A	G	1.85
chr1	28272737	A	G	3.45
chr1	28273413	A	G	7.56
chr1	28273416	A	G	14.05
chr1	28273418	A	G	1.64
chr1	28273483	A	G	1.56
chr1	28274070	A	G	4.08
chr1	28274104	A	G	6.63
chr1	28274106	A	G	11.9
chr1	28274112	A	G	2.17
chr1	28274133	A	G	5.97
chr1	28274137	A	G	2.43
chr1	28274871	A	G	1.98
chr1	28274877	A	G	2.75
chr1	28274900	A	G	2.96
chr1	28274918	A	G	4.24
chr1	28274933	A	G	2.96
chr1	28274958	A	G	21.05
chr1	28274975	A	G	1.69
chr1	28274991	A	G	11.24
chr1	28274993	A	G	6.55
chr1	28280792	A	G	5.34
chr1	28280794	A	G	2.87
chr1	28280862	A	G	3.24
chr1	28280907	A	G	1.69
chr1	28281013	A	G	3.92
chr1	28281019	A	G	2.64
chr1	28281022	A	G	2.96
chr1	28281116	A	G	4.88
chr1	28281145	A	G	1.68
chr1	28281146	A	G	4.03
chr1	28281186	A	G	3.33
chr1	28281201	A	G	5.65
chr1	28281251	A	G	3.94
chr1	28281258	A	G	1.43
chr1	28281273	A	G	2.42
chr1	28281347	A	G	7.26
chr1	28281366	A	G	1.63
chr1	28281415	A	G	1.68
chr1	28281434	A	G	8.17
chr1	28281451	A	G	3.32
chr1	28281471	A	G	5.35
chr1	28281477	A	G	1.26
chr1	28281515	A	G	1.55
chr1	28281527	A	G	18.15
chr1	28281530	A	G	16.09
chr1	28281532	A	G	3.4
chr1	28281535	A	G	8.03
chr1	28281537	A	G	5.63
chr1	28281648	A	G	3.12
chr1	28281693	A	G	1.13
chr1	28281703	A	G	1.16
chr1	28281704	A	G	1.16
chr1	28281720	A	G	14.18
chr1	28281722	A	G	4.97
chr1	28281729	A	G	4.78
chr1	28281752	A	G	1.18
chr1	28281821	A	G	2.74
chr1	28281887	A	G	2.94
chr1	28281888	A	G	2.27
chr1	28281923	A	G	2.51
chr1	28281932	A	G	20.89
chr1	28282014	A	G	8.53
chr1	28282019	A	G	1.02
chr1	28282042	A	G	1.93
chr1	28282079	A	G	2.75
chr1	28282097	A	G	18.26
chr1	28282115	A	G	42.58
chr1	28282138	A	G	2.58
chr1	28282141	A	G	10.08
chr1	28282160	A	G	3.13
chr1	28282220	A	G	1.87
chr1	28282245	A	G	3.11
chr1	28282249	A	G	1.75
chr1	28282257	A	G	1.44
chr1	28282265	A	G	1.23
chr1	28282312	A	G	9.32
chr1	28282340	A	G	1.87
chr1	28282357	A	G	2.45
chr1	28282377	A	G	7.6
chr1	28282396	A	G	5.88
chr1	28282400	A	G	2.22
chr1	28282442	A	G	2.7
chr1	28282453	A	G	13.64
chr1	28335122	A	G	3.39
chr1	28335239	A	G	6.25
chr1	28335657	A	G	12.77
chr1	28335724	A	G	4.55
chr1	28509067	A	G	4.53
chr1	28509416	A	G	1.7
chr1	28509501	A	G	0.94
chr1	28531844	A	G	2.94
chr1	28535994	A	G	11.11
chr1	28536810	A	G	2.79
chr1	28536812	A	G	1.61
chr1	28536813	A	G	1.4
chr1	28536815	A	G	5.97
chr1	28536820	A	G	1.36
chr1	28537892	A	G	1.89
chr1	28537915	A	G	1.36
chr1	28537947	A	G	3.9
chr1	28537983	A	G	2.23
chr1	28538007	A	G	1.22
chr1	28538054	A	G	7.16
chr1	28538056	A	G	1.27
chr1	28538057	A	G	3.59
chr1	28538081	A	G	1.46
chr1	28538266	A	G	2.92
chr1	28538534	A	G	1.12
chr1	28538543	A	G	2.8
chr1	28538624	A	G	1.11
chr1	28538668	A	G	2.04
chr1	28560657	A	G	23.08
chr1	28560697	A	G	5.95
chr1	28560703	A	G	5.62
chr1	28560709	A	G	1.96
chr1	28571232	A	G	4.92
chr1	28571235	A	G	3.23
chr1	28571271	A	G	2.13
chr1	28571292	A	G	1.71
chr1	28577566	A	G	6.82
chr1	28696985	A	G	11.76
chr1	28742594	A	G	2.09
chr1	28742714	A	G	1.31
chr1	28742728	A	G	1.71
chr1	28742907	A	G	2.23
chr1	28743093	A	G	1.42
chr1	28743537	A	G	2.4
chr1	28743556	A	G	3.08
chr1	28743585	A	G	3.37
chr1	28743626	A	G	1.6
chr1	28743690	A	G	1.8
chr1	28743719	A	G	1.38
chr1	28743807	A	G	3.83
chr1	28743831	A	G	1.14
chr1	28769000	A	G	1.67
chr1	28769526	A	G	1.57
chr1	28769588	A	G	1.24
chr1	29053160	A	G	16.13
chr1	29053205	A	G	4.17
chr1	29117613	A	G	1.65
chr1	29118094	A	G	9.38
chr1	29118237	A	G	8.7
chr1	29118289	A	G	3.16
chr1	29118292	A	G	2.08
chr1	29118425	A	G	3.57
chr1	29118869	A	G	26.54
chr1	29119011	A	G	2.52
chr1	29119785	A	G	2.96
chr1	29147946	T	C	1.38
chr1	29147973	T	C	1.46
chr1	29148253	T	C	1.22
chr1	29148276	T	C	1.2
chr1	29148332	T	C	1.94
chr1	29148909	T	C	1.04
chr1	29154758	T	C	1.62
chr1	29154817	T	C	1.33
chr1	29154825	T	C	2.04
chr1	29181739	T	C	2.16
chr1	29201973	T	C	17.24
chr1	29260730	A	G	11.9
chr1	29282829	A	G	9.28
chr1	29317877	A	G	7.69
chr1	29317899	A	G	3.09
chr1	29323434	A	G	4.44
chr1	29325660	A	G	5.17
chr1	29325690	A	G	5.41
chr1	29326026	A	G	1.72
chr1	29326043	A	G	1.67
chr1	29326085	A	G	4.35
chr1	29326102	A	G	2.31
chr1	29326177	A	G	3.15
chr1	30953921	T	C	5.71
chr1	31259933	T	C	1.19
chr1	31281447	T	C	5.08
chr1	31289334	T	C	14.29
chr1	31364272	A	G	6.9
chr1	31629881	T	C	2.2
chr1	31629894	T	C	4.24
chr1	31629949	T	C	3.67
chr1	31630070	T	C	2.02
chr1	31630107	T	C	1.94
chr1	31630122	T	C	1.29
chr1	31630138	T	C	17.3
chr1	31630242	T	C	3.26
chr1	31630245	T	C	2.5
chr1	31630251	T	C	6.01
chr1	31630309	T	C	6.9
chr1	31630318	T	C	10.99
chr1	31630358	T	C	1.43
chr1	31630410	T	C	0.95
chr1	31630412	T	C	1.57
chr1	31630440	T	C	4.41
chr1	31630473	T	C	2.39
chr1	31630493	T	C	2.05
chr1	31630547	T	C	1.51
chr1	31630561	T	C	1.05
chr1	31630613	T	C	1.12
chr1	31630636	T	C	2.3
chr1	31630676	T	C	2.44
chr1	31630746	T	C	1.02
chr1	31633230	T	C	1.2
chr1	31633231	T	C	1.36
chr1	31633240	T	C	6.11
chr1	31633242	T	C	0.98
chr1	31635379	T	C	2.62
chr1	31635440	T	C	6.3
chr1	31635453	T	C	18.22
chr1	31635455	T	C	2.65
chr1	31727495	T	C	7.5
chr1	31727498	T	C	2.38
chr1	31906964	T	C	1.19
chr1	31906979	T	C	1.17
chr1	31907216	T	C	1.54
chr1	31908770	T	C	1.69
chr1	31908790	T	C	1.26
chr1	31908812	T	C	3.33
chr1	31908891	T	C	3.57
chr1	31910065	T	C	3.39
chr1	31919366	T	C	4.82
chr1	31919536	T	C	1.61
chr1	31919643	T	C	6.02
chr1	32013984	A	G	1.22
chr1	32014012	A	G	4.01
chr1	32014047	A	G	7.09
chr1	32014245	A	G	1.29
chr1	32014303	A	G	1.84
chr1	32037880	A	G	1.91
chr1	32037886	A	G	16.81
chr1	32037941	A	G	9.33
chr1	32038030	A	G	2.8
chr1	32042600	A	G	1.53
chr1	32042620	A	G	1.42
chr1	32042623	A	G	4.68
chr1	32042653	A	G	1.52
chr1	32042656	A	G	1.5
chr1	32042660	A	G	1.03
chr1	32042681	A	G	1.34
chr1	32042722	A	G	4.72
chr1	32043526	A	G	3.38
chr1	32043619	A	G	1.74
chr1	32060283	A	G	4
chr1	32060334	A	G	4.08
chr1	32060385	A	G	5.77
chr1	32060457	A	G	6.12
chr1	32060471	A	G	6.12
chr1	32102610	A	G	3.57
chr1	32159502	A	G	3.17
chr1	32170785	A	G	5.36
chr1	32171577	A	G	6.9
chr1	32171664	A	G	4.29
chr1	32172033	A	G	3.45
chr1	32172164	A	G	2.67
chr1	32172311	A	G	3.57
chr1	32172375	A	G	10.91
chr1	32172670	A	G	3.08
chr1	32173053	A	G	13.46
chr1	32173805	A	G	5.49
chr1	32174704	A	G	2.82
chr1	32174705	A	G	2.82
chr1	32174720	A	G	2.63
chr1	32174758	A	G	5.33
chr1	32174882	A	G	1.96
chr1	32175148	A	G	1.44
chr1	32175279	A	G	2.38
chr1	32175283	A	G	2.34
chr1	32175288	A	G	2.31
chr1	32175529	A	G	1.68
chr1	32175538	A	G	1.68
chr1	32176047	A	G	3.97
chr1	32180468	A	G	8.33
chr1	32181362	A	G	4
chr1	32181456	A	G	5.61
chr1	32195059	A	G	3.73
chr1	32195061	A	G	3.03
chr1	32195194	A	G	2.59
chr1	32195223	A	G	7
chr1	32195353	A	G	3
chr1	32195393	A	G	2.06
chr1	32195395	A	G	2.04
chr1	32195499	A	G	2.11
chr1	32195511	A	G	4
chr1	32196562	A	G	5.64
chr1	32196587	A	G	1.65
chr1	32196625	A	G	2.94
chr1	32196628	A	G	2.91
chr1	32197147	A	G	5.3
chr1	32197155	A	G	1.6
chr1	32197237	A	G	4.58
chr1	32197346	A	G	3.1
chr1	32197360	A	G	1.99
chr1	32197744	A	G	5.16
chr1	32197851	A	G	1.53
chr1	32197918	A	G	1.32
chr1	32205246	T	C	10.87
chr1	32207542	A	G	9.38
chr1	32208250	A	G	12.5
chr1	32208398	A	G	3.51
chr1	32228530	A	G	1.26
chr1	32228558	A	G	1.23
chr1	32231195	A	G	13.14
chr1	32231326	A	G	1.13
chr1	32231335	A	G	0.92
chr1	32324504	A	G	4.3
chr1	32330592	A	G	3.31
chr1	32333113	A	G	1.27
chr1	32333138	A	G	1.03
chr1	32333151	A	G	1.68
chr1	32333155	A	G	1.49
chr1	32333161	A	G	1.88
chr1	32333256	A	G	1.3
chr1	32333298	A	G	1.14
chr1	32333304	A	G	1.51
chr1	32333350	A	G	1.79
chr1	32335030	T	C	1.82
chr1	32365785	T	C	2.27
chr1	32366218	T	C	4.44
chr1	32366587	T	C	1.75
chr1	32621837	T	C	78.57
chr1	32770151	A	G	5.13
chr1	32773267	A	G	2.99
chr1	32773349	A	G	5.21
chr1	32773523	A	G	4.76
chr1	32774017	A	G	4.55
chr1	32774080	A	G	1.96
chr1	32774445	A	G	1.92
chr1	32774661	A	G	3.54
chr1	32774726	A	G	4.84
chr1	32774836	A	G	4.88
chr1	32775342	T	C	1.3
chr1	32775364	T	C	2.39
chr1	32775539	T	C	1.01
chr1	32775574	T	C	2.8
chr1	32775626	T	C	3.19
chr1	32775652	T	C	1.88
chr1	32775664	T	C	2.44
chr1	32775697	T	C	1.57
chr1	32775753	T	C	3.06
chr1	32775756	T	C	1.47
chr1	32775806	T	C	1.97
chr1	32775986	T	C	2.19
chr1	32776010	T	C	7.39
chr1	32780218	T	C	7.25
chr1	32780252	T	C	3.85
chr1	32810654	T	C	2.41
chr1	32817349	T	C	8.16
chr1	32857796	A	G	7.14
chr1	32898184	T	C	2.35
chr1	32898186	T	C	3.57
chr1	32898202	T	C	2.04
chr1	32936981	T	C	5.19
chr1	32936983	T	C	2.56
chr1	32949642	T	C	6.67
chr1	32964123	T	C	13.51
chr1	33009170	T	C	1.69
chr1	33009485	T	C	1.94
chr1	33009487	T	C	1.99
chr1	33009516	T	C	3.29
chr1	33009794	T	C	2.67
chr1	33009891	T	C	2.1
chr1	33010004	T	C	1.13
chr1	33010360	T	C	1.08
chr1	33010384	T	C	2.51
chr1	33010510	T	C	1.78
chr1	33010647	T	C	1.49
chr1	33013186	T	C	1.11
chr1	33013204	T	C	2.07
chr1	33013302	T	C	3.7
chr1	33013307	T	C	1.9
chr1	33013366	T	C	1.65
chr1	33021397	T	C	2.79
chr1	33021399	T	C	1.29
chr1	33021670	T	C	1.49
chr1	33031606	T	C	4.76
chr1	33323714	T	C	4.26
chr1	33323836	T	C	5.81
chr1	33323993	T	C	4.32
chr1	33323995	T	C	2.16
chr1	33323998	T	C	2.72
chr1	33324021	T	C	30.43
chr1	33324027	T	C	3.52
chr1	33324030	T	C	2.11
chr1	33324142	T	C	3.25
chr1	33324143	T	C	3.23
chr1	33324150	T	C	5
chr1	33324207	T	C	9.71
chr1	33324513	T	C	2.38
chr1	33324597	T	C	1.94
chr1	33324624	T	C	4.63
chr1	33324630	T	C	11.5
chr1	33324632	T	C	2.59
chr1	33324634	T	C	12.07
chr1	33324902	T	C	2.21
chr1	33324947	T	C	4.21
chr1	33329001	T	C	3.33
chr1	33329055	T	C	2.94
chr1	33329065	T	C	3.23
chr1	33331396	T	C	8.82
chr1	33331434	T	C	5.56
chr1	33332361	T	C	5.77
chr1	34855084	T	C	5.71
chr1	34855098	T	C	5
chr1	34855775	T	C	3.48
chr1	34855817	T	C	2.44
chr1	35184078	T	C	2.14
chr1	35184199	T	C	1.99
chr1	35190762	T	C	1.12
chr1	35190804	T	C	2.63
chr1	35190807	T	C	2.92
chr1	35190824	T	C	1.2
chr1	35190839	T	C	2.02
chr1	35190859	T	C	1.04
chr1	35191436	T	C	2.27
chr1	35192374	T	C	5.71
chr1	35192418	T	C	1.09
chr1	35351358	A	G	18.18
chr1	35351396	A	G	15.38
chr1	35359054	A	G	10
chr1	35359098	A	G	5.71
chr1	35359292	A	G	8.7
chr1	35385566	A	G	5.56
chr1	35434463	T	C	4.76
chr1	35441070	T	C	9.09
chr1	35448294	T	C	10
chr1	35450434	T	C	8.82
chr1	35479098	T	C	10.53
chr1	35560576	A	G	7.81
chr1	35560705	A	G	9.52
chr1	35560998	A	G	3.33
chr1	35561065	A	G	4.35
chr1	35561086	A	G	3.23
chr1	35561101	A	G	3.23
chr1	35561176	A	G	4.01
chr1	35562482	A	G	8.16
chr1	35562534	A	G	23.73
chr1	35563294	A	G	4.44
chr1	35563317	A	G	3.39
chr1	35565347	A	G	5.77
chr1	35565350	A	G	26.92
chr1	35565610	A	G	3.17
chr1	35565623	A	G	8.11
chr1	35566329	A	G	6.38
chr1	35602043	T	C	3.45
chr1	35602275	T	C	3.26
chr1	35603277	T	C	1.93
chr1	35603317	T	C	1.69
chr1	35609347	T	C	3.7
chr1	35636346	T	C	5.45
chr1	35636362	T	C	3.09
chr1	35636398	T	C	1.01
chr1	35888559	A	G	11.11
chr1	35888565	A	G	22.22
chr1	36089023	A	G	6.69
chr1	36091739	A	G	6.45
chr1	36093331	A	G	4.4
chr1	36093509	A	G	4.95
chr1	36093564	A	G	4.63
chr1	36093731	A	G	2.9
chr1	36093734	A	G	3.03
chr1	36137097	T	C	2.52
chr1	36137204	T	C	2.5
chr1	36172558	A	G	5.26
chr1	36172593	A	G	6.57
chr1	36176307	A	G	6.85
chr1	36176324	A	G	2.56
chr1	36176344	A	G	3.26
chr1	36178067	A	G	5.3
chr1	36178096	A	G	4.67
chr1	36178504	A	G	3.55
chr1	36180039	A	G	3.33
chr1	36180274	A	G	5.71
chr1	36180311	A	G	8.89
chr1	36180394	A	G	2.76
chr1	36180408	A	G	1.9
chr1	36180492	A	G	2.51
chr1	36180500	A	G	2.03
chr1	36180502	A	G	4.98
chr1	36180549	A	G	3.55
chr1	36180552	A	G	3.02
chr1	36180589	A	G	2.82
chr1	36180594	A	G	4.84
chr1	36180688	A	G	12.16
chr1	36180698	A	G	9.21
chr1	36180750	A	G	15.69
chr1	36180768	A	G	2.22
chr1	36286471	A	G	5.94
chr1	36286484	A	G	3.64
chr1	36287022	A	G	6.67
chr1	36289598	A	G	4.41
chr1	36304150	A	G	1.85
chr1	36339695	T	C	7.14
chr1	36339697	T	C	7.14
chr1	36339729	T	C	5.88
chr1	36339880	T	C	2.44
chr1	36339956	T	C	3.12
chr1	36340062	T	C	3.3
chr1	36340066	T	C	2.2
chr1	36340179	T	C	3.51
chr1	36340302	T	C	3.12
chr1	36340753	T	C	3.7
chr1	36340756	T	C	2.53
chr1	36340777	T	C	6.17
chr1	36341366	T	C	5
chr1	36341513	T	C	6.94
chr1	36341528	T	C	7.46
chr1	36341599	T	C	3.08
chr1	36341945	T	C	6.85
chr1	36355291	T	C	4.92
chr1	36355319	T	C	2.9
chr1	36355322	T	C	13.04
chr1	36358300	T	C	9.38
chr1	36385760	T	C	16.67
chr1	36393763	T	C	3.26
chr1	36418025	T	C	14.29
chr1	36432447	T	C	21.43
chr1	36438858	T	C	11.11
chr1	36438878	T	C	10
chr1	37483481	A	G	30
chr1	37483483	A	G	27.27
chr1	37682919	T	C	9.03
chr1	37682922	T	C	3.85
chr1	37683109	T	C	5.8
chr1	37690190	T	C	8.11
chr1	37690398	T	C	7.95
chr1	37707017	A	G	12.5
chr1	37708770	A	G	2.38
chr1	37708821	A	G	5.21
chr1	37709075	A	G	2.24
chr1	37709105	A	G	3.5
chr1	37709268	A	G	6.76
chr1	37799914	A	G	6
chr1	37799949	A	G	2.86
chr1	37799950	A	G	2.99
chr1	37799952	A	G	13.43
chr1	37799977	A	G	7.04
chr1	37800033	A	G	5.06
chr1	37800106	A	G	3.95
chr1	37800139	A	G	6.85
chr1	37800179	A	G	3.53
chr1	37800181	A	G	3.26
chr1	37800213	A	G	4.29
chr1	37800284	A	G	5.41
chr1	37800482	A	G	9.64
chr1	37800763	A	G	5.45
chr1	37800789	A	G	4.55
chr1	37801025	A	G	5.71
chr1	37803256	T	C	7.81
chr1	37803376	T	C	2.78
chr1	37803379	T	C	2.82
chr1	37803386	T	C	2.94
chr1	37803398	T	C	5.71
chr1	37803422	T	C	4.23
chr1	37803424	T	C	10.14
chr1	37803518	T	C	3.28
chr1	37803612	T	C	7.94
chr1	37803680	T	C	12.5
chr1	37803707	T	C	6.35
chr1	37803881	T	C	4.26
chr1	37804408	T	C	13.85
chr1	37809091	A	G	2.92
chr1	37809150	A	G	4.96
chr1	37809298	A	G	3.11
chr1	37860989	T	C	10
chr1	37861102	T	C	10
chr1	37861356	T	C	8.11
chr1	37886964	T	C	10
chr1	37957101	T	C	2.65
chr1	37957220	T	C	1.6
chr1	37957233	T	C	1.59
chr1	37957768	T	C	2.61
chr1	37957976	T	C	2.7
chr1	37958012	T	C	2.18
chr1	37958217	T	C	4.55
chr1	37997002	T	C	6.82
chr1	37997360	T	C	8.33
chr1	37997374	T	C	3.51
chr1	37997422	T	C	6.35
chr1	37997807	T	C	10.91
chr1	37998065	T	C	14.29
chr1	37999310	T	C	12.5
chr1	37999333	T	C	5.71
chr1	37999357	T	C	8.33
chr1	37999369	T	C	14.29
chr1	38998242	A	G	4.26
chr1	38998273	A	G	1.55
chr1	39004170	A	G	5.51
chr1	39004212	A	G	6.47
chr1	39004261	A	G	1.2
chr1	39004276	A	G	1.43
chr1	39004336	A	G	2.79
chr1	39004405	A	G	2.41
chr1	39004527	A	G	2.84
chr1	39004627	A	G	1.22
chr1	39004671	A	G	1.53
chr1	39004796	A	G	2.65
chr1	39004801	A	G	2.11
chr1	39004839	A	G	1.69
chr1	39004869	A	G	1.8
chr1	39004999	A	G	2.41
chr1	39005006	A	G	3.26
chr1	39005009	A	G	1.05
chr1	39005016	A	G	2.55
chr1	39005105	A	G	3.04
chr1	39005107	A	G	1.9
chr1	39005141	A	G	1.44
chr1	39005503	A	G	2.17
chr1	39561004	T	C	3.55
chr1	39562127	T	C	3.16
chr1	39565204	T	C	6.76
chr1	39565206	T	C	2.63
chr1	39565228	T	C	2.14
chr1	39565260	T	C	3.62
chr1	39565294	T	C	1.2
chr1	39572446	T	C	9.34
chr1	39572450	T	C	9.59
chr1	39572452	T	C	6.41
chr1	39575869	T	C	3.67
chr1	39575995	T	C	8.62
chr1	39576349	T	C	2.17
chr1	39576353	T	C	3.65
chr1	39576383	T	C	5.08
chr1	39576412	T	C	2.07
chr1	39576414	T	C	2.94
chr1	39576623	T	C	3.61
chr1	39624362	T	C	13.33
chr1	39624406	T	C	13.33
chr1	39749053	A	G	5.43
chr1	39753329	A	G	6.38
chr1	39753348	A	G	1.22
chr1	39753399	A	G	5.41
chr1	39753411	A	G	1.51
chr1	39753454	A	G	3.57
chr1	39753473	A	G	2.84
chr1	39753530	A	G	9.47
chr1	39763740	T	C	7.69
chr1	39788745	T	C	11.76
chr1	39841442	T	C	3.57
chr1	39841595	T	C	2.7
chr1	39841685	T	C	11.43
chr1	39850200	T	C	9.8
chr1	39883414	T	C	6.9
chr1	39968691	A	G	25
chr1	40071587	A	G	3.59
chr1	40071681	A	G	3.16
chr1	40071784	A	G	2.55
chr1	40071897	A	G	1.09
chr1	40072155	A	G	4.86
chr1	40072798	T	C	3.3
chr1	40072836	T	C	4.46
chr1	40072843	T	C	2.52
chr1	40072997	T	C	2.26
[truncated: 41,044 more rows]

## Sheet: ABEmax Rep3
Chromosome	Position	Original Nucleitide	Mutation into	Mutation rate (%)
chr1	944050	A	G	14.63
chr1	944114	A	G	3.75
chr1	944533	T	C	5.7
chr1	944559	T	C	4.37
chr1	944563	T	C	4.56
chr1	944566	T	C	2.59
chr1	944584	T	C	1.62
chr1	944701	T	C	3.29
chr1	944755	T	C	4.84
chr1	946455	T	C	3.29
chr1	946457	T	C	5.26
chr1	948545	T	C	2.67
chr1	957181	T	C	3.39
chr1	957202	T	C	3.33
chr1	963465	A	G	6.78
chr1	964387	A	G	14.71
chr1	998972	T	C	5.43
chr1	998990	T	C	4.12
chr1	1014267	A	G	93.9
chr1	1053854	A	G	6.82
chr1	1055872	A	G	5.13
chr1	1082007	T	C	11.11
chr1	1217068	T	C	10
chr1	1217230	T	C	4.39
chr1	1217478	T	C	5.13
chr1	1217574	T	C	2.74
chr1	1217576	T	C	12.59
chr1	1217639	T	C	4.11
chr1	1217663	T	C	10.53
chr1	1218891	T	C	24
chr1	1223928	T	C	3.45
chr1	1223930	T	C	5.88
chr1	1223946	T	C	2.68
chr1	1228606	T	C	5.67
chr1	1228630	T	C	6.16
chr1	1228650	T	C	5.56
chr1	1228657	T	C	6.29
chr1	1232931	A	G	18.42
chr1	1232958	A	G	5.56
chr1	1233051	A	G	12.9
chr1	1233207	A	G	6.98
chr1	1254228	T	C	5.97
chr1	1254258	T	C	13.64
chr1	1254298	T	C	9.23
chr1	1254345	T	C	10.17
chr1	1254549	T	C	8.33
chr1	1254588	T	C	3.57
chr1	1254618	T	C	3.23
chr1	1254641	T	C	6.78
chr1	1254684	T	C	3.03
chr1	1254690	T	C	3.03
chr1	1254898	T	C	3.08
chr1	1254901	T	C	3.03
chr1	1254919	T	C	6.67
chr1	1254922	T	C	3.75
chr1	1255003	T	C	3.95
chr1	1255080	T	C	3.42
chr1	1255081	T	C	4.11
chr1	1255082	T	C	2.72
chr1	1255083	T	C	5.44
chr1	1255090	T	C	2.67
chr1	1255154	T	C	1.9
chr1	1255159	T	C	3.24
chr1	1255187	T	C	3.65
chr1	1255400	T	C	11.45
chr1	1267901	T	C	5.77
chr1	1273713	T	C	5.48
chr1	1309248	A	G	4.65
chr1	1309519	A	G	6.15
chr1	1309525	A	G	4.55
chr1	1310985	A	G	3.26
chr1	1311598	A	G	4.76
chr1	1311617	A	G	11.11
chr1	1312924	T	C	5.88
chr1	1319397	T	C	5.56
chr1	1319453	T	C	5.43
chr1	1319465	T	C	2.65
chr1	1319468	T	C	15.32
chr1	1327345	A	G	18.75
chr1	1327497	A	G	13.64
chr1	1327903	A	G	8.11
chr1	1335617	T	C	13.19
chr1	1335620	T	C	4.44
chr1	1335731	T	C	5.05
chr1	1335752	T	C	2.11
chr1	1336150	T	C	2.94
chr1	1373756	T	C	6.67
chr1	1374070	T	C	3.03
chr1	1374113	T	C	4.29
chr1	1374174	T	C	5.81
chr1	1387433	T	C	2.5
chr1	1387452	T	C	1.32
chr1	1399168	T	C	11.03
chr1	1401055	A	G	5.56
chr1	1401064	A	G	8.82
chr1	1401389	A	G	4.17
chr1	1471906	A	G	5.88
chr1	1478674	A	G	11.43
chr1	1482237	A	G	3.47
chr1	1486145	A	G	4.55
chr1	1486167	A	G	3.45
chr1	1490625	A	G	3.23
chr1	1495570	A	G	2.52
chr1	1495644	A	G	1.54
chr1	1495710	A	G	5.53
chr1	1495816	A	G	6.19
chr1	1495877	A	G	5.14
chr1	1495916	A	G	8.67
chr1	1496012	A	G	3.09
chr1	1496014	A	G	3.68
chr1	1522816	A	G	6.67
chr1	1527832	A	G	7.14
chr1	1534011	A	G	3.33
chr1	1534096	A	G	2.65
chr1	1534257	A	G	3.81
chr1	1534416	A	G	2.88
chr1	1534432	A	G	3.92
chr1	1534455	A	G	4.04
chr1	1541992	T	C	3.03
chr1	1542019	T	C	1.59
chr1	1563421	T	C	8.7
chr1	1574573	T	C	8.76
chr1	1574684	T	C	2.44
chr1	1574760	T	C	6.38
chr1	1599062	T	C	30.77
chr1	1599064	T	C	23.08
chr1	1637159	T	C	8.33
chr1	1638535	T	C	6
chr1	1662228	T	C	4.17
chr1	1662490	T	C	7.81
chr1	1662801	T	C	26
chr1	1662803	T	C	10.2
chr1	1663168	T	C	8.7
chr1	1663536	T	C	10.17
chr1	1704118	T	C	52.78
chr1	1752101	T	C	5.56
chr1	1752220	T	C	3.08
chr1	1752255	T	C	2.67
chr1	1752425	T	C	3.61
chr1	1752785	T	C	6.06
chr1	1754149	T	C	10.71
chr1	1765306	T	C	8.11
chr1	1785345	T	C	6.98
chr1	1785370	T	C	7.14
chr1	1785716	T	C	2.22
chr1	1785887	T	C	1.72
chr1	1786025	T	C	1.46
chr1	1786117	T	C	2.22
chr1	1786129	T	C	2.3
chr1	1786222	T	C	4.98
chr1	1786225	T	C	4.49
chr1	1786227	T	C	3.44
chr1	1786268	T	C	2.56
chr1	1786288	T	C	2.96
chr1	1786492	T	C	4.05
chr1	1786563	T	C	1.54
chr1	1786771	T	C	2.17
chr1	1786774	T	C	1.14
chr1	1786859	T	C	1.3
chr1	1786872	T	C	1.51
chr1	1786974	T	C	1.59
chr1	1786977	T	C	2.4
chr1	1787005	T	C	4.11
chr1	1789103	T	C	5.44
chr1	1789178	T	C	2.91
chr1	1790553	T	C	5.43
chr1	1804467	T	C	2.48
chr1	1804478	T	C	3.4
chr1	1804491	T	C	2.52
chr1	1804494	T	C	7.41
chr1	2172353	A	G	5.13
chr1	2185042	A	G	4.88
chr1	2185053	A	G	4.6
chr1	2185059	A	G	16.09
chr1	2185250	A	G	6.56
chr1	2309319	A	G	2.94
chr1	2387469	T	C	14.81
chr1	2388301	T	C	16
chr1	2389957	T	C	17.39
chr1	2403201	A	G	3.33
chr1	2403586	A	G	6.25
chr1	2404413	A	G	6.52
chr1	2404443	A	G	8
chr1	2404840	A	G	3.23
chr1	2405115	T	C	2.63
chr1	2405141	A	G	2.74
chr1	2405485	T	C	5.13
chr1	2405564	T	C	4.76
chr1	2405618	T	C	5.71
chr1	2405620	T	C	6.06
chr1	2405704	T	C	11.11
chr1	2405708	T	C	5.71
chr1	2405728	T	C	25
chr1	2405773	T	C	30.43
chr1	2408669	T	C	9.52
chr1	2408677	T	C	8.7
chr1	2408687	T	C	8.33
chr1	2508768	T	C	8.33
chr1	2520823	T	C	6.82
chr1	2521201	T	C	3.39
chr1	2521224	T	C	6.35
chr1	2521228	T	C	7.69
chr1	2521248	T	C	2.15
chr1	2521266	T	C	2.2
chr1	3628527	A	G	11.11
chr1	3628550	A	G	7.14
chr1	3628658	A	G	7.41
chr1	3628822	A	G	13.04
chr1	3628827	A	G	13.04
chr1	3629075	A	G	8.7
chr1	3629087	A	G	13.04
chr1	3630006	A	G	13.33
chr1	3631332	T	C	5.26
chr1	3631463	T	C	18.52
chr1	3737886	T	C	6.67
chr1	3780313	T	C	4.41
chr1	3780432	T	C	9.38
chr1	3780434	T	C	8.42
chr1	3780446	T	C	1.92
chr1	3780465	T	C	2.2
chr1	3780520	T	C	2.44
chr1	3780635	T	C	4.08
chr1	3780672	T	C	2.54
chr1	3780681	T	C	5.79
chr1	3780721	T	C	10.94
chr1	3780781	T	C	2.71
chr1	3780810	T	C	2.05
chr1	3780819	T	C	3.92
chr1	3780864	T	C	10.14
chr1	3780929	T	C	5.5
chr1	3781019	T	C	8.15
chr1	3781143	T	C	7.73
chr1	3781152	T	C	11.54
chr1	3781250	T	C	5.26
chr1	3781293	T	C	6.67
chr1	3781566	T	C	6.85
chr1	3785115	T	C	9.76
chr1	3786954	T	C	2.68
chr1	3786956	T	C	3.45
chr1	3786960	T	C	2.59
chr1	3786979	T	C	2.9
chr1	3787096	T	C	4.04
chr1	3787156	T	C	6.38
chr1	3787235	T	C	5.05
chr1	3787269	T	C	2.27
chr1	3796242	T	C	6.25
chr1	3815137	T	C	7.14
chr1	3815230	T	C	2.99
chr1	3837433	T	C	3.77
chr1	3845330	T	C	11.11
chr1	3848704	T	C	9.38
chr1	3852372	T	C	7.41
chr1	3857033	T	C	5.41
chr1	3883732	A	G	10.71
chr1	3884013	A	G	30
chr1	3884353	A	G	10
chr1	3890954	T	C	7.14
chr1	3890958	T	C	91.18
chr1	6185281	T	C	7.62
chr1	6185284	T	C	8.74
chr1	6185656	T	C	2.27
chr1	6186032	T	C	3.33
chr1	6186048	T	C	6.08
chr1	6186060	T	C	3.16
chr1	6186492	T	C	7.55
chr1	6186723	T	C	2.37
chr1	6186730	T	C	6.1
chr1	6221375	T	C	8.7
chr1	6221603	T	C	3.12
chr1	6222468	T	C	3.45
chr1	6223005	T	C	4
chr1	6223598	T	C	4
chr1	6223603	T	C	6.19
chr1	6223611	T	C	3.06
chr1	6223881	T	C	2.08
chr1	6223883	T	C	8.42
chr1	6223929	T	C	2.1
chr1	6224005	T	C	3.01
chr1	6224009	T	C	1.74
chr1	6224051	T	C	6.01
chr1	6224053	T	C	4.28
chr1	6224162	T	C	3.87
chr1	6224164	T	C	2.21
chr1	6224169	T	C	1.79
chr1	6224174	T	C	1.8
chr1	6224373	T	C	2.26
chr1	6224407	T	C	3.12
chr1	6224417	T	C	1.68
chr1	6224431	T	C	2.12
chr1	6224443	T	C	1.55
chr1	6224485	T	C	2.34
chr1	6224491	T	C	2.33
chr1	6224516	T	C	2.11
chr1	6224611	T	C	1.47
chr1	6224634	T	C	2.69
chr1	6224652	T	C	2.21
chr1	6224660	T	C	2.16
chr1	6224808	T	C	2.07
chr1	6224831	T	C	3.92
chr1	6224987	T	C	2.03
chr1	6225106	T	C	4.41
chr1	6225138	T	C	6.73
chr1	6225147	T	C	4.17
chr1	6231973	T	C	2.82
chr1	6233526	T	C	6.25
chr1	6233531	T	C	6.06
chr1	6233533	T	C	8.57
chr1	6233585	T	C	6.41
chr1	6233605	T	C	5.56
chr1	6233614	T	C	4.4
chr1	6264390	T	C	5.88
chr1	6264467	T	C	8.16
chr1	6264565	T	C	12.95
chr1	6521771	T	C	4
chr1	6521773	T	C	6
chr1	6521822	T	C	3.57
chr1	6521826	T	C	7.09
chr1	6521841	T	C	3.77
chr1	6523078	T	C	14.29
chr1	6523933	T	C	3.77
chr1	6525364	T	C	3.77
chr1	6525366	T	C	3.77
chr1	6525725	T	C	3.7
chr1	6525759	T	C	6.78
chr1	6526788	T	C	6.67
chr1	6526793	T	C	8
chr1	6532674	T	C	5
chr1	6532680	T	C	4.88
chr1	6533379	T	C	6.9
chr1	6549619	T	C	10.34
chr1	6580722	A	G	11.43
chr1	6580733	A	G	5.56
chr1	6580773	A	G	14.81
chr1	6581260	A	G	11.54
chr1	6581269	A	G	7.14
chr1	6582195	A	G	13.51
chr1	6582215	A	G	5.41
chr1	6589004	A	G	4.55
chr1	6590885	T	C	10
chr1	6590888	T	C	11.11
chr1	6590892	T	C	26.32
chr1	6590910	T	C	12
chr1	6590948	T	C	8.7
chr1	6591291	T	C	18.52
chr1	6591835	T	C	10.81
chr1	6592842	T	C	22.22
chr1	6592844	T	C	16.67
chr1	6592941	T	C	13.64
chr1	6592959	T	C	8.33
chr1	6593086	T	C	6.45
chr1	6593224	T	C	12.5
chr1	6593281	T	C	4.35
chr1	6593329	T	C	10.81
chr1	6593592	T	C	9.68
chr1	6593600	T	C	10.34
chr1	6599320	T	C	21.74
chr1	6599353	T	C	5.13
chr1	6620083	A	G	7.89
chr1	6621755	A	G	4.55
chr1	6633000	A	G	3.85
chr1	6633003	A	G	5.88
chr1	6633070	A	G	3.23
chr1	6633215	A	G	3.64
chr1	6633218	A	G	12.96
chr1	6633264	A	G	5.45
chr1	6633278	A	G	6.25
chr1	6634421	T	C	20.59
chr1	6634428	T	C	5.26
chr1	6635118	T	C	2.88
chr1	6635174	T	C	2.75
chr1	6637472	T	C	14.29
chr1	6637474	T	C	5.41
chr1	6637477	T	C	4.76
chr1	6887912	A	G	35.14
chr1	7781213	A	G	3.8
chr1	7985053	A	G	1.54
chr1	7985063	A	G	6.61
chr1	7985095	A	G	2.42
chr1	8861147	T	C	4.54
chr1	8861221	T	C	5.96
chr1	8861361	T	C	2.64
chr1	8863276	T	C	3.39
chr1	8864013	T	C	3.38
chr1	8865380	T	C	6.73
chr1	8865412	T	C	8.24
chr1	8865441	T	C	2.13
chr1	8865443	T	C	2.62
chr1	8866347	T	C	2.9
chr1	8866353	T	C	1.41
chr1	8866380	T	C	2.38
chr1	8870860	T	C	21.43
chr1	8871941	T	C	1.45
chr1	8871945	T	C	3.63
chr1	8871951	T	C	1.54
chr1	9539609	A	G	2.9
chr1	9553665	A	G	6.9
chr1	9553675	A	G	5.71
chr1	9553733	A	G	4.23
chr1	9570337	A	G	4.65
chr1	9582435	A	G	2.67
chr1	9582612	A	G	8.33
chr1	9582623	A	G	6.52
chr1	9596970	A	G	4
chr1	9597018	A	G	3.45
chr1	9598537	A	G	7.14
chr1	9601182	A	G	6.38
chr1	9601329	A	G	7.14
chr1	9603864	A	G	20.69
chr1	9604353	A	G	16.67
chr1	9614091	A	G	4.55
chr1	9614212	A	G	5
chr1	9729080	T	C	13.64
chr1	9729950	T	C	4.62
chr1	9731317	T	C	5.88
chr1	9850181	T	C	15.38
chr1	9850238	T	C	23.08
chr1	9928089	T	C	25
chr1	9982516	A	G	14.29
chr1	9984725	A	G	15.79
chr1	10072129	A	G	9.29
chr1	10095523	A	G	9.09
chr1	10130573	A	G	8.82
chr1	10135071	A	G	7.14
chr1	10158415	A	G	9.52
chr1	10179999	A	G	9.26
chr1	10180016	A	G	5.17
chr1	10180208	A	G	5.45
chr1	10180306	A	G	4.23
chr1	10180314	A	G	4.55
chr1	10411473	A	G	4.29
chr1	10413109	A	G	2.9
chr1	10417418	A	G	6.67
chr1	10417443	A	G	3.23
chr1	10417464	A	G	2.94
chr1	10419865	A	G	5.3
chr1	10419889	A	G	2.63
chr1	10419894	A	G	2.05
chr1	10419900	A	G	5.67
chr1	10419905	A	G	3.52
chr1	10430994	A	G	8.33
chr1	10431194	A	G	7.14
chr1	10451475	A	G	21.43
chr1	10456907	T	C	3.64
chr1	10456912	T	C	5.56
chr1	10456953	T	C	1.83
chr1	10456981	T	C	2.14
chr1	10456985	T	C	2.65
chr1	10457084	T	C	1.96
chr1	10457086	T	C	4.83
chr1	10457088	T	C	1.9
chr1	10457090	T	C	1.42
chr1	10457091	T	C	1.9
chr1	10457095	T	C	1.78
chr1	10457104	T	C	1.36
chr1	10457107	T	C	1.25
chr1	10457323	T	C	2.82
chr1	10457346	T	C	5.04
chr1	10457706	T	C	5.56
chr1	10457715	T	C	3.51
chr1	10457743	T	C	2.84
chr1	10457844	T	C	2.23
chr1	10457851	T	C	2.58
chr1	10457875	T	C	2.69
chr1	10457894	T	C	3.02
chr1	10457952	T	C	3.12
chr1	10458063	T	C	1.58
chr1	10458084	T	C	4.28
chr1	10458199	T	C	3.33
chr1	10458213	T	C	1.99
chr1	10458271	T	C	1.76
chr1	10458287	T	C	2.4
chr1	10458359	T	C	2.67
chr1	10458716	T	C	3.03
chr1	10458718	T	C	3.03
chr1	10458981	T	C	5.8
chr1	10459072	T	C	4.32
chr1	10459203	T	C	5.61
chr1	10459478	T	C	3.25
chr1	10459571	T	C	5
chr1	10459609	T	C	3.3
chr1	10459757	T	C	4.39
chr1	10460212	T	C	13.33
chr1	10460411	T	C	2.99
chr1	10460757	T	C	8.77
chr1	10462484	T	C	7.69
chr1	10462558	T	C	5.56
chr1	10462560	T	C	3.64
chr1	10462562	T	C	13.21
chr1	10462787	T	C	2.73
chr1	10462861	T	C	4.41
chr1	10462871	T	C	6.85
chr1	10462881	T	C	7.04
chr1	10462924	T	C	9.09
chr1	10462926	T	C	2.99
chr1	10462998	T	C	9.23
chr1	10463001	T	C	5.71
chr1	10463004	T	C	5.88
chr1	10463026	T	C	3.23
chr1	10463034	T	C	2.86
chr1	10463162	T	C	7.32
chr1	10469238	T	C	4.26
chr1	10472379	T	C	9.48
chr1	10472410	T	C	5.79
chr1	10629623	A	G	4.17
chr1	10629938	A	G	3.61
chr1	10630017	A	G	7.78
chr1	10630026	A	G	3.33
chr1	10630094	A	G	9.09
chr1	11013781	A	G	1.8
chr1	11013790	A	G	1.67
chr1	11013878	A	G	8.33
chr1	11022178	A	G	3.67
chr1	11022180	A	G	2.75
chr1	11022205	A	G	2.34
chr1	11022466	A	G	1.44
chr1	11023376	A	G	1.18
chr1	11023385	A	G	1.62
chr1	11023616	A	G	2.14
chr1	11023868	A	G	4.2
chr1	11023871	A	G	2.14
chr1	11024494	A	G	3.51
chr1	11054650	T	C	36.05
chr1	11054661	T	C	5.21
chr1	11055848	T	C	2.17
chr1	11106937	T	C	10.81
chr1	11106940	T	C	4.7
chr1	11107038	T	C	3.42
chr1	11107367	T	C	2.63
chr1	11107379	T	C	3
chr1	11121302	T	C	5
chr1	11126717	T	C	7.84
chr1	11247952	T	C	6.78
chr1	11247969	T	C	6.35
chr1	11286177	A	G	8.33
chr1	11286179	A	G	8.33
chr1	11286182	A	G	8.33
chr1	11287455	A	G	8
chr1	11287881	A	G	9.09
chr1	11288055	A	G	17.24
chr1	11288155	A	G	14.29
chr1	11288166	A	G	12
chr1	11288293	A	G	13.33
chr1	11661577	A	G	8.82
chr1	11674527	T	C	13.04
chr1	11677568	T	C	9.52
chr1	11680780	T	C	10.34
chr1	11834315	A	G	12
chr1	11922679	T	C	10.71
chr1	11922854	T	C	2.63
chr1	11922961	T	C	5.26
chr1	11923043	T	C	6.33
chr1	11923226	T	C	8.11
chr1	11925335	T	C	3.7
chr1	11925535	T	C	5.45
chr1	11925610	T	C	3.28
chr1	11964252	A	G	5.13
chr1	11964273	A	G	9.09
chr1	11964279	A	G	3.92
chr1	11964679	A	G	7.5
chr1	11974701	A	G	6.38
chr1	11989256	A	G	4.48
chr1	11989281	A	G	5.33
chr1	12004041	A	G	9.09
chr1	12004077	A	G	5.08
chr1	12004089	A	G	4.17
chr1	12005754	A	G	4.26
chr1	12005878	A	G	6.38
chr1	12007209	A	G	10.31
chr1	12007218	A	G	3.92
chr1	12011683	A	G	1.79
chr1	12011698	A	G	1.99
chr1	12012177	A	G	4.27
chr1	12012242	A	G	3.28
chr1	12012306	A	G	4.49
chr1	12012405	A	G	4.36
chr1	12012408	A	G	1.74
chr1	12012495	A	G	2.46
chr1	12012546	A	G	2.16
chr1	12012553	A	G	2.69
chr1	12012576	A	G	2.23
chr1	12012867	A	G	4.9
chr1	12012873	A	G	2.76
chr1	12013005	A	G	2.13
chr1	12013019	A	G	8.51
chr1	12013023	A	G	3.7
chr1	12013212	A	G	2.34
chr1	12013217	A	G	6.56
chr1	12013240	A	G	2.34
chr1	12013312	A	G	3.51
chr1	12508963	A	G	20.69
chr1	13616014	A	G	5.71
chr1	13617766	A	G	16.67
chr1	15409982	A	G	12.73
chr1	15410015	A	G	3.12
chr1	15410017	A	G	3.12
chr1	15425923	A	G	5.13
chr1	15425965	A	G	6.45
chr1	15428723	A	G	3.12
chr1	15428828	A	G	4.55
chr1	15428845	A	G	2.99
chr1	15428875	A	G	8.33
chr1	15429192	A	G	3.57
chr1	15429426	A	G	6.67
chr1	15429430	A	G	9.09
chr1	15429575	A	G	5.13
chr1	15430081	A	G	10
chr1	15492641	T	C	16.67
chr1	15492879	T	C	8.33
chr1	15504714	T	C	16.67
chr1	15651855	A	G	5
chr1	15651858	A	G	5
chr1	15651861	A	G	10
chr1	15660078	A	G	4.44
chr1	15660135	A	G	5.71
chr1	15660142	A	G	14.71
chr1	15660174	A	G	11.54
chr1	15660492	A	G	7.69
chr1	15661680	A	G	6.67
chr1	15725485	A	G	4.3
chr1	15727193	A	G	6.67
chr1	15727264	A	G	8.93
chr1	15727466	A	G	8.89
chr1	15727474	A	G	6.25
chr1	15727547	A	G	4.65
chr1	15727630	A	G	8.89
chr1	15727636	A	G	9.09
chr1	15731982	A	G	3.53
chr1	15732004	A	G	5.88
chr1	15732702	A	G	3.49
chr1	15733842	A	G	4.08
chr1	15734197	A	G	10
chr1	15734259	A	G	3.7
chr1	15734556	A	G	5.68
chr1	15734565	A	G	17.07
chr1	15734578	A	G	4
chr1	15734580	A	G	5.33
chr1	15784807	A	G	8
chr1	15785200	A	G	18.18
chr1	15785434	A	G	18.75
chr1	15786026	A	G	8
chr1	15786044	A	G	8
chr1	15933777	A	G	5.05
chr1	15942169	T	C	10.34
chr1	15942666	T	C	5.26
chr1	15947096	T	C	7.69
chr1	15973073	T	C	16.67
chr1	16124878	T	C	6.41
chr1	16124920	T	C	3.57
chr1	16125178	T	C	8.62
chr1	16148895	T	C	9.68
chr1	16250673	T	C	6.9
chr1	16251403	T	C	21.88
chr1	16352302	T	C	4.35
chr1	16393331	A	G	3.91
chr1	16393407	A	G	3.92
chr1	16393410	A	G	19.73
chr1	16395256	A	G	3.51
chr1	16395638	A	G	4.35
chr1	16395788	A	G	1.81
chr1	16395797	A	G	3.7
chr1	16395931	A	G	2.58
chr1	16395973	A	G	3.76
chr1	16395996	A	G	2.4
chr1	16396051	A	G	1.52
chr1	16396085	A	G	3.59
chr1	16396131	A	G	1.83
chr1	16396199	A	G	7.92
chr1	16396293	A	G	7.32
chr1	16396328	A	G	5.13
chr1	16396353	A	G	4.55
chr1	16396470	A	G	7.87
chr1	16396556	A	G	5.8
chr1	16396639	A	G	2.22
chr1	16396649	A	G	9.77
chr1	16396774	A	G	8
chr1	16396845	A	G	4.09
chr1	16396848	A	G	2.34
chr1	16396858	A	G	2.94
chr1	16396864	A	G	2.32
chr1	16396969	A	G	1.92
chr1	16397004	A	G	1.92
chr1	16397030	A	G	4.46
chr1	16397050	A	G	2.74
chr1	16397067	A	G	2.63
chr1	16397081	A	G	4.65
chr1	16397178	A	G	8.45
chr1	16397340	A	G	2.6
chr1	16397832	A	G	4.12
chr1	16459052	A	G	3.36
chr1	16459091	A	G	5.08
chr1	16459194	A	G	5.98
chr1	16459326	A	G	14.67
chr1	16459377	A	G	5.41
chr1	16459386	A	G	3.95
chr1	16459627	A	G	4.49
chr1	16459636	A	G	10.23
chr1	16459885	A	G	3.06
chr1	16459898	A	G	3.33
chr1	16459921	A	G	2.6
chr1	16564058	T	C	8.11
chr1	16608753	T	C	4.44
chr1	16618578	T	C	2.82
chr1	16618585	T	C	3.17
chr1	16618742	T	C	3.12
chr1	16633204	T	C	10.2
chr1	16986906	T	C	13.95
chr1	16992094	T	C	10
chr1	16992096	T	C	15
chr1	16992528	T	C	10
chr1	17018833	T	C	6.25
chr1	17018854	T	C	3.12
chr1	17022653	T	C	3.45
chr1	17407177	T	C	2.71
chr1	17407179	T	C	6.42
chr1	17407449	T	C	1.56
chr1	17408044	T	C	5.28
chr1	17408051	T	C	1.76
chr1	17408244	T	C	2.32
chr1	17408260	T	C	3.9
chr1	17408417	T	C	3.03
chr1	17408421	T	C	1.93
chr1	17408479	T	C	2.22
chr1	17416510	T	C	12.5
chr1	17416520	T	C	7.89
chr1	17416598	T	C	13.33
chr1	17416603	T	C	10.34
chr1	17438385	T	C	11.85
chr1	17438434	T	C	3.77
chr1	17438505	T	C	4.26
chr1	18872129	T	C	23.08
chr1	19074733	T	C	1.74
chr1	19076823	T	C	5.52
chr1	19086791	T	C	2.74
chr1	19086797	T	C	5.33
chr1	19086799	T	C	3.97
chr1	19088848	T	C	2.36
chr1	19088856	T	C	2.36
chr1	19088858	T	C	5.51
chr1	19093429	T	C	3.07
chr1	19093434	T	C	7.69
chr1	19093458	T	C	1.68
chr1	19094031	T	C	7.92
chr1	19100480	T	C	6.67
chr1	19100482	T	C	9.33
chr1	19101584	T	C	4.17
chr1	19101603	T	C	9.82
chr1	19104210	T	C	7.87
chr1	19112675	T	C	3.85
chr1	19112748	T	C	4.65
chr1	19219190	T	C	13.41
chr1	19219300	T	C	2.38
chr1	19219304	T	C	9.41
chr1	19219328	T	C	4.24
chr1	19219400	T	C	10.34
chr1	19222761	T	C	15.38
chr1	19222779	T	C	8.33
chr1	19222790	T	C	9.09
chr1	19222795	T	C	9.09
chr1	19223503	T	C	3.77
chr1	19231307	T	C	10.53
chr1	19232733	T	C	3.85
chr1	19233048	T	C	6.98
chr1	19241116	T	C	10.81
chr1	19258781	A	G	7.41
chr1	19258803	A	G	2.76
chr1	19258932	A	G	11.36
chr1	19259128	A	G	6.16
chr1	19259217	A	G	3.12
chr1	19304123	T	C	3.08
chr1	19304137	T	C	2.86
chr1	19304139	T	C	2.99
chr1	19304275	T	C	5.17
chr1	19304283	T	C	4.35
chr1	19306037	T	C	30
chr1	19307080	T	C	9.8
chr1	19308202	T	C	9.09
chr1	19311893	T	C	5
chr1	19311895	T	C	22.5
chr1	19311992	T	C	3.28
chr1	19312799	A	G	7.32
chr1	19317743	A	G	17.39
chr1	19327297	A	G	4.88
chr1	19328594	A	G	8.33
chr1	19328791	A	G	3.28
chr1	19328803	A	G	9.52
chr1	19328960	A	G	4.55
chr1	19328970	A	G	4.65
chr1	19329092	A	G	7.5
chr1	19329146	A	G	8.11
chr1	19356680	T	C	3.08
chr1	19656987	A	G	6.67
chr1	19657474	A	G	5.77
chr1	19657510	A	G	18.97
chr1	19657914	A	G	6.68
chr1	19658074	A	G	4.72
chr1	19658209	A	G	8.97
chr1	19658215	A	G	3.85
chr1	19658218	A	G	6.58
chr1	19911745	A	G	8.57
chr1	19912097	A	G	83.87
chr1	20499613	T	C	21.21
chr1	20499653	T	C	4.55
chr1	20499689	T	C	3.33
chr1	20499705	T	C	3.17
chr1	20499729	T	C	16.67
chr1	20499783	T	C	8.7
chr1	20499898	T	C	6.35
chr1	20500117	T	C	8.77
chr1	20500177	T	C	2.9
chr1	20500265	T	C	11.48
chr1	20500375	T	C	2.99
chr1	20500595	T	C	6.38
chr1	20500629	T	C	8.7
chr1	20500688	T	C	11.11
chr1	20501057	T	C	8.11
chr1	20501282	T	C	8.28
chr1	20501351	T	C	13.46
chr1	20501384	T	C	4.44
chr1	20637921	A	G	7.84
chr1	20637944	A	G	9.52
chr1	20637966	A	G	7.35
chr1	20638013	A	G	7.32
chr1	20638036	A	G	2.13
chr1	20644597	A	G	5.33
chr1	20648558	A	G	6.56
chr1	20649104	A	G	11.11
chr1	20650585	A	G	11.63
chr1	20650717	A	G	4.62
chr1	20650918	A	G	4.11
chr1	20651185	A	G	2.94
chr1	20652000	T	C	3.65
chr1	20652028	T	C	3.45
chr1	20652132	T	C	1.5
chr1	20652137	T	C	1.47
chr1	20652208	T	C	1.29
chr1	20652210	T	C	2.94
chr1	20652212	T	C	1.38
chr1	20652219	T	C	3.92
chr1	20652295	T	C	1.78
chr1	20652372	T	C	3.49
chr1	20652405	T	C	3.79
chr1	20652407	T	C	4.95
chr1	20652497	T	C	19.3
chr1	20652500	T	C	4.59
chr1	20661258	T	C	3.03
chr1	20743957	T	C	13.92
chr1	20806959	T	C	4.41
chr1	20810804	T	C	4.08
chr1	21217378	T	C	17.65
chr1	21217419	T	C	8.33
chr1	21217750	T	C	4.08
chr1	21217782	T	C	8.7
chr1	21218013	T	C	3.92
chr1	21218751	T	C	11.11
chr1	21219586	T	C	6.25
chr1	21219600	T	C	12.5
chr1	21220097	T	C	8
chr1	21225335	T	C	8.82
chr1	21225344	T	C	16.22
chr1	21225352	T	C	5
chr1	21260344	T	C	12.5
chr1	21481710	A	G	21.05
chr1	21575898	A	G	16.67
chr1	21695143	T	C	26.19
chr1	21706537	T	C	12.82
chr1	21721689	T	C	9.52
chr1	21721700	T	C	12.5
chr1	21721708	T	C	6.9
chr1	21728583	T	C	4.17
chr1	21729761	T	C	6.67
chr1	21729763	T	C	16.67
chr1	21729765	T	C	6.45
chr1	21729770	T	C	15.62
chr1	21752624	T	C	5.71
chr1	21757707	T	C	10
chr1	21757746	T	C	6
chr1	21782884	T	C	6.9
chr1	22078524	A	G	3.8
chr1	22091602	A	G	1.51
chr1	22092256	A	G	2.87
chr1	22501613	A	G	10.71
chr1	22576330	A	G	27.27
chr1	22784683	A	G	18.18
chr1	22784970	A	G	11.76
chr1	22913838	A	G	10.53
chr1	22913959	A	G	9.09
chr1	22914326	A	G	10.34
chr1	23019858	A	G	10.98
chr1	23059107	A	G	21.05
chr1	23059109	A	G	7.89
chr1	23077263	A	G	10.01
chr1	23077327	A	G	4.5
chr1	23079041	A	G	5.45
chr1	23082664	A	G	25
chr1	23082724	A	G	15.79
chr1	23083212	A	G	4.88
chr1	23083306	A	G	12.5
chr1	23083308	A	G	7.3
chr1	23083331	A	G	2.01
chr1	23083414	A	G	8.26
chr1	23083435	A	G	10.68
chr1	23083548	A	G	2.9
chr1	23083560	A	G	2.99
chr1	23083582	A	G	3.85
chr1	23086356	T	C	8.57
chr1	23086971	T	C	18.52
chr1	23087666	T	C	11.11
chr1	23310089	T	C	3.37
chr1	23310099	T	C	4.02
chr1	23310104	T	C	3.29
chr1	23310106	T	C	1.42
chr1	23310113	T	C	3.06
chr1	23310123	T	C	2.04
chr1	23310129	T	C	2.67
chr1	23310430	T	C	2.05
chr1	23310504	T	C	4.8
chr1	23310542	T	C	2.17
chr1	23310676	T	C	2.54
chr1	23310859	T	C	2.79
chr1	23310866	T	C	2.37
chr1	23310977	T	C	1.15
chr1	23318540	T	C	2.72
chr1	23318613	T	C	5.23
chr1	23318615	T	C	3.29
chr1	23323701	T	C	3.9
chr1	23323724	T	C	15
chr1	23362129	T	C	17.65
chr1	23506471	T	C	15.79
chr1	23506613	T	C	11.86
chr1	23506707	T	C	7.14
chr1	23506885	T	C	7.14
chr1	23506951	T	C	5
chr1	23506954	T	C	3.33
chr1	23507775	T	C	8.93
chr1	23507814	T	C	10.17
chr1	23507819	T	C	10.17
chr1	23507822	T	C	8.2
chr1	23507866	T	C	3.51
chr1	23559198	T	C	1.27
chr1	23559200	T	C	1.65
chr1	23559284	T	C	1.35
chr1	23695432	A	G	7.84
chr1	23695434	A	G	9.62
chr1	23751083	A	G	4.76
chr1	23751099	A	G	3.33
chr1	23751174	A	G	2.82
chr1	23751384	A	G	3.12
chr1	23751407	A	G	3.28
chr1	23751409	A	G	11.67
chr1	23751411	A	G	8.33
chr1	23751438	A	G	3.51
chr1	23751441	A	G	3.51
chr1	23778574	A	G	1.84
chr1	23778651	A	G	1.66
chr1	23787306	A	G	6.12
chr1	23787422	A	G	6.52
chr1	23787536	A	G	7.19
chr1	23787804	A	G	4.16
chr1	23787934	A	G	3.23
chr1	23794735	A	G	4.44
chr1	23795423	A	G	7.14
chr1	23796727	T	C	17.65
chr1	23797763	T	C	15.79
chr1	23798987	T	C	18.75
chr1	23802370	T	C	7.14
chr1	23802385	T	C	4.76
chr1	23802471	T	C	13.73
chr1	23802477	T	C	5.36
chr1	23802505	T	C	10.17
chr1	23817515	T	C	6.45
chr1	23817517	T	C	9.09
chr1	23820567	T	C	10.53
chr1	23868126	T	C	14.29
chr1	23961605	A	G	3.08
chr1	23966863	T	C	2.86
chr1	23966879	T	C	6.19
chr1	23966907	T	C	3.12
chr1	23966995	T	C	6.62
chr1	23967000	T	C	3.68
chr1	23967015	T	C	3.01
chr1	23969935	T	C	2.15
chr1	23970213	T	C	9.18
chr1	23970577	T	C	6.74
chr1	23970579	T	C	4.4
chr1	23971949	T	C	3.03
chr1	24161649	T	C	21.43
chr1	24180794	T	C	18.18
chr1	24357587	T	C	8.11
chr1	24379697	T	C	20.83
chr1	24449558	A	G	11.11
chr1	24456228	A	G	30.3
chr1	24469181	A	G	5.13
chr1	24470286	A	G	11.11
chr1	24470587	A	G	10.26
chr1	24471065	A	G	7.02
chr1	24471127	A	G	11.36
chr1	24471145	A	G	4.35
chr1	24471155	A	G	6.67
chr1	24471162	A	G	6.82
chr1	24471373	A	G	4.26
chr1	24471375	A	G	8.51
chr1	24471419	A	G	4.17
chr1	24471425	A	G	4.76
chr1	24471845	A	G	3.92
chr1	24471847	A	G	3.92
chr1	24472348	A	G	7.69
chr1	24472441	A	G	9.52
chr1	24472541	A	G	5.56
chr1	24472565	A	G	5.26
chr1	24646723	A	G	4.12
chr1	24654941	A	G	2.65
chr1	24672559	A	G	2.56
chr1	24672719	A	G	2.01
chr1	24814145	A	G	7.41
chr1	24841663	A	G	1.86
chr1	24842530	A	G	6.43
chr1	24842824	A	G	2.82
chr1	24843371	A	G	2.94
chr1	25567744	A	G	17.39
chr1	25815665	A	G	2.75
chr1	25815669	A	G	5.5
chr1	25815794	A	G	2.21
chr1	25815866	A	G	4.24
chr1	25816089	A	G	3.66
chr1	25816189	A	G	11.54
chr1	25816214	A	G	4.46
chr1	25816364	A	G	3.49
chr1	25816712	A	G	2.63
chr1	25816757	A	G	3.23
chr1	25816769	A	G	6.41
chr1	25816961	A	G	2.11
chr1	25817013	A	G	4.41
chr1	25817344	A	G	6.1
chr1	25817531	A	G	5.05
chr1	25817551	A	G	7.22
chr1	25817585	A	G	3.16
chr1	25817703	A	G	2.78
chr1	25818027	A	G	3.96
chr1	25818052	A	G	3.8
chr1	25818082	A	G	12
chr1	25826750	A	G	11.76
chr1	25829616	A	G	10
chr1	25829735	A	G	9.68
chr1	25832055	A	G	7.14
chr1	25832068	A	G	19.05
chr1	25832142	A	G	4.65
chr1	25832260	A	G	6.82
chr1	25832262	A	G	4.44
chr1	25832332	A	G	3.28
chr1	25832339	A	G	10
chr1	25832467	A	G	4
chr1	25834717	T	C	10
chr1	25834723	T	C	6.25
chr1	25834869	T	C	9.3
chr1	26170069	A	G	3.3
chr1	26277521	A	G	4.76
chr1	26277708	A	G	3.39
chr1	26278092	A	G	3.39
chr1	26281092	A	G	6.67
chr1	26282505	T	C	8.51
chr1	26282708	T	C	8.16
chr1	26282740	T	C	2.99
chr1	26284641	T	C	40
chr1	26470519	A	G	6.67
chr1	26470615	A	G	10.34
chr1	26470665	A	G	10.71
chr1	26470768	A	G	6.67
chr1	26470776	A	G	13.33
chr1	26470803	A	G	10
chr1	26470828	A	G	8.33
chr1	26475190	A	G	3.45
chr1	26475202	A	G	3.42
chr1	26475222	A	G	1.83
chr1	26475224	A	G	2.42
chr1	26475916	A	G	3.85
chr1	26475938	A	G	8.7
chr1	26476093	A	G	8.7
chr1	26848689	A	G	7.69
chr1	26852819	A	G	8.17
chr1	26853758	A	G	10
chr1	26853856	A	G	5.77
chr1	26853948	A	G	3.17
chr1	26854161	A	G	4.92
chr1	26854452	A	G	11.54
chr1	26854663	A	G	6.84
chr1	26854673	A	G	7.14
chr1	26854688	A	G	3.7
chr1	26854690	A	G	3.64
chr1	26854703	A	G	3.51
chr1	26854707	A	G	7.14
chr1	26854805	A	G	4.84
chr1	26855059	A	G	5.88
chr1	26855474	A	G	10.87
chr1	26876335	T	C	9.52
chr1	26876760	T	C	10.87
chr1	26877128	T	C	3.64
chr1	26877150	T	C	3.51
chr1	26879486	T	C	9.23
chr1	26886005	T	C	6.45
chr1	26889056	T	C	7.32
chr1	26890730	T	C	4
chr1	26890842	T	C	11.29
chr1	26890859	T	C	3.39
chr1	26890986	T	C	16.28
chr1	26891087	T	C	4.55
chr1	26891177	T	C	6.38
chr1	26897420	T	C	12.5
chr1	26897422	T	C	4.88
chr1	26897461	T	C	15.25
chr1	26897464	T	C	3.33
chr1	26924122	A	G	3.47
chr1	27000404	A	G	15.79
chr1	27100331	T	C	5
chr1	27292274	A	G	19.35
chr1	27307025	A	G	3.7
chr1	27335508	A	G	3.77
chr1	27404335	T	C	5.88
chr1	27404337	T	C	4.65
chr1	27404538	T	C	1.8
chr1	27404563	T	C	3.36
chr1	27404618	T	C	2.94
chr1	27404686	T	C	2.03
chr1	27404692	T	C	4.05
chr1	27404749	T	C	1.89
chr1	27404758	T	C	8.43
chr1	27404763	T	C	3.05
chr1	27404800	T	C	2.72
chr1	27404930	T	C	4.9
chr1	27405136	T	C	2.78
chr1	27405142	T	C	2.07
chr1	27405143	T	C	2.76
chr1	27405306	T	C	5.6
chr1	27405351	T	C	6.5
chr1	27405471	T	C	12.82
chr1	27405480	T	C	13.25
chr1	27405496	T	C	2.38
chr1	27405500	T	C	2.44
chr1	27405507	T	C	6.02
chr1	27405519	T	C	5.26
chr1	27405526	T	C	2.44
chr1	27405722	T	C	8.91
chr1	27406046	T	C	3.39
chr1	27406141	T	C	4.76
chr1	27406181	T	C	8.82
chr1	27406275	T	C	10.49
chr1	27406307	T	C	4.69
chr1	27406450	T	C	3.74
chr1	27406498	T	C	4.59
chr1	27406501	T	C	11.82
chr1	27406831	T	C	3.25
chr1	27406890	T	C	5.08
chr1	27406903	T	C	2.46
chr1	27406945	T	C	5.56
chr1	27407130	T	C	3.1
chr1	27407153	T	C	4.76
chr1	27407159	T	C	5.83
chr1	27407437	T	C	3.48
chr1	27407499	T	C	3.85
chr1	27407603	T	C	3.96
chr1	27408013	T	C	2.2
chr1	27408019	T	C	1.96
chr1	27408044	T	C	2.86
chr1	27408216	T	C	4.07
chr1	27408229	T	C	2.46
chr1	27408234	T	C	8.13
chr1	27409783	T	C	3.03
chr1	27760569	A	G	14.29
chr1	27850753	A	G	3.04
chr1	27850810	A	G	1.36
chr1	27850842	A	G	3.61
chr1	27850844	A	G	2.38
chr1	27891767	T	C	4.1
chr1	27891811	T	C	1.11
chr1	27891913	T	C	1.31
chr1	27891999	T	C	2.16
chr1	27892132	T	C	1.12
chr1	27892137	T	C	5.41
chr1	27892204	T	C	3.23
chr1	27958759	A	G	16
chr1	27958948	A	G	12.5
chr1	27967452	A	G	19.35
chr1	28200777	T	C	4.03
chr1	28200836	T	C	1.76
chr1	28200946	T	C	1.95
chr1	28200956	T	C	2.49
chr1	28201058	T	C	1.53
chr1	28201269	T	C	1.24
chr1	28201322	T	C	25.75
chr1	28259566	A	G	14.7
chr1	28259678	A	G	1.34
chr1	28259681	A	G	1.69
chr1	28259726	A	G	10.23
chr1	28259741	A	G	5.21
chr1	28259743	A	G	1.81
chr1	28259792	A	G	4.65
chr1	28259845	A	G	2.87
chr1	28259848	A	G	1.98
chr1	28259851	A	G	1.36
chr1	28259879	A	G	1.78
chr1	28259885	A	G	1.99
chr1	28259891	A	G	5.38
chr1	28271745	A	G	2.9
chr1	28271783	A	G	4.58
chr1	28271788	A	G	8.4
chr1	28271810	A	G	7.03
chr1	28272378	A	G	3.45
chr1	28272392	A	G	2.61
chr1	28272416	A	G	6.96
chr1	28272711	A	G	7.11
chr1	28272737	A	G	3.39
chr1	28274871	A	G	5.21
chr1	28274918	A	G	4.38
chr1	28274933	A	G	3.81
chr1	28274958	A	G	12.07
chr1	28274975	A	G	2.65
chr1	28279150	A	G	2.29
chr1	28279156	A	G	3.36
chr1	28279158	A	G	17.53
chr1	28279177	A	G	6.73
chr1	28279188	A	G	1.3
chr1	28279204	A	G	22.97
chr1	28279206	A	G	5.12
chr1	28280768	A	G	2.23
chr1	28280785	A	G	1.32
chr1	28280792	A	G	2.54
chr1	28280840	A	G	1.52
chr1	28281013	A	G	1.63
chr1	28281019	A	G	1.35
chr1	28281022	A	G	4.13
chr1	28281025	A	G	1.71
chr1	28281116	A	G	5.04
chr1	28281146	A	G	4.55
chr1	28281186	A	G	2.25
chr1	28281201	A	G	2.01
chr1	28281248	A	G	1.09
chr1	28281251	A	G	4.16
chr1	28281258	A	G	2.51
chr1	28281265	A	G	1.17
chr1	28281347	A	G	3.09
chr1	28281434	A	G	7.53
chr1	28281447	A	G	2.03
chr1	28281471	A	G	2.6
chr1	28281527	A	G	13.45
chr1	28281530	A	G	14
chr1	28281532	A	G	1.32
chr1	28281535	A	G	5.54
chr1	28281537	A	G	3.57
chr1	28281561	A	G	1.58
chr1	28281637	A	G	1.18
chr1	28281693	A	G	2
chr1	28281720	A	G	12.04
chr1	28281722	A	G	7.21
chr1	28281729	A	G	3.35
chr1	28281749	A	G	1.86
chr1	28281752	A	G	1.23
chr1	28281819	A	G	1.24
chr1	28281821	A	G	3.34
chr1	28281856	A	G	1.18
chr1	28281870	A	G	1.11
chr1	28281887	A	G	1.17
chr1	28281888	A	G	2.53
chr1	28281923	A	G	1.3
chr1	28281932	A	G	12.64
chr1	28282014	A	G	5.96
chr1	28282079	A	G	1.55
chr1	28282097	A	G	10.23
chr1	28282115	A	G	26.75
chr1	28282138	A	G	2.44
chr1	28282141	A	G	7.42
chr1	28282160	A	G	1.27
chr1	28282245	A	G	6.58
chr1	28282249	A	G	4.46
chr1	28282271	A	G	1.86
chr1	28282312	A	G	10.97
chr1	28282340	A	G	1.57
chr1	28282377	A	G	3.62
chr1	28282396	A	G	4.32
chr1	28282406	A	G	2.1
chr1	28334780	A	G	9.09
chr1	28335239	A	G	5.88
chr1	28335477	A	G	3.45
chr1	28335524	A	G	6
chr1	28335576	A	G	4.76
chr1	28335770	A	G	5.26
chr1	28335837	A	G	6.67
chr1	28335840	A	G	6.67
chr1	28498091	A	G	2.94
chr1	28498115	A	G	2.78
chr1	28499629	A	G	4.35
chr1	28499638	A	G	2.78
chr1	28509067	A	G	4.68
chr1	28510074	A	G	5.26
chr1	28510467	A	G	9.09
chr1	28531844	A	G	5.93
chr1	28531918	A	G	2.56
chr1	28535958	A	G	7.41
chr1	28535994	A	G	11.54
chr1	28536815	A	G	5.56
chr1	28536820	A	G	2.63
chr1	28537889	A	G	5.22
chr1	28537892	A	G	2.26
chr1	28537947	A	G	3.48
chr1	28538054	A	G	4.64
chr1	28538057	A	G	5.11
chr1	28538266	A	G	4.15
chr1	28538504	A	G	1.28
chr1	28538534	A	G	3.7
chr1	28538543	A	G	4.1
chr1	28538621	A	G	1.67
chr1	28538712	A	G	1.84
chr1	28538779	A	G	6.25
chr1	28538880	A	G	4.44
chr1	28560657	A	G	8
chr1	28560659	A	G	8
chr1	28560695	A	G	2.53
chr1	28561154	A	G	16.67
chr1	28564762	A	G	3.8
chr1	28571232	A	G	2.94
chr1	28577566	A	G	10.71
chr1	28580878	T	C	21.43
chr1	28737083	A	G	1.2
chr1	28742528	A	G	3.12
chr1	28742728	A	G	2.35
chr1	28742919	A	G	1.48
chr1	28742943	A	G	2.73
chr1	28742994	A	G	1.21
chr1	28743156	A	G	1.4
chr1	28743465	A	G	1.52
chr1	28743523	A	G	2.78
chr1	28743537	A	G	2.27
chr1	28743541	A	G	1.58
chr1	28743556	A	G	7.78
chr1	28743558	A	G	2.16
chr1	28743585	A	G	3.68
chr1	28743626	A	G	2.79
chr1	28743807	A	G	2.41
chr1	28769432	A	G	2.79
chr1	28769531	A	G	1.85
chr1	28769563	A	G	1.34
chr1	29053160	A	G	17.24
chr1	29118094	A	G	10.96
chr1	29118237	A	G	6.67
chr1	29118869	A	G	20.37
chr1	29119011	A	G	3.45
chr1	29119062	A	G	3.45
chr1	29119127	A	G	5.04
chr1	29119148	A	G	2.48
chr1	29147973	T	C	4.52
chr1	29148276	T	C	1.88
chr1	29148350	T	C	4.21
chr1	29148909	T	C	1.12
chr1	29149006	T	C	1.54
chr1	29149083	T	C	0.84
chr1	29150149	T	C	3.6
chr1	29150164	T	C	4
chr1	29154830	T	C	2.78
chr1	29206868	T	C	5.45
chr1	29206872	T	C	3.51
chr1	29260727	A	G	13.79
chr1	29260730	A	G	19.35
chr1	29303942	A	G	6.98
chr1	29316122	A	G	14.29
chr1	29323434	A	G	8.11
chr1	29325636	A	G	14.29
chr1	29325950	A	G	8.51
chr1	29326085	A	G	10
chr1	29326102	A	G	2.86
chr1	29326119	A	G	7.04
chr1	29326257	A	G	3.08
chr1	29326476	A	G	3.92
chr1	29326561	A	G	13.04
chr1	29326648	A	G	16.22
chr1	31289334	T	C	8.33
chr1	31296653	T	C	10.71
chr1	31346675	A	G	14.81
chr1	31364198	A	G	3.96
chr1	31364272	A	G	6.14
chr1	31364283	A	G	4.35
chr1	31364416	A	G	2.27
chr1	31364856	A	G	15.38
chr1	31629949	T	C	2.02
chr1	31630107	T	C	1.62
chr1	31630138	T	C	9.68
chr1	31630242	T	C	2.31
chr1	31630245	T	C	3.18
chr1	31630251	T	C	4.67
chr1	31630309	T	C	6.09
chr1	31630318	T	C	6.68
chr1	31630353	T	C	1.21
chr1	31630387	T	C	1.19
chr1	31630440	T	C	6.39
chr1	31630451	T	C	2.07
chr1	31630473	T	C	1.75
chr1	31630493	T	C	2.67
chr1	31630559	T	C	4.99
chr1	31630561	T	C	2.49
chr1	31630636	T	C	2.11
chr1	31630674	T	C	1.51
chr1	31630676	T	C	4.75
chr1	31630782	T	C	2.41
chr1	31635305	T	C	4.49
chr1	31635379	T	C	6.64
chr1	31635440	T	C	12.72
chr1	31635453	T	C	17.78
chr1	31907066	T	C	1.1
chr1	31907119	T	C	1.23
chr1	31907301	T	C	1.48
chr1	31907438	T	C	1.8
chr1	31907856	T	C	3.5
chr1	31908812	T	C	2.62
chr1	31908841	T	C	1.39
chr1	31908891	T	C	4.75
chr1	31919012	T	C	3.85
chr1	31919366	T	C	3.96
chr1	31919536	T	C	1.44
chr1	31938214	T	C	2.92
chr1	32014012	A	G	1.92
chr1	32014047	A	G	8.85
chr1	32037871	A	G	3.47
chr1	32037878	A	G	2.67
chr1	32037886	A	G	14.81
chr1	32037941	A	G	9.84
chr1	32038583	A	G	4.49
chr1	32039526	A	G	9.38
chr1	32039529	A	G	9.52
chr1	32042596	A	G	2.79
chr1	32042600	A	G	1.63
chr1	32042620	A	G	1.87
chr1	32042623	A	G	4.38
chr1	32042625	A	G	1.22
chr1	32042653	A	G	1.81
chr1	32042668	A	G	1.08
chr1	32042722	A	G	6
chr1	32043488	A	G	1.08
chr1	32043509	A	G	1.1
chr1	32043526	A	G	3.27
chr1	32060262	A	G	6.67
chr1	32060278	A	G	10.53
chr1	32060402	A	G	9.09
chr1	32060404	A	G	8.89
chr1	32060457	A	G	12.9
chr1	32162446	A	G	6.38
chr1	32170798	A	G	4.92
chr1	32170806	A	G	5.08
chr1	32170808	A	G	8.33
chr1	32171147	A	G	6.84
chr1	32171623	A	G	7.79
chr1	32171664	A	G	11.11
chr1	32171721	A	G	8.96
chr1	32171809	A	G	14.55
chr1	32172375	A	G	15.79
chr1	32173484	A	G	3.03
chr1	32173653	A	G	3.17
chr1	32173666	A	G	4.55
chr1	32173669	A	G	2.99
chr1	32173805	A	G	3.57
chr1	32174704	A	G	8.79
chr1	32175011	A	G	11.48
chr1	32175157	A	G	2.75
chr1	32175211	A	G	2.68
chr1	32175225	A	G	2.75
chr1	32175270	A	G	3.42
chr1	32175391	A	G	3.23
chr1	32175392	A	G	3.97
chr1	32175398	A	G	2.4
chr1	32175582	A	G	5.26
chr1	32175598	A	G	5.75
chr1	32175600	A	G	8.05
chr1	32176192	A	G	2.88
chr1	32176270	A	G	2.8
chr1	32180468	A	G	9.09
chr1	32187984	A	G	8
chr1	32195393	A	G	3.03
chr1	32195395	A	G	4.55
chr1	32195401	A	G	7.81
chr1	32195407	A	G	3.17
chr1	32195499	A	G	5.45
chr1	32195511	A	G	7.02
chr1	32196218	A	G	7.83
chr1	32196562	A	G	8.06
chr1	32196576	A	G	3.31
chr1	32196628	A	G	5.83
chr1	32196833	A	G	4.31
chr1	32197147	A	G	5
chr1	32197237	A	G	6.9
chr1	32197346	A	G	3.51
chr1	32197360	A	G	3.01
chr1	32197741	A	G	3.16
chr1	32207288	A	G	12.5
chr1	32222563	A	G	8.33
chr1	32222580	A	G	2.44
chr1	32222587	A	G	3.21
chr1	32222589	A	G	4.09
chr1	32228530	A	G	1.78
chr1	32228545	A	G	2.59
chr1	32228558	A	G	3.32
chr1	32229170	A	G	3.41
chr1	32231171	A	G	2.29
chr1	32231195	A	G	18.8
chr1	32302636	A	G	7.46
chr1	32302639	A	G	3.33
chr1	32329085	A	G	3.03
chr1	32329093	A	G	5.13
chr1	32333155	A	G	1.19
chr1	32333161	A	G	1.64
chr1	32333256	A	G	1.61
chr1	32333304	A	G	1.36
chr1	32334558	T	C	2.59
chr1	32335030	T	C	3.43
chr1	32365257	T	C	3.23
chr1	32366205	T	C	2.83
chr1	32366207	T	C	3.77
chr1	32366218	T	C	2.61
chr1	32366236	T	C	2.44
chr1	32366256	T	C	5.08
chr1	32366398	T	C	9.9
chr1	32366401	T	C	1.88
chr1	32366423	T	C	1.94
chr1	32621837	T	C	65.38
chr1	32668295	A	G	1.92
chr1	32668309	A	G	4.55
chr1	32668311	A	G	3
chr1	32681844	A	G	5.56
chr1	32681846	A	G	5.26
chr1	32681853	A	G	5.71
chr1	32681865	A	G	5.13
chr1	32682660	A	G	8.82
chr1	32683807	A	G	4.65
chr1	32773615	A	G	5.46
chr1	32773635	A	G	2.83
chr1	32773637	A	G	4.81
chr1	32774017	A	G	3.7
chr1	32774080	A	G	2.7
chr1	32774246	A	G	5.83
chr1	32774836	A	G	9.52
chr1	32775467	T	C	2.11
chr1	32775652	T	C	1.47
chr1	32775654	T	C	1.46
chr1	32775664	T	C	2.11
chr1	32775666	T	C	1.81
chr1	32775697	T	C	3.08
chr1	32775699	T	C	1.52
chr1	32775753	T	C	2.4
chr1	32775773	T	C	1.83
chr1	32775785	T	C	1.52
chr1	32775806	T	C	1.98
chr1	32775859	T	C	2.2
chr1	32775986	T	C	2.27
chr1	32776010	T	C	3.76
chr1	32780218	T	C	3.4
chr1	32810684	T	C	3.85
chr1	32810708	T	C	3.92
chr1	32810727	T	C	6
chr1	32810735	T	C	6
chr1	32826460	A	G	6.06
chr1	32826775	A	G	7.14
chr1	32826845	A	G	6.94
chr1	32898186	T	C	13.16
chr1	32936981	T	C	4.48
chr1	32936983	T	C	5.8
chr1	32937002	T	C	2.94
chr1	32937004	T	C	4.41
chr1	32937012	T	C	4.29
chr1	32942424	T	C	4.76
chr1	32944132	T	C	12.82
chr1	32944134	T	C	5.13
chr1	32948319	T	C	11.43
chr1	32948325	T	C	5.56
chr1	32948330	T	C	5.41
chr1	32964123	T	C	13.79
chr1	33009126	T	C	3.95
chr1	33009129	T	C	5.2
chr1	33009133	T	C	2.55
chr1	33009485	T	C	2.33
chr1	33009514	T	C	3.23
chr1	33009516	T	C	5.08
chr1	33009783	T	C	2.32
chr1	33010384	T	C	2.55
chr1	33010408	T	C	1.39
chr1	33010410	T	C	1.09
chr1	33010610	T	C	1.96
chr1	33010622	T	C	3.02
chr1	33010629	T	C	1.31
chr1	33010667	T	C	2.06
chr1	33010693	T	C	4.5
chr1	33013186	T	C	4.43
chr1	33013204	T	C	4.31
chr1	33013302	T	C	3.98
chr1	33013307	T	C	1.57
chr1	33013366	T	C	3.17
chr1	33031606	T	C	11.9
chr1	33323836	T	C	8.06
chr1	33323995	T	C	3.23
chr1	33324021	T	C	26.83
chr1	33324024	T	C	2.44
chr1	33324143	T	C	2.88
chr1	33324150	T	C	4.78
chr1	33324207	T	C	6.82
chr1	33324246	T	C	4.49
chr1	33324284	T	C	7.53
chr1	33324364	T	C	5.32
chr1	33324383	T	C	2.44
chr1	33324429	T	C	2.34
chr1	33324544	T	C	3.23
chr1	33324597	T	C	10.58
chr1	33324624	T	C	5.04
chr1	33324630	T	C	9.02
chr1	33324634	T	C	6.72
chr1	33324947	T	C	2.96
chr1	33329119	T	C	3.28
chr1	34855775	T	C	6.45
chr1	34981861	T	C	16.67
chr1	34981863	T	C	11.11
chr1	34983867	T	C	7.89
chr1	34983874	T	C	5
chr1	35189335	T	C	3.24
chr1	35190804	T	C	2.8
chr1	35190807	T	C	5.34
chr1	35190824	T	C	1.87
chr1	35190839	T	C	3.62
chr1	35190858	T	C	1.87
chr1	35190975	T	C	4.05
chr1	35191436	T	C	2.62
chr1	35192374	T	C	5.71
chr1	35351337	A	G	26.67
chr1	35351339	A	G	6.67
chr1	35351350	A	G	10.71
chr1	35405101	A	G	4.88
chr1	35405114	A	G	4.55
chr1	35405120	A	G	9.3
chr1	35405127	A	G	4.55
chr1	35408137	A	G	3.7
chr1	35419887	A	G	5.63
chr1	35419994	A	G	2.67
chr1	35420105	A	G	3.33
chr1	35420918	A	G	3.33
chr1	35420957	A	G	7.81
chr1	35433741	T	C	6.98
chr1	35434666	T	C	6.9
chr1	35560355	A	G	18.75
chr1	35560834	A	G	13.95
chr1	35561176	A	G	7.06
chr1	35562482	A	G	7.69
chr1	35562534	A	G	15.91
chr1	35565350	A	G	14.29
chr1	35565623	A	G	11.76
chr1	35566159	A	G	13.16
chr1	35603317	T	C	3.66
chr1	35735988	T	C	8.82
chr1	35760864	T	C	8.11
chr1	36093509	A	G	4.63
chr1	36093632	A	G	2.56
chr1	36093731	A	G	4.41
chr1	36093760	A	G	5.63
chr1	36137097	T	C	2.29
chr1	36137939	T	C	8.11
chr1	36156211	A	G	3.85
chr1	36178067	A	G	4.58
chr1	36178096	A	G	6.87
chr1	36178469	A	G	5.77
chr1	36178501	A	G	3.85
chr1	36178504	A	G	4
chr1	36180311	A	G	4.84
chr1	36180394	A	G	3.77
chr1	36180406	A	G	3.97
chr1	36180408	A	G	7.74
chr1	36180492	A	G	6.41
chr1	36180494	A	G	2.53
chr1	36180500	A	G	7.03
chr1	36180502	A	G	7.88
chr1	36180549	A	G	2.6
chr1	36180552	A	G	3.21
chr1	36180692	A	G	8.7
chr1	36180698	A	G	7.04
chr1	36180750	A	G	17.78
chr1	36180803	A	G	7.14
chr1	36287022	A	G	7.76
chr1	36289596	A	G	2.79
chr1	36289598	A	G	6.18
chr1	36303901	A	G	1.86
chr1	36322321	T	C	10.34
chr1	36322648	T	C	9.09
chr1	36339697	T	C	11.11
chr1	36339719	T	C	9.38
chr1	36339743	T	C	4.55
chr1	36339753	T	C	4.44
chr1	36340062	T	C	3.85
chr1	36340267	T	C	4.88
chr1	36340392	T	C	5.43
chr1	36340610	T	C	4.26
chr1	36340722	T	C	4.6
chr1	36340753	T	C	6.1
chr1	36340944	T	C	4.6
chr1	36340992	T	C	7.53
chr1	36341203	T	C	2.33
chr1	36341205	T	C	3.45
chr1	36341209	T	C	3.26
chr1	36341366	T	C	5.83
chr1	36341369	T	C	2.86
chr1	36341530	T	C	4.17
chr1	36341647	T	C	6.1
chr1	36341768	T	C	2.61
chr1	36341945	T	C	8.33
chr1	36355321	T	C	2.86
chr1	36355322	T	C	14.29
chr1	36385760	T	C	14.29
chr1	36385829	T	C	14.29
chr1	36385831	T	C	5.71
chr1	36456257	T	C	5.19
chr1	36464317	T	C	3.25
chr1	36464322	T	C	4.42
chr1	37537052	T	C	10
chr1	37537319	T	C	9.38
chr1	37568997	T	C	3.14
chr1	37587402	T	C	5.41
chr1	37590783	T	C	10.17
chr1	37595879	T	C	11.43
chr1	37682745	T	C	2.78
chr1	37682919	T	C	9.69
chr1	37683109	T	C	8.45
chr1	37683380	T	C	13.51
chr1	37689678	T	C	8.82
chr1	37689721	T	C	8.51
chr1	37690398	T	C	3.08
chr1	37709268	A	G	4.6
chr1	37794093	A	G	9.38
chr1	37794511	A	G	12.5
chr1	37799719	A	G	16.67
chr1	37799918	A	G	5.13
chr1	37799944	A	G	4.44
chr1	37799947	A	G	4.44
chr1	37799952	A	G	15.56
chr1	37799977	A	G	9.43
chr1	37800033	A	G	5.17
chr1	37800115	A	G	8.62
chr1	37800139	A	G	12.24
chr1	37800284	A	G	4.08
chr1	37800360	A	G	4.08
chr1	37800763	A	G	4.55
chr1	37800789	A	G	8
chr1	37803164	T	C	3.57
chr1	37803372	T	C	2.27
chr1	37803376	T	C	6.74
chr1	37803421	T	C	9.57
chr1	37803424	T	C	5.21
chr1	37803707	T	C	2.9
chr1	37803717	T	C	7.46
chr1	37803723	T	C	4.62
chr1	37803727	T	C	9.23
chr1	37803869	T	C	2.86
chr1	37803881	T	C	2.91
chr1	37803886	T	C	2.91
chr1	37803898	T	C	3.09
chr1	37803924	T	C	2.6
chr1	37803959	T	C	6.25
chr1	37804408	T	C	10
chr1	37807853	T	C	4.41
chr1	37807916	T	C	5.36
chr1	37809091	A	G	8.33
chr1	37809150	A	G	7.02
chr1	37809298	A	G	12.42
chr1	37860989	T	C	10.81
chr1	37861008	T	C	10.81
chr1	37861151	T	C	5.13
chr1	37872989	T	C	20
chr1	37873021	T	C	15
chr1	37874061	T	C	6.67
chr1	37957227	T	C	6.56
chr1	37957233	T	C	3.25
chr1	37957550	T	C	7.58
chr1	37957654	T	C	4.76
chr1	37957768	T	C	6.94
chr1	37957779	T	C	5.56
chr1	37997001	T	C	14.29
chr1	37997042	T	C	5.71
chr1	37997060	T	C	8.11
chr1	37997070	T	C	7.69
chr1	37997422	T	C	11.9
chr1	37998065	T	C	10.71
chr1	38022727	A	G	3.45
chr1	38839518	T	C	6.17
chr1	38839554	T	C	3.03
chr1	38839568	T	C	3.88
chr1	38860052	A	G	15
chr1	39004170	A	G	4.71
chr1	39004195	A	G	1.42
chr1	39004212	A	G	4.41
chr1	39004336	A	G	3.03
chr1	39004527	A	G	1.86
chr1	39004528	A	G	4.91
chr1	39004564	A	G	2.12
chr1	39004591	A	G	1.55
chr1	39004627	A	G	1.41
chr1	39004671	A	G	1.34
chr1	39004694	A	G	3.31
chr1	39004796	A	G	4.02
chr1	39004801	A	G	4.08
chr1	39004869	A	G	1.6
chr1	39004999	A	G	1.73
chr1	39005009	A	G	2.75
chr1	39005016	A	G	1.42
chr1	39005105	A	G	5.92
chr1	39005141	A	G	2.87
chr1	39005150	A	G	1.78
chr1	39005155	A	G	1.8
chr1	39005503	A	G	2.34
chr1	39005505	A	G	2.34
chr1	39034553	A	G	3.17
chr1	39560989	T	C	2.93
chr1	39565204	T	C	8.23
chr1	39565206	T	C	3.68
chr1	39565260	T	C	6.78
chr1	39572446	T	C	2.95
chr1	39572450	T	C	6.45
chr1	39575869	T	C	9.33
chr1	39575911	T	C	8.24
chr1	39576176	T	C	1.74
chr1	39576285	T	C	2.08
chr1	39576296	T	C	5.41
chr1	39576353	T	C	10
chr1	39576355	T	C	4.17
chr1	39576383	T	C	7.79
chr1	39576412	T	C	6.54
chr1	39576414	T	C	3.88
chr1	39576623	T	C	4.42
chr1	39749056	A	G	4.76
chr1	39753329	A	G	8.96
chr1	39753399	A	G	8.87
chr1	39753454	A	G	4
chr1	39753530	A	G	5.79
chr1	39753649	A	G	8.82
chr1	39841685	T	C	12.79
chr1	39841809	T	C	2.63
chr1	39841835	T	C	4.6
chr1	39841837	T	C	3.49
chr1	39841842	T	C	2.33
chr1	39850200	T	C	8
chr1	40059370	A	G	27.27
chr1	40069760	A	G	9.26
chr1	40070870	A	G	3.7
chr1	40071587	A	G	5.13
chr1	40071681	A	G	2.46
chr1	40071796	A	G	1.49
chr1	40072059	A	G	1.67
chr1	40072131	A	G	1.61
chr1	40072155	A	G	9.04
chr1	40072798	T	C	13.33
chr1	40073012	T	C	1.75
chr1	40073246	T	C	3.46
chr1	40073278	T	C	3.38
chr1	40073281	T	C	3.39
chr1	40073349	T	C	2.38
chr1	40073372	T	C	1.93
chr1	40073374	T	C	2.39
chr1	40073383	T	C	1.44
chr1	40073418	T	C	2.34
chr1	40073517	T	C	1.76
chr1	40073622	T	C	2.08
chr1	40073647	T	C	2.4
chr1	40074051	T	C	2.6
chr1	40074053	T	C	1.78
chr1	40074076	T	C	2
chr1	40074089	T	C	20.27
chr1	40089431	T	C	5.88
chr1	40161462	A	G	10
chr1	40161487	A	G	8.7
chr1	40240096	A	G	3.57
chr1	40240118	A	G	6
chr1	40258326	A	G	6.67
chr1	40416268	A	G	14.29
chr1	40422674	A	G	6.56
chr1	40495962	A	G	58.33
chr1	40983392	A	G	3.09
chr1	40984931	A	G	3.49
chr1	40988619	A	G	5.56
chr1	40988633	A	G	5.56
chr1	40988684	A	G	3.95
chr1	41011713	A	G	6
chr1	41011727	A	G	5.77
chr1	41011738	A	G	3.12
chr1	41011864	A	G	3.88
chr1	41011919	A	G	4.14
chr1	41012219	A	G	2.04
chr1	41012221	A	G	2.74
chr1	41027740	T	C	4.05
chr1	41027759	T	C	2.67
chr1	41046470	T	C	9.38
chr1	41075403	T	C	3.85
chr1	41143076	T	C	11.9
chr1	41186178	T	C	13.64
chr1	42683111	A	G	13.33
chr1	42696696	A	G	2.08
chr1	42696700	A	G	1.91
chr1	42696714	A	G	1.64
chr1	42696723	A	G	1.91
chr1	42696730	A	G	1.09
chr1	42696772	A	G	1.73
chr1	42700890	A	G	1.11
chr1	42700974	A	G	2.32
chr1	42700990	A	G	3.15
chr1	42746602	T	C	3.64
chr1	42746667	T	C	5.08
chr1	42746707	T	C	2.9
chr1	42746716	T	C	4.35
chr1	42746722	T	C	2.99
chr1	42747377	T	C	8.89
chr1	42750293	T	C	3.92
chr1	42759305	T	C	5.41
chr1	42759325	T	C	7.32
chr1	42766835	T	C	5.19
chr1	42926434	T	C	5.21
chr1	42926454	T	C	5.88
chr1	42926479	T	C	6.06
chr1	42926490	T	C	5.71
chr1	43171564	T	C	8.04
chr1	43171571	T	C	2.42
chr1	43172114	T	C	3.35
chr1	43359546	A	G	4.44
chr1	43360256	A	G	10.99
chr1	43360319	A	G	8.79
chr1	43360321	A	G	6.67
chr1	43360342	A	G	4.49
chr1	43360775	A	G	9.26
chr1	43360869	A	G	2.38
chr1	43384382	T	C	8
chr1	43384388	T	C	10.42
chr1	43384390	T	C	4.08
chr1	43384619	T	C	15.56
chr1	43384833	T	C	8.89
chr1	43384950	T	C	3.26
chr1	43384955	T	C	3.99
chr1	43386901	T	C	4.61
chr1	43588800	A	G	8
chr1	43588825	A	G	10.81
chr1	43588924	A	G	4.17
chr1	43597859	A	G	6.67
chr1	43597871	A	G	81.25
chr1	43603722	A	G	9.47
chr1	43605272	A	G	15.79
chr1	43605383	A	G	14.75
chr1	43605387	A	G	6.67
chr1	43617793	A	G	4.55
chr1	43619356	A	G	9.52
chr1	43619371	A	G	7.41
chr1	43619431	A	G	10.87
chr1	43619466	A	G	7.69
chr1	43619503	A	G	6.25
chr1	43619518	A	G	8.33
chr1	43619774	A	G	13.33
chr1	43621159	A	G	12.5
chr1	43622096	A	G	34.02
chr1	43623285	A	G	6.35
chr1	43623315	A	G	4.08
chr1	43623318	A	G	3.77
chr1	43662979	A	G	13.33
chr1	43662994	A	G	16.67
chr1	43669186	A	G	4.55
chr1	43669210	A	G	5.08
chr1	43669260	A	G	9.21
chr1	43671590	A	G	7.32
chr1	43671660	A	G	2.94
chr1	43671761	A	G	3.7
chr1	43671781	A	G	8.29
chr1	43690877	A	G	7.69
chr1	43704321	A	G	6
chr1	43704349	A	G	3.12
chr1	43704351	A	G	3.08
chr1	43704474	A	G	2.44
chr1	43704492	A	G	2.33
chr1	43704494	A	G	4.71
chr1	43704701	A	G	2.8
chr1	43704723	A	G	2.91
chr1	43704763	A	G	5.88
chr1	43704767	A	G	2.35
chr1	43704876	A	G	5.05
chr1	43704910	A	G	3.67
chr1	43704935	A	G	2.46
chr1	43705044	A	G	3.62
chr1	43705139	A	G	3.06
chr1	43705191	A	G	4.65
chr1	43947442	A	G	3.57
chr1	43949833	A	G	4.26
chr1	43956931	A	G	5.77
chr1	43956935	A	G	3.7
chr1	43956949	A	G	9.26
chr1	43958834	A	G	16.13
chr1	43960970	A	G	4.48
chr1	43960972	A	G	7.35
chr1	43966996	A	G	7.14
chr1	43970048	A	G	11.11
chr1	43971697	A	G	9.09
chr1	43971974	A	G	6.98
chr1	43971976	A	G	9.3
chr1	43972564	A	G	12
chr1	43972920	A	G	9.8
chr1	43977067	A	G	3.67
chr1	43977131	A	G	1.25
chr1	43977147	A	G	9.64
chr1	43977149	A	G	1.38
[truncated: 39,727 more rows]

## Sheet: ABEmax Rep4
Chromosome	Position	Original Nucleitide	Mutation into	Mutation rate (%)
chr1	942615	A	G	2.08
chr1	943012	A	G	2.22
chr1	944533	T	C	1.73
chr1	944648	T	C	1.31
chr1	944704	T	C	1.52
chr1	944755	T	C	2.46
chr1	955930	T	C	4.88
chr1	963465	A	G	3.54
chr1	1081975	T	C	2.44
chr1	1082007	T	C	4.21
chr1	1082283	T	C	2.56
chr1	1082817	T	C	4.17
chr1	1217068	T	C	3.88
chr1	1217090	T	C	2.86
chr1	1217096	T	C	4.26
chr1	1217478	T	C	1.6
chr1	1217532	T	C	1.1
chr1	1217576	T	C	8.38
chr1	1218891	T	C	15.18
chr1	1223313	T	C	9.47
chr1	1223909	T	C	1.05
chr1	1223930	T	C	2.99
chr1	1228606	T	C	1.46
chr1	1254226	T	C	2.63
chr1	1254549	T	C	3.95
chr1	1254641	T	C	4.52
chr1	1254645	T	C	1.73
chr1	1254684	T	C	1.69
chr1	1254690	T	C	1.73
chr1	1254919	T	C	5.46
chr1	1255031	T	C	1.63
chr1	1255080	T	C	1.29
chr1	1255159	T	C	1.12
chr1	1273713	T	C	1.85
chr1	1311588	A	G	2.42
chr1	1311598	A	G	3.77
chr1	1311617	A	G	2.96
chr1	1311648	T	C	2.38
chr1	1312333	T	C	3.29
chr1	1313853	T	C	2.21
chr1	1313856	T	C	1.48
chr1	1319389	T	C	1.23
chr1	1319397	T	C	2.1
chr1	1319453	T	C	1.78
chr1	1319465	T	C	2.45
chr1	1328007	A	G	3.75
chr1	1335735	T	C	1.12
chr1	1374174	T	C	1.03
chr1	1387346	T	C	1.02
chr1	1387433	T	C	1.87
chr1	1399168	T	C	7.55
chr1	1402526	T	C	3.64
chr1	1471906	A	G	1.35
chr1	1478674	A	G	2.36
chr1	1495710	A	G	1.96
chr1	1495816	A	G	2.33
chr1	1495877	A	G	2.2
chr1	1534011	A	G	1.03
chr1	1563672	T	C	4.05
chr1	1563712	T	C	2.41
chr1	1563717	T	C	2.41
chr1	1564770	T	C	4.49
chr1	1636420	T	C	1.63
chr1	1640350	T	C	3.74
chr1	1662801	T	C	4.41
chr1	1664975	T	C	5.19
chr1	1665974	T	C	1.98
chr1	1752735	T	C	1.77
chr1	1754572	T	C	4.44
chr1	1786222	T	C	1.53
chr1	1786225	T	C	1.62
chr1	1786492	T	C	2.35
chr1	1786774	T	C	1.48
chr1	1804478	T	C	2.04
chr1	1804494	T	C	2.04
chr1	2184971	A	G	3.57
chr1	2185053	A	G	1.75
chr1	2189686	T	C	1.45
chr1	2395846	A	G	2.09
chr1	2403178	A	G	1.2
chr1	2589571	A	G	3.92
chr1	2589759	A	G	2.5
chr1	3625824	A	G	3.9
chr1	3627557	A	G	3.7
chr1	3630848	T	C	5.45
chr1	3736070	A	G	4.44
chr1	3737736	T	C	6.58
chr1	3746466	T	C	3.96
chr1	3780434	T	C	2.72
chr1	3780631	T	C	1.59
chr1	3780635	T	C	2.01
chr1	3780672	T	C	3.12
chr1	3780781	T	C	1.93
chr1	3781143	T	C	3.42
chr1	3781152	T	C	3.88
chr1	3781276	T	C	6.35
chr1	3781278	T	C	1.59
chr1	3781280	T	C	2.54
chr1	3785115	T	C	5.56
chr1	3786960	T	C	1.63
chr1	3815137	T	C	3.92
chr1	3848684	T	C	3.49
chr1	3848696	T	C	3.61
chr1	3857165	T	C	2.6
chr1	3884013	A	G	10
chr1	3884248	A	G	8.51
chr1	3884270	A	G	6.12
chr1	3884426	A	G	6.56
chr1	3884700	A	G	5.08
chr1	3884939	A	G	3.7
chr1	3890954	T	C	2.07
chr1	3890958	T	C	12.5
chr1	6185495	T	C	2.79
chr1	6185643	T	C	1.26
chr1	6185655	T	C	1.63
chr1	6185720	T	C	1.77
chr1	6186632	T	C	1.54
chr1	6222864	T	C	2.36
chr1	6223598	T	C	2.77
chr1	6223603	T	C	2.76
chr1	6223609	T	C	1.13
chr1	6223610	T	C	1.14
chr1	6223881	T	C	1.14
chr1	6223883	T	C	4.76
chr1	6224051	T	C	2.14
chr1	6224053	T	C	1.16
chr1	6224656	T	C	1.03
chr1	6224831	T	C	1.17
chr1	6224881	T	C	1.04
chr1	6264565	T	C	3.5
chr1	6264640	T	C	1.05
chr1	6521822	T	C	2.2
chr1	6522282	T	C	2.73
chr1	6522426	T	C	3.61
chr1	6522428	T	C	2.25
chr1	6523053	T	C	4.62
chr1	6523358	T	C	2.44
chr1	6532676	T	C	7.55
chr1	6533364	T	C	2.74
chr1	6533379	T	C	2.53
chr1	6580773	A	G	2.56
chr1	6580903	A	G	2.42
chr1	6581019	A	G	1.5
chr1	6582195	A	G	5
chr1	6582215	A	G	2.8
chr1	6582220	A	G	3.06
chr1	6582278	A	G	5.77
chr1	6582281	A	G	3.85
chr1	6588958	A	G	3.12
chr1	6588959	A	G	4.69
chr1	6589211	A	G	2.97
chr1	6590928	T	C	2.53
chr1	6591052	T	C	1.63
chr1	6591054	T	C	3.12
chr1	6591154	T	C	4.23
chr1	6591291	T	C	4.4
chr1	6591836	T	C	2.61
chr1	6592101	T	C	2.25
chr1	6592250	T	C	2.5
chr1	6592330	T	C	2.94
chr1	6592741	T	C	5.66
chr1	6593068	T	C	2.53
chr1	6621798	A	G	2.4
chr1	6633218	A	G	7.64
chr1	6633301	A	G	3.23
chr1	6635551	T	C	1.45
chr1	6645895	T	C	1.99
chr1	6653961	T	C	3.03
chr1	7985063	A	G	2.08
chr1	8012409	T	C	1.81
chr1	8012424	T	C	3.05
chr1	8015611	T	C	2.5
chr1	8861026	T	C	1.17
chr1	8861221	T	C	1.69
chr1	8865412	T	C	1.06
chr1	9553676	A	G	2.46
chr1	9580041	A	G	3.01
chr1	9582400	A	G	1.9
chr1	9582483	A	G	1.55
chr1	9582493	A	G	3.01
chr1	9582623	A	G	1.79
chr1	9604249	A	G	3.53
chr1	9604258	A	G	2.44
chr1	9729293	T	C	4
chr1	9729303	T	C	1.68
chr1	9729483	T	C	1.64
chr1	9729616	T	C	2.87
chr1	9730358	T	C	2.49
chr1	9730406	T	C	1.14
chr1	9730426	T	C	1.1
chr1	9731317	T	C	1.84
chr1	9850181	T	C	6.38
chr1	9850238	T	C	5.88
chr1	9927462	T	C	6.98
chr1	9928089	T	C	14.63
chr1	9928791	T	C	8.11
chr1	9982679	A	G	5.77
chr1	9982700	A	G	4.08
chr1	9982852	A	G	5.13
chr1	9982879	A	G	5.13
chr1	10130573	A	G	3.85
chr1	10144981	A	G	5.88
chr1	10307962	A	G	2.7
chr1	10307973	A	G	2.56
chr1	10308038	A	G	2.17
chr1	10417023	A	G	2.31
chr1	10419900	A	G	1.26
chr1	10431084	A	G	2.61
chr1	10456905	T	C	1.63
chr1	10456907	T	C	1.38
chr1	10456912	T	C	1.73
chr1	10457088	T	C	1.22
chr1	10457095	T	C	1.77
chr1	10457346	T	C	2.34
chr1	10458271	T	C	1.52
chr1	10458945	T	C	1.78
chr1	10459203	T	C	2.86
chr1	10459540	T	C	1.09
chr1	10459609	T	C	4.33
chr1	10459757	T	C	1.84
chr1	10460019	T	C	8.11
chr1	10461115	T	C	1.85
chr1	10461409	T	C	1.11
chr1	10461446	T	C	2.99
chr1	10461593	T	C	1.93
chr1	10462560	T	C	4.24
chr1	10462562	T	C	9.24
chr1	10462924	T	C	2.7
chr1	10462926	T	C	2
chr1	10463156	T	C	2.91
chr1	10463162	T	C	6
chr1	10463172	T	C	6.25
chr1	10469251	T	C	2.63
chr1	10472379	T	C	2.54
chr1	10472410	T	C	1.63
chr1	10472522	T	C	15.91
chr1	10627335	A	G	7.04
chr1	10630696	A	G	3.92
chr1	11013878	A	G	3.72
chr1	11054650	T	C	14.93
chr1	11054661	T	C	1.12
chr1	11055014	T	C	2.6
chr1	11081180	T	C	4.44
chr1	11081182	T	C	1.67
chr1	11106937	T	C	5.85
chr1	11106940	T	C	1.43
chr1	11117061	T	C	2.15
chr1	11122016	T	C	2.27
chr1	11126717	T	C	4.35
chr1	11247969	T	C	2
chr1	11662076	A	G	5.13
chr1	11674527	T	C	1.43
chr1	11750253	A	G	1.88
chr1	11750702	A	G	3.39
chr1	11842833	A	G	3.51
chr1	11842843	A	G	1.96
chr1	11920168	T	C	1.52
chr1	11923043	T	C	4.53
chr1	11923226	T	C	1.85
chr1	11925435	T	C	1.97
chr1	11950479	A	G	2.9
chr1	11957902	A	G	3.12
chr1	11975053	A	G	1.46
chr1	12005878	A	G	2.35
chr1	12007209	A	G	1.65
chr1	12011725	A	G	1.66
chr1	12011770	A	G	1.61
chr1	12011778	A	G	1.6
chr1	12011926	A	G	1.26
chr1	12012215	A	G	0.71
chr1	12012306	A	G	1.19
chr1	12012360	A	G	1.02
chr1	12012495	A	G	1.08
chr1	12012546	A	G	1.14
chr1	12012867	A	G	2.82
chr1	12012873	A	G	1.02
chr1	12013019	A	G	1.02
chr1	12013212	A	G	1.27
chr1	12013217	A	G	2.98
chr1	12013330	A	G	2.01
chr1	12013425	A	G	2.15
chr1	13617452	A	G	2.74
chr1	15428719	A	G	1.12
chr1	15429192	A	G	1.92
chr1	15429291	A	G	1.69
chr1	15430081	A	G	1.53
chr1	15492954	T	C	3.33
chr1	15638389	A	G	3.45
chr1	15651831	A	G	5
chr1	15725439	A	G	1.81
chr1	15727630	A	G	3.57
chr1	15727636	A	G	3.51
chr1	15728711	A	G	4.17
chr1	15732004	A	G	4.19
chr1	15732677	A	G	2.06
chr1	15734197	A	G	7.25
chr1	15734565	A	G	3.15
chr1	15784959	A	G	4.26
chr1	15785200	A	G	3.9
chr1	15934696	A	G	2.14
chr1	15934956	A	G	1.21
chr1	15941973	T	C	4.04
chr1	15942117	T	C	1.75
chr1	15942169	T	C	4.94
chr1	15942177	T	C	3.9
chr1	15942387	T	C	2.27
chr1	15942588	T	C	5.95
chr1	15942666	T	C	6.56
chr1	15943103	T	C	7.84
chr1	15944418	T	C	2.34
chr1	15944436	T	C	4.51
chr1	15944490	T	C	3.31
chr1	15944502	T	C	3.36
chr1	15944529	T	C	6.99
chr1	15944530	T	C	4.14
chr1	15944559	T	C	2.84
chr1	15944563	T	C	2.13
chr1	15945109	T	C	3.42
chr1	16124476	T	C	3.61
chr1	16124629	T	C	3.1
chr1	16124878	T	C	2.76
chr1	16125178	T	C	4.94
chr1	16130344	T	C	2.29
chr1	16148895	T	C	1.89
chr1	16148900	T	C	1.45
chr1	16250661	T	C	5.77
chr1	16250671	T	C	5.56
chr1	16250673	T	C	5.56
chr1	16251628	T	C	5.1
chr1	16393410	A	G	3.39
chr1	16395139	A	G	1.58
chr1	16395256	A	G	1.06
chr1	16396085	A	G	1.32
chr1	16396199	A	G	3.19
chr1	16396328	A	G	1.87
chr1	16396856	A	G	1.06
chr1	16397004	A	G	1.19
chr1	16397067	A	G	1.21
chr1	16397178	A	G	1.57
chr1	16398028	A	G	3.75
chr1	16459326	A	G	7.3
chr1	16459353	A	G	2.19
chr1	16459386	A	G	2.14
chr1	16459442	A	G	1.96
chr1	16459627	A	G	1.78
chr1	16459636	A	G	4.85
chr1	16459643	A	G	2.42
chr1	16564058	T	C	3.23
chr1	16618578	T	C	1.49
chr1	16618717	T	C	1.69
chr1	16618727	T	C	1.24
chr1	16618742	T	C	1.06
chr1	16618746	T	C	1.39
chr1	16625862	T	C	1.79
chr1	16628609	T	C	2.09
chr1	16632330	T	C	4.17
chr1	16997154	T	C	3.09
chr1	17408044	T	C	1.71
chr1	17438385	T	C	3.49
chr1	18872475	T	C	3.57
chr1	19088858	T	C	3.57
chr1	19093429	T	C	1.49
chr1	19093434	T	C	3.38
chr1	19094028	T	C	3.03
chr1	19100480	T	C	3.51
chr1	19100482	T	C	3.51
chr1	19104210	T	C	11.59
chr1	19110792	T	C	4.5
chr1	19112748	T	C	2.16
chr1	19117393	T	C	3.54
chr1	19216918	T	C	3.33
chr1	19217982	T	C	2.25
chr1	19219300	T	C	2.22
chr1	19222761	T	C	2.6
chr1	19222779	T	C	3.12
chr1	19222795	T	C	2.47
chr1	19230893	T	C	6.35
chr1	19235195	T	C	2
chr1	19258781	A	G	2
chr1	19259529	A	G	2.06
chr1	19260040	A	G	2.34
chr1	19306037	T	C	9.43
chr1	19306085	T	C	3.21
chr1	19307074	T	C	4.94
chr1	19307080	T	C	1.69
chr1	19311895	T	C	7.58
chr1	19328605	A	G	2.7
chr1	19328803	A	G	5.83
chr1	19329081	A	G	1.6
chr1	19655075	A	G	4.05
chr1	19657510	A	G	3.81
chr1	19658204	A	G	2.82
chr1	19911490	A	G	3.2
chr1	19911745	A	G	2.63
chr1	20499689	T	C	3.39
chr1	20499692	T	C	4.24
chr1	20499729	T	C	9.38
chr1	20499783	T	C	3.4
chr1	20500153	T	C	2.01
chr1	20500174	T	C	1.55
chr1	20500265	T	C	7.89
chr1	20500629	T	C	4.39
chr1	20500700	T	C	4.76
chr1	20500961	T	C	3.97
chr1	20501057	T	C	8.33
chr1	20501196	T	C	3.51
chr1	20501282	T	C	7.08
chr1	20501303	T	C	3.97
chr1	20501351	T	C	6.52
chr1	20637966	A	G	3.78
chr1	20638013	A	G	2.8
chr1	20648558	A	G	3.03
chr1	20648592	A	G	2.42
chr1	20650585	A	G	2.8
chr1	20650717	A	G	2.82
chr1	20650833	A	G	1.03
chr1	20650913	A	G	1.54
chr1	20650916	A	G	1.36
chr1	20652210	T	C	1.73
chr1	20652212	T	C	1.22
chr1	20652372	T	C	2.29
chr1	20652497	T	C	1.82
chr1	20743957	T	C	6.98
chr1	20744798	T	C	1.21
chr1	20757202	T	C	1.61
chr1	20773549	T	C	2.78
chr1	20775450	T	C	3.45
chr1	20780428	T	C	1.92
chr1	20780430	T	C	1.94
chr1	20780447	T	C	3.01
chr1	20879436	T	C	2.63
chr1	20941612	T	C	2.78
chr1	21218652	T	C	3.51
chr1	21218715	T	C	2.02
chr1	21218725	T	C	1.92
chr1	21219109	T	C	2.15
chr1	21219124	T	C	1.87
chr1	21219586	T	C	2.17
chr1	21219956	T	C	1.97
chr1	21225344	T	C	6.33
chr1	21225352	T	C	3.61
chr1	21247295	T	C	2.11
chr1	21695143	T	C	10.24
chr1	21704313	T	C	2.08
chr1	21704329	T	C	5.34
chr1	21721689	T	C	7.89
chr1	21721710	T	C	2.94
chr1	21723967	T	C	4.08
chr1	21729749	T	C	4.13
chr1	21729763	T	C	5.19
chr1	21729765	T	C	2.88
chr1	21782933	T	C	1.73
chr1	22078524	A	G	1.61
chr1	22092190	A	G	1.54
chr1	22527780	A	G	4.88
chr1	22529861	A	G	1.74
chr1	22529907	A	G	4.08
chr1	22530151	A	G	2.19
chr1	22784970	A	G	3.45
chr1	22896443	A	G	7.32
chr1	23019858	A	G	3.35
chr1	23030521	A	G	2.78
chr1	23030524	A	G	2.73
chr1	23059107	A	G	1.99
chr1	23082275	A	G	2.76
chr1	23083306	A	G	2.12
chr1	23083308	A	G	1.77
chr1	23083414	A	G	2.84
chr1	23084995	T	C	6.06
chr1	23310082	T	C	1.5
chr1	23310099	T	C	1.05
chr1	23310123	T	C	1.17
chr1	23310504	T	C	2.14
chr1	23311017	T	C	1.78
chr1	23318613	T	C	1.72
chr1	23429183	T	C	5
chr1	23750978	A	G	2
chr1	23751035	A	G	0.78
chr1	23751155	A	G	1.71
chr1	23759839	A	G	1.61
chr1	23787368	A	G	1.65
chr1	23787397	A	G	1.18
chr1	23787422	A	G	2.26
chr1	23787641	A	G	1.18
chr1	23787804	A	G	3.01
chr1	23787932	A	G	1.72
chr1	23787934	A	G	2.52
chr1	23797064	T	C	8.82
chr1	23801961	T	C	3.17
chr1	23814315	T	C	4.69
chr1	23962662	A	G	1.83
chr1	23966995	T	C	4.73
chr1	23967015	T	C	1.59
chr1	23967034	T	C	2.1
chr1	23970213	T	C	1.3
chr1	23970577	T	C	1.49
chr1	23970728	T	C	1.47
chr1	24470284	A	G	3.51
chr1	24470286	A	G	3.45
chr1	24471127	A	G	3.37
chr1	24471419	A	G	2.3
chr1	24471425	A	G	2.35
chr1	24472348	A	G	5.71
chr1	24472441	A	G	4.35
chr1	24672388	A	G	3.16
chr1	24672541	A	G	1.42
chr1	24672559	A	G	1.26
chr1	24673101	A	G	1.88
chr1	24673122	A	G	2.07
chr1	24840936	A	G	1.14
chr1	24842824	A	G	4.89
chr1	24843296	A	G	2.13
chr1	25244053	T	C	2.15
chr1	25446878	A	G	2.15
chr1	25458621	A	G	2.2
chr1	25458783	A	G	4.17
chr1	25485709	A	G	5.88
chr1	25498562	A	G	8.41
chr1	25816214	A	G	1.23
chr1	25816364	A	G	1.68
chr1	25816378	A	G	1.81
chr1	25816401	A	G	1.98
chr1	25816769	A	G	1.44
chr1	25816771	A	G	1.65
chr1	25817013	A	G	1.62
chr1	25817344	A	G	4.35
chr1	25818082	A	G	2.6
chr1	25818097	A	G	1.95
chr1	25818102	A	G	2.13
chr1	25829616	A	G	2.13
chr1	25829735	A	G	1.83
chr1	25832339	A	G	4.04
chr1	25832878	A	G	5.56
chr1	25832880	A	G	3.7
chr1	25834505	T	C	3.8
chr1	25834507	T	C	2.56
chr1	25834723	T	C	4.11
chr1	26259740	A	G	1.89
chr1	26277234	A	G	3.33
chr1	26284851	T	C	2.75
chr1	26470791	A	G	3.57
chr1	26473592	A	G	3.92
chr1	26475190	A	G	1.03
chr1	26475202	A	G	3.24
chr1	26553476	A	G	5
chr1	26574213	A	G	2.67
chr1	26574426	A	G	2.47
chr1	26780341	A	G	1.97
chr1	26780343	A	G	3.92
chr1	26826809	A	G	6.06
chr1	26826821	A	G	6.06
chr1	26854080	A	G	1.54
chr1	26854414	A	G	3.61
chr1	26854452	A	G	3.9
chr1	26854799	A	G	1.39
chr1	26854805	A	G	2.05
chr1	26876410	T	C	6.38
chr1	26878660	T	C	4.26
chr1	26879729	T	C	4.41
chr1	26890842	T	C	4.76
chr1	26890859	T	C	3.57
chr1	26890861	T	C	3.49
chr1	26894322	T	C	4.65
chr1	26897373	T	C	6.78
chr1	26897406	T	C	2.2
chr1	26897420	T	C	2.13
chr1	26897422	T	C	4.12
chr1	26897431	T	C	1.98
chr1	26897668	T	C	1.9
chr1	27306367	A	G	2.84
chr1	27306908	A	G	1.89
chr1	27404618	T	C	2.67
chr1	27404686	T	C	1.2
chr1	27404758	T	C	1.95
chr1	27405351	T	C	1.47
chr1	27405471	T	C	2.29
chr1	27405476	T	C	1.66
chr1	27405480	T	C	2.2
chr1	27405722	T	C	2.56
chr1	27406141	T	C	2.73
chr1	27406181	T	C	4.21
chr1	27406275	T	C	3.57
chr1	27406498	T	C	1.38
chr1	27406501	T	C	4.61
chr1	27407153	T	C	1.51
chr1	27407159	T	C	2.32
chr1	27407437	T	C	2.13
chr1	27407477	T	C	2.23
chr1	27407499	T	C	4.28
chr1	27408044	T	C	1.97
chr1	27408234	T	C	3.35
chr1	27666409	T	C	10.81
chr1	27824229	A	G	4.48
chr1	27850753	A	G	1.9
chr1	27850842	A	G	2.07
chr1	27850844	A	G	3.53
chr1	27851244	A	G	1.49
chr1	27851262	A	G	1.16
chr1	27892137	T	C	2.03
chr1	27892204	T	C	2.83
chr1	27914566	T	C	3.27
chr1	27967452	A	G	1.94
chr1	27972256	T	C	5.23
chr1	27993447	T	C	7.14
chr1	28200956	T	C	1.78
chr1	28239982	T	C	5.66
chr1	28259566	A	G	13.04
chr1	28259599	A	G	1.83
chr1	28259601	A	G	1.5
chr1	28259726	A	G	1.79
chr1	28259741	A	G	5.32
chr1	28259792	A	G	3.16
chr1	28259851	A	G	2.2
chr1	28259861	A	G	1.68
chr1	28259891	A	G	2.7
chr1	28271749	A	G	1.35
chr1	28271783	A	G	2.36
chr1	28271788	A	G	3.77
chr1	28271810	A	G	3.35
chr1	28272324	A	G	1.98
chr1	28272392	A	G	1.78
chr1	28272403	A	G	1.8
chr1	28272416	A	G	2.71
chr1	28272699	A	G	2.38
chr1	28272711	A	G	3.74
chr1	28272733	A	G	1.1
chr1	28272737	A	G	2.99
chr1	28280753	A	G	1.94
chr1	28280792	A	G	3.27
chr1	28280794	A	G	1.59
chr1	28280937	A	G	1.17
chr1	28281013	A	G	1.99
chr1	28281020	A	G	1.19
chr1	28281022	A	G	2.4
chr1	28281025	A	G	1.42
chr1	28281116	A	G	4.4
chr1	28281146	A	G	5.39
chr1	28281186	A	G	2.45
chr1	28281201	A	G	2.51
chr1	28281251	A	G	3.35
chr1	28281258	A	G	1.11
chr1	28281273	A	G	1.02
chr1	28281347	A	G	3.25
chr1	28281366	A	G	1.02
chr1	28281434	A	G	7.89
chr1	28281447	A	G	1.02
chr1	28281471	A	G	6.44
chr1	28281479	A	G	1.99
chr1	28281527	A	G	17.44
chr1	28281530	A	G	14.06
chr1	28281532	A	G	1.54
chr1	28281535	A	G	2.32
chr1	28281537	A	G	1.85
chr1	28281648	A	G	1.43
chr1	28281693	A	G	1.23
chr1	28281705	A	G	1.19
chr1	28281720	A	G	9.5
chr1	28281722	A	G	3.83
chr1	28281729	A	G	2.69
chr1	28281752	A	G	1.34
chr1	28281821	A	G	2.04
chr1	28281858	A	G	1.5
chr1	28281888	A	G	2.91
chr1	28281923	A	G	1.23
chr1	28281932	A	G	9.13
chr1	28282014	A	G	5.34
chr1	28282079	A	G	1.03
chr1	28282097	A	G	9.02
chr1	28282112	A	G	1.11
chr1	28282115	A	G	2.03
chr1	28282138	A	G	2.14
chr1	28282141	A	G	7.97
chr1	28282160	A	G	3.12
chr1	28282245	A	G	4.62
chr1	28282247	A	G	1.15
chr1	28282249	A	G	1.95
chr1	28282312	A	G	6.63
chr1	28282340	A	G	2.03
chr1	28282377	A	G	5.81
chr1	28282396	A	G	4.55
chr1	28282442	A	G	4
chr1	28282453	A	G	3.48
chr1	28334474	A	G	3.08
chr1	28334483	A	G	2.7
chr1	28335208	A	G	3.67
chr1	28335216	A	G	1.72
chr1	28335770	A	G	2.4
chr1	28497881	A	G	3.48
chr1	28498081	A	G	1.92
chr1	28499161	A	G	2.99
chr1	28499277	A	G	10.53
chr1	28499302	A	G	5.71
chr1	28499629	A	G	4.23
chr1	28506831	A	G	2.2
chr1	28506841	A	G	2.13
chr1	28509444	A	G	1.01
chr1	28510474	A	G	2.11
chr1	28531844	A	G	2.17
chr1	28535994	A	G	4.55
chr1	28537889	A	G	1.99
chr1	28537947	A	G	1.31
chr1	28538054	A	G	1.35
chr1	28538661	A	G	1.03
chr1	28564762	A	G	2.99
chr1	28564766	A	G	1.69
chr1	28571211	A	G	7.32
chr1	28571219	A	G	5
chr1	28571235	A	G	5.56
chr1	28571253	A	G	5.88
chr1	28571256	A	G	6.06
chr1	28577566	A	G	9.23
chr1	28577646	A	G	6.11
chr1	28578348	A	G	15
chr1	28696994	A	G	3.85
chr1	28697001	A	G	3.7
chr1	28704259	A	G	3.17
chr1	28714528	A	G	3.85
chr1	28742943	A	G	1.04
chr1	28743556	A	G	1.33
chr1	28743585	A	G	1.53
chr1	29053160	A	G	7.53
chr1	29117099	A	G	1.36
chr1	29117317	A	G	1.39
chr1	29118094	A	G	3.17
chr1	29118237	A	G	3.73
chr1	29118292	A	G	1.85
chr1	29118869	A	G	2.09
chr1	29119062	A	G	1.12
chr1	29119522	A	G	2.05
chr1	29119785	A	G	2.43
chr1	29147908	T	C	2.03
chr1	29147961	T	C	1.03
chr1	29147973	T	C	2.05
chr1	29148026	T	C	1.89
chr1	29148283	T	C	1.33
chr1	29154758	T	C	1.92
chr1	29154830	T	C	1.72
chr1	29154879	T	C	1.67
chr1	29181686	T	C	3.51
chr1	29192987	T	C	7.14
chr1	29326085	A	G	1.55
chr1	31289334	T	C	5.77
chr1	31346675	A	G	3.25
chr1	31364198	A	G	1.44
chr1	31364355	A	G	1.86
chr1	31364792	A	G	1.38
chr1	31630138	T	C	3.5
chr1	31630309	T	C	1.57
chr1	31630318	T	C	1.86
chr1	31630676	T	C	1.06
chr1	31632542	T	C	1.55
chr1	31633240	T	C	1.98
chr1	31635379	T	C	1.91
chr1	31635440	T	C	2.07
chr1	31635453	T	C	3.27
chr1	31907951	T	C	2.1
chr1	31919012	T	C	1.88
chr1	31919366	T	C	2.66
chr1	31919536	T	C	1.75
chr1	31938319	T	C	2.22
chr1	32014012	A	G	1.12
chr1	32014047	A	G	4.59
chr1	32037886	A	G	6.88
chr1	32037941	A	G	4.15
chr1	32037994	A	G	0.89
chr1	32039526	A	G	4.26
chr1	32039529	A	G	4.96
chr1	32042623	A	G	3.15
chr1	32042722	A	G	2.22
chr1	32043526	A	G	1.82
chr1	32060278	A	G	3.7
chr1	32060385	A	G	6.98
chr1	32060402	A	G	4.73
chr1	32060427	A	G	2.14
chr1	32060433	A	G	2.22
chr1	32060458	A	G	4.32
chr1	32060471	A	G	5.81
chr1	32060514	A	G	3.05
chr1	32060698	A	G	5.66
chr1	32091980	A	G	2.22
chr1	32170803	A	G	1.99
chr1	32171319	A	G	2.67
chr1	32171661	A	G	2.24
chr1	32171664	A	G	3.17
chr1	32172015	A	G	3.73
chr1	32172055	A	G	1.84
chr1	32172072	A	G	1.91
chr1	32172158	A	G	2.42
chr1	32172375	A	G	7.91
chr1	32174007	A	G	1.62
chr1	32174704	A	G	2.05
chr1	32174758	A	G	1.51
chr1	32174888	A	G	1.6
chr1	32175011	A	G	4.15
chr1	32175148	A	G	1.3
chr1	32175273	A	G	2.76
chr1	32175288	A	G	1.65
chr1	32175529	A	G	2.07
chr1	32175582	A	G	1.69
chr1	32176192	A	G	1.62
chr1	32181456	A	G	1.6
chr1	32195511	A	G	2.62
chr1	32196625	A	G	2.25
chr1	32196628	A	G	1.9
chr1	32197360	A	G	1.11
chr1	32197744	A	G	1.71
chr1	32207503	A	G	2.86
chr1	32333576	A	G	1.02
chr1	32376617	T	C	1.79
chr1	32682660	A	G	2.13
chr1	32773637	A	G	3.72
chr1	32774246	A	G	1.8
chr1	32774540	A	G	1.5
chr1	32775266	T	C	2.52
chr1	32775364	T	C	1.23
chr1	32775501	T	C	1.15
chr1	32775753	T	C	1.41
chr1	32775986	T	C	1.68
chr1	32776010	T	C	1.72
chr1	32779439	T	C	1.05
chr1	32780198	T	C	1.04
chr1	32780218	T	C	1.29
chr1	32780252	T	C	1.03
chr1	32786413	T	C	1.09
chr1	32810625	T	C	1.78
chr1	32810727	T	C	1.75
chr1	32857491	A	G	4.17
chr1	32898184	T	C	2.21
chr1	32898186	T	C	2.94
chr1	32898202	T	C	1.92
chr1	32936767	T	C	5.56
chr1	32936931	T	C	3.47
chr1	32937004	T	C	3.25
chr1	32942349	T	C	3.6
chr1	32949640	T	C	2.99
chr1	32949653	T	C	4.35
chr1	32964123	T	C	5.13
chr1	32964224	T	C	4.9
chr1	33009294	T	C	1.28
chr1	33009794	T	C	1.05
chr1	33010384	T	C	1.18
chr1	33010510	T	C	1.16
chr1	33013072	T	C	1.62
chr1	33299190	A	G	2.82
chr1	33324021	T	C	2.51
chr1	33324207	T	C	2.44
chr1	33324597	T	C	1.33
chr1	33324626	T	C	1.52
chr1	33324630	T	C	2.69
chr1	33324634	T	C	3.54
chr1	33324642	T	C	1.7
chr1	33332361	T	C	5.71
chr1	33332364	T	C	2.86
chr1	33334176	T	C	4.6
chr1	34855562	T	C	1.37
chr1	35014764	T	C	8.11
chr1	35190804	T	C	1.5
chr1	35190807	T	C	1.55
chr1	35190975	T	C	1.38
chr1	35192374	T	C	1.83
chr1	35351293	A	G	5.13
chr1	35351299	A	G	5.41
chr1	35351436	A	G	10.53
chr1	35419994	A	G	2.04
chr1	35420002	A	G	1.82
chr1	35420010	A	G	1.77
chr1	35420016	A	G	1.83
chr1	35420031	A	G	3.19
chr1	35479078	T	C	3.85
chr1	35560576	A	G	2.04
chr1	35561065	A	G	1.27
chr1	35562482	A	G	2.21
chr1	35562549	A	G	2.75
chr1	35565350	A	G	5.38
chr1	35566512	A	G	1.51
chr1	35602275	T	C	1.08
chr1	35602626	T	C	1.32
chr1	35609344	T	C	2.15
chr1	35636346	T	C	1.56
chr1	35636348	T	C	1.94
chr1	35736000	T	C	3.16
chr1	35736035	T	C	3.23
chr1	35736061	T	C	2.04
chr1	35736074	T	C	3.57
chr1	36093657	A	G	3.23
chr1	36093731	A	G	4.84
chr1	36093760	A	G	3.68
chr1	36156305	A	G	1.28
chr1	36177994	A	G	2.54
chr1	36178067	A	G	2.08
chr1	36178096	A	G	1.11
chr1	36179711	A	G	1.45
chr1	36179918	A	G	1.85
chr1	36180311	A	G	4.28
chr1	36180394	A	G	5.51
chr1	36180408	A	G	2.78
chr1	36180500	A	G	1.32
chr1	36180502	A	G	2.21
chr1	36180589	A	G	1.69
chr1	36180594	A	G	1.9
chr1	36180598	A	G	1.92
chr1	36180688	A	G	1.73
chr1	36180692	A	G	5.24
chr1	36180698	A	G	3.9
chr1	36180750	A	G	5.03
chr1	36286471	A	G	5.26
chr1	36286484	A	G	2.21
chr1	36286528	A	G	1.9
chr1	36287022	A	G	3.88
chr1	36289598	A	G	1.38
chr1	36322648	T	C	2.82
chr1	36340753	T	C	3.17
chr1	36340756	T	C	2.22
chr1	36340777	T	C	2.19
chr1	36340944	T	C	3.93
chr1	36341547	T	C	4.05
chr1	36341768	T	C	1.64
chr1	36341882	T	C	2.94
chr1	36355322	T	C	3.1
chr1	36393504	T	C	1.85
chr1	36394001	T	C	1.12
chr1	36394046	T	C	1.63
chr1	36456257	T	C	4.41
chr1	37540258	T	C	2.13
chr1	37540346	T	C	5.15
chr1	37540350	T	C	2.13
chr1	37568930	T	C	3.28
chr1	37568971	T	C	1.19
chr1	37569116	T	C	1.71
chr1	37574738	T	C	4.44
chr1	37574776	T	C	6.82
chr1	37582854	T	C	3.23
chr1	37587451	T	C	2.48
chr1	37590783	T	C	7
chr1	37682627	T	C	2.6
chr1	37682775	T	C	2.01
chr1	37689674	T	C	4.04
chr1	37689723	T	C	3.17
chr1	37690145	T	C	2.53
chr1	37690190	T	C	2.56
chr1	37707017	A	G	5.77
chr1	37709105	A	G	6.29
chr1	37709153	A	G	1.2
chr1	37709202	A	G	3.02
chr1	37709379	A	G	1.65
chr1	37709531	A	G	1.81
chr1	37800139	A	G	5.15
chr1	37800213	A	G	1.94
chr1	37800661	A	G	3.09
chr1	37803142	T	C	2
chr1	37803162	T	C	2.42
chr1	37803379	T	C	1.97
chr1	37803386	T	C	1.99
chr1	37803424	T	C	6.39
chr1	37803612	T	C	1.43
chr1	37803680	T	C	1.65
chr1	37803698	T	C	1.67
chr1	37803707	T	C	3.26
chr1	37803717	T	C	2.54
chr1	37803727	T	C	5.95
chr1	37804408	T	C	7.22
chr1	37809150	A	G	1.59
chr1	37809298	A	G	2.6
chr1	37860989	T	C	12.96
chr1	37861463	T	C	7.02
chr1	37861509	T	C	5.26
chr1	37861534	T	C	6
chr1	37873045	T	C	3.33
chr1	37997002	T	C	4.55
chr1	37997308	T	C	2.2
chr1	37997374	T	C	3.75
chr1	37997422	T	C	12.82
chr1	37997807	T	C	6.74
chr1	37999310	T	C	3.51
chr1	37999318	T	C	3.77
chr1	37999333	T	C	6.9
chr1	37999357	T	C	7.14
chr1	37999369	T	C	4.41
chr1	38838589	T	C	2.61
chr1	38855871	T	C	1.72
chr1	38991342	A	G	2.99
chr1	39004170	A	G	2.8
chr1	39004212	A	G	2.55
chr1	39004405	A	G	1.2
chr1	39005107	A	G	1.02
chr1	39005260	A	G	1.52
chr1	39565204	T	C	3.51
chr1	39565260	T	C	2.96
chr1	39576353	T	C	1.91
chr1	39576382	T	C	1.39
chr1	39576383	T	C	4.17
chr1	39576412	T	C	1.15
chr1	39576414	T	C	2.2
chr1	39753399	A	G	2.75
chr1	39753454	A	G	1.48
chr1	39753530	A	G	4.44
chr1	39841320	T	C	2.42
chr1	39841414	T	C	2.15
chr1	39841573	T	C	1.72
chr1	39841578	T	C	1.68
chr1	39841685	T	C	18.78
chr1	39841745	T	C	3.57
chr1	40064317	A	G	2.22
chr1	40066282	A	G	2.01
chr1	40069760	A	G	3
chr1	40071512	A	G	1.4
chr1	40071587	A	G	1.43
chr1	40071681	A	G	1.6
chr1	40072155	A	G	3.43
chr1	40072798	T	C	1.99
chr1	40073012	T	C	1.38
chr1	40073374	T	C	1.9
chr1	40074089	T	C	6.25
chr1	40089431	T	C	3.51
chr1	40161487	A	G	2.31
chr1	40236975	A	G	2.86
chr1	40237137	A	G	3.85
chr1	40238852	A	G	3
chr1	40239761	A	G	3.6
chr1	40258326	A	G	4.09
chr1	40540668	A	G	9.76
chr1	40758164	A	G	4.59
chr1	40770951	A	G	1.04
chr1	40770962	A	G	2.3
chr1	40995967	A	G	5.22
chr1	40997476	A	G	2.16
chr1	41011919	A	G	1.4
chr1	41012109	A	G	1.16
chr1	41027300	T	C	3.03
chr1	42399558	A	G	7.69
chr1	42399565	A	G	7.69
chr1	42696772	A	G	1.16
chr1	42700990	A	G	1.13
chr1	42746597	T	C	2.8
chr1	42746667	T	C	2.67
chr1	42746707	T	C	1.36
chr1	42750239	T	C	2.67
chr1	42750290	T	C	1.6
chr1	42750293	T	C	1.6
chr1	42759230	T	C	5.66
chr1	42759305	T	C	2.65
chr1	42759325	T	C	2.33
chr1	42762384	T	C	2.78
chr1	43164427	T	C	3.76
chr1	43164783	T	C	3.53
chr1	43171564	T	C	2.22
chr1	43172090	T	C	1.38
chr1	43359182	A	G	1.2
chr1	43360256	A	G	5.59
chr1	43360319	A	G	4.48
chr1	43360321	A	G	3.81
chr1	43360323	A	G	1.39
chr1	43360775	A	G	5.82
chr1	43360869	A	G	3.1
chr1	43360875	A	G	1.2
chr1	43360930	A	G	2.94
chr1	43364411	T	C	1.89
chr1	43384382	T	C	5.41
chr1	43384388	T	C	5.56
chr1	43384597	T	C	3.12
chr1	43384619	T	C	2.78
chr1	43384634	T	C	2.94
chr1	43384830	T	C	2.27
chr1	43384833	T	C	4.44
chr1	43384843	T	C	6.32
chr1	43384950	T	C	3.01
chr1	43384955	T	C	2.76
chr1	43384961	T	C	2.21
chr1	43385052	T	C	2.2
chr1	43588825	A	G	3.7
chr1	43591362	A	G	1.3
chr1	43591376	A	G	1.68
chr1	43597998	A	G	1.27
chr1	43605257	A	G	2.26
chr1	43605272	A	G	2.96
chr1	43605383	A	G	2.07
chr1	43606385	A	G	1.75
chr1	43619149	A	G	2.67
chr1	43621993	A	G	1.98
chr1	43623087	A	G	1.7
chr1	43623304	A	G	1.42
chr1	43655643	A	G	2.99
chr1	43655668	A	G	3.08
chr1	43655699	A	G	7.94
chr1	43655703	A	G	3.17
chr1	43655713	A	G	3.28
chr1	43662994	A	G	6.76
chr1	43667842	A	G	4.9
chr1	43671590	A	G	3.31
chr1	43671723	A	G	2.37
chr1	43683749	A	G	2.44
chr1	43691009	A	G	2.78
chr1	43694068	A	G	2.86
chr1	43697919	A	G	12.05
chr1	43704311	A	G	4.72
chr1	43704333	A	G	3.05
chr1	43704349	A	G	7.89
chr1	43704351	A	G	2.48
chr1	43704369	A	G	2.79
chr1	43704432	A	G	4.3
chr1	43704474	A	G	4.02
chr1	43704486	A	G	4.15
chr1	43704491	A	G	1.52
chr1	43704494	A	G	6.32
chr1	43704703	A	G	4.52
chr1	43704723	A	G	5.24
chr1	43704763	A	G	2.31
chr1	43704876	A	G	1.63
chr1	43704878	A	G	1.21
chr1	43704910	A	G	5.09
chr1	43704985	A	G	1.33
chr1	43704996	A	G	2.45
chr1	43705044	A	G	3.85
chr1	43705139	A	G	1.58
chr1	43705151	A	G	1.86
chr1	43705169	A	G	2.19
chr1	43949961	A	G	2.02
chr1	43960906	A	G	3.33
chr1	43973353	A	G	9.68
chr1	43977147	A	G	1.9
chr1	43978042	A	G	1.71
chr1	43978046	A	G	1.97
chr1	43978072	A	G	1.65
chr1	43978273	A	G	3.31
chr1	43991153	A	G	7.89
chr1	44213747	A	G	3.15
chr1	44218336	A	G	10.42
chr1	44218680	A	G	5.08
chr1	44219214	A	G	4.08
chr1	44220122	A	G	3.12
chr1	44248000	T	C	2.32
chr1	44339093	T	C	2.13
chr1	44339256	T	C	3.1
chr1	44354977	T	C	7.08
chr1	44355180	T	C	1.92
chr1	44754795	A	G	5.84
chr1	44766896	A	G	2.2
chr1	44767155	A	G	2.44
chr1	44767306	A	G	1.37
chr1	44776058	A	G	3.18
chr1	44776081	A	G	2.52
chr1	44777189	A	G	1.37
chr1	44777664	A	G	2.43
chr1	44777679	A	G	2.53
chr1	44777734	A	G	2.25
chr1	44778291	A	G	5.81
chr1	44778711	A	G	2.62
chr1	44850870	T	C	4.84
chr1	44857776	T	C	3.41
chr1	45006085	T	C	5.19
chr1	45007492	T	C	6.9
chr1	45011103	T	C	3.33
chr1	45011112	T	C	3.51
chr1	45015419	A	G	3.24
chr1	45015521	A	G	1.5
chr1	45341113	A	G	4.69
chr1	45342007	A	G	5.66
chr1	45342458	A	G	2.74
chr1	45342473	A	G	4.76
chr1	45342541	A	G	6.5
chr1	45342807	A	G	6.25
chr1	45343216	A	G	3.31
chr1	45343418	A	G	4.11
chr1	45343505	A	G	2.19
chr1	45343597	A	G	5.48
chr1	45566588	A	G	5.41
chr1	45568141	A	G	7.55
chr1	45627945	T	C	1.51
chr1	45628260	T	C	3.91
chr1	45629600	T	C	2.15
chr1	45629649	T	C	4.55
chr1	45654763	T	C	2.75
chr1	45661103	T	C	1.97
chr1	45693252	A	G	3.66
chr1	46033892	A	G	5.33
chr1	46035550	A	G	5.21
chr1	46035737	A	G	2.04
chr1	46040520	T	C	3.64
chr1	46041440	T	C	4.88
chr1	46041903	T	C	3.17
chr1	46041905	T	C	14.52
chr1	46043640	T	C	5.08
chr1	46067015	T	C	3.57
chr1	46192348	T	C	5.88
chr1	46260852	A	G	2.17
chr1	46260880	A	G	1.99
chr1	46260929	A	G	3.36
chr1	46278419	A	G	1.68
chr1	46286008	T	C	3.31
chr1	46310256	A	G	1.88
chr1	46316583	A	G	1.47
chr1	46361818	A	G	3.03
chr1	46557638	T	C	5.08
chr1	46557742	T	C	5.26
chr1	46557811	T	C	5.56
chr1	46557821	T	C	3.45
chr1	46558248	T	C	4.49
chr1	46635149	T	C	1.29
chr1	46635168	T	C	1.59
chr1	46635283	T	C	1.56
chr1	46635354	T	C	5.43
chr1	46635836	T	C	1.01
chr1	46658709	T	C	13.95
chr1	47250368	T	C	6.78
chr1	47250637	T	C	1.92
chr1	47251113	T	C	4.2
chr1	47269702	T	C	5.26
chr1	47269714	T	C	2.47
chr1	47272179	T	C	2.9
chr1	50441279	T	C	5.56
chr1	50441289	T	C	4.69
chr1	50441295	T	C	5.48
chr1	50441396	T	C	2.2
chr1	50441441	T	C	2.46
chr1	50535428	T	C	1.83
chr1	50567118	T	C	3.36
chr1	50959825	T	C	3.61
chr1	50960002	T	C	2.37
chr1	50970435	A	G	1.14
chr1	51270063	A	G	2.88
chr1	51406033	T	C	7.69
chr1	51806826	T	C	3.64
chr1	51806848	T	C	2.04
chr1	51809366	T	C	2.02
chr1	51810351	T	C	6.58
chr1	51814728	T	C	1.87
chr1	51834095	T	C	2.59
chr1	52020844	T	C	1.13
chr1	52020902	T	C	2.38
chr1	52020934	T	C	1.42
chr1	52032779	T	C	4.26
chr1	52032893	T	C	4.17
chr1	52360156	T	C	2.99
chr1	52372901	T	C	8.33
chr1	52372939	T	C	3.17
chr1	52373010	T	C	4.07
chr1	52373085	T	C	1.59
chr1	52373200	T	C	6.92
chr1	52383532	T	C	5.1
chr1	52384611	T	C	7.5
chr1	52396150	T	C	7.32
chr1	52396184	T	C	1.54
chr1	52397751	T	C	6.67
chr1	52397760	T	C	2.8
chr1	52397792	T	C	6.06
chr1	52525822	T	C	2.11
chr1	52684991	T	C	2.41
chr1	52685059	T	C	2.08
chr1	52685220	T	C	3.91
chr1	52685633	T	C	2.84
chr1	52685634	T	C	2.8
chr1	52685736	T	C	1.65
chr1	52685961	T	C	3.51
chr1	52685976	T	C	1.94
chr1	52686203	T	C	3.53
chr1	52686205	T	C	3.57
chr1	52686513	T	C	5.19
chr1	52687179	T	C	4.05
chr1	53050886	A	G	1.05
chr1	53210077	A	G	3.03
chr1	53210770	A	G	6.02
chr1	53767963	T	C	1.65
chr1	53852112	T	C	4.84
chr1	53852126	T	C	3.51
chr1	53952250	A	G	1.42
chr1	54100040	A	G	3.64
chr1	54200539	A	G	1.29
chr1	54200559	A	G	1.82
chr1	54218230	A	G	1.72
chr1	54225190	A	G	8.7
chr1	54225381	A	G	4
chr1	54741500	A	G	5.71
chr1	54758400	T	C	5
chr1	54851049	T	C	1.32
chr1	54883685	T	C	1.84
chr1	55068734	T	C	1.39
chr1	55069007	T	C	2.76
chr1	55096599	T	C	3.47
chr1	55100922	T	C	2.13
chr1	55123557	T	C	4.04
chr1	56674469	A	G	5
chr1	56692421	A	G	4.84
chr1	56692427	A	G	3.23
chr1	56704103	A	G	3.09
chr1	56713399	A	G	6.67
chr1	56713421	A	G	2.47
chr1	58655877	T	C	2.48
chr1	58658007	T	C	1.89
chr1	58658274	T	C	2.65
chr1	58660050	T	C	1.27
chr1	58660058	T	C	1.63
chr1	58781152	T	C	2.3
chr1	58782122	T	C	3.67
chr1	58782222	T	C	1.32
chr1	58782630	T	C	1.66
chr1	58782830	T	C	1.17
chr1	58782831	T	C	2.26
chr1	58783506	T	C	1.28
chr1	58783946	T	C	1.86
chr1	59874103	A	G	2.94
chr1	59874364	A	G	1.64
chr1	59874571	A	G	2.59
chr1	59874586	A	G	3.36
chr1	59874599	A	G	3.36
chr1	62448500	A	G	3.97
chr1	62448502	A	G	3.12
chr1	62448555	A	G	3.09
chr1	62450718	A	G	1.02
chr1	62451111	A	G	1.24
chr1	62451468	A	G	1.52
chr1	62451591	A	G	1.45
chr1	62504710	T	C	3.33
chr1	62504735	T	C	2.83
chr1	62505757	T	C	3.64
chr1	63323591	A	G	3.76
chr1	63629475	A	G	2.11
chr1	63660214	A	G	6.45
chr1	64691978	A	G	2.22
chr1	64777972	A	G	4
chr1	64781426	A	G	3.7
chr1	64831739	A	G	2.83
chr1	64831801	A	G	2.04
chr1	64839688	T	C	1.67
chr1	64839696	T	C	3.12
chr1	64855637	T	C	2.94
chr1	64866968	T	C	2.86
chr1	65413120	A	G	2.59
chr1	65413544	A	G	3.26
chr1	65413549	A	G	4.35
chr1	65413911	A	G	1.74
chr1	65413916	A	G	2.59
chr1	65414154	A	G	5.15
chr1	65414375	A	G	2.35
chr1	65414902	A	G	4.55
chr1	67409014	T	C	2.82
chr1	67411083	T	C	1.06
chr1	67415238	T	C	2.91
chr1	67415285	T	C	1.14
chr1	67430241	T	C	1.48
chr1	67685495	A	G	1.12
chr1	67687706	A	G	1.86
chr1	67687733	A	G	3.31
chr1	67687793	A	G	1.81
chr1	67687874	A	G	1.06
chr1	67688018	A	G	1.23
chr1	67688049	A	G	2.51
chr1	67688150	A	G	3.06
chr1	67688200	A	G	1.21
chr1	67688216	A	G	1.84
chr1	67704693	T	C	2.22
chr1	68125565	T	C	2.15
chr1	68125967	T	C	2.11
chr1	68125971	T	C	1.95
chr1	68126139	T	C	2.13
chr1	68145895	T	C	4.21
chr1	68153565	T	C	1.75
chr1	68153575	T	C	1.25
chr1	68155174	T	C	1.45
chr1	68155181	T	C	3.44
chr1	68193997	T	C	6.43
chr1	68194158	T	C	1.35
chr1	68476821	T	C	2.08
chr1	68488436	T	C	1.8
chr1	70221515	A	G	1.67
chr1	70221527	A	G	2.66
chr1	70221738	A	G	2.34
chr1	70221769	A	G	1.11
chr1	70296210	T	C	3.81
chr1	70367682	A	G	2.56
chr1	70367684	A	G	1.69
chr1	70411373	A	G	1.37
chr1	70411526	A	G	5.33
chr1	70439183	A	G	2.24
chr1	71070962	T	C	2.35
chr1	77129522	A	G	14.81
chr1	77129595	A	G	8
chr1	77129596	A	G	7.69
chr1	77129613	A	G	7.41
chr1	77129623	A	G	9.09
chr1	77564966	T	C	2.56
chr1	77565244	T	C	3.81
chr1	77696586	T	C	1.85
chr1	77696588	T	C	1.86
chr1	77696719	T	C	1.56
chr1	77696721	T	C	1.55
chr1	77696958	T	C	2.05
chr1	77697229	T	C	1.28
chr1	77697353	T	C	2.38
chr1	77728352	T	C	2.21
chr1	77728398	T	C	1.33
chr1	81952037	A	G	2.22
chr1	84235740	A	G	6.82
chr1	84235755	A	G	6.67
chr1	84237886	A	G	4.92
chr1	84237905	A	G	3.08
chr1	84237961	A	G	4.92
chr1	84237995	A	G	3.7
chr1	84497636	A	G	2.7
chr1	85019038	T	C	4.55
chr1	85251468	T	C	18.75
chr1	85319608	T	C	3.7
chr1	85654036	T	C	5.77
chr1	86863327	T	C	1.37
chr1	87104833	A	G	3.57
chr1	87106097	A	G	2.25
chr1	87106175	A	G	2.67
chr1	87106200	A	G	2.67
chr1	88684377	A	G	2.19
chr1	88684380	A	G	2.19
chr1	88760313	A	G	2.7
chr1	88857339	T	C	2.2
chr1	88961440	T	C	7.46
chr1	88968750	T	C	4.32
chr1	88983105	T	C	3.39
chr1	89933579	A	G	5
chr1	89933609	A	G	4.44
chr1	90939698	T	C	4.11
chr1	90940198	T	C	2.82
chr1	90940260	T	C	2.53
chr1	90941072	T	C	4.84
chr1	92323801	A	G	3.77
chr1	92323813	A	G	2.38
chr1	92323901	A	G	4.76
chr1	92323911	A	G	6.31
chr1	92323935	A	G	2.83
chr1	92324241	A	G	2.4
chr1	92324250	A	G	1.46
chr1	92837510	A	G	1.03
chr1	92837548	A	G	4.62
chr1	93079346	A	G	1.22
chr1	93079438	A	G	3.55
chr1	93115017	A	G	5.26
chr1	93256487	A	G	2.53
chr1	93346220	A	G	2.42
chr1	93346643	A	G	1.21
chr1	93346646	A	G	1.96
chr1	93346820	A	G	2.81
chr1	93360614	A	G	1.38
chr1	93360755	A	G	1.42
chr1	93360846	A	G	2.89
chr1	93360948	A	G	1.8
chr1	93551077	A	G	3.92
chr1	93876551	T	C	1.38
chr1	93876626	T	C	1.05
chr1	93876665	T	C	2.27
chr1	93877104	T	C	2.76
chr1	93877440	T	C	3.96
chr1	94517738	A	G	2.34
chr1	94517741	A	G	5.58
chr1	94517750	A	G	1.48
chr1	94517785	A	G	1.49
chr1	94518169	A	G	2.79
chr1	94897821	T	C	1.45
chr1	94897950	T	C	1.26
chr1	94963023	A	G	27.27
chr1	96679015	T	C	11.54
chr1	96777705	A	G	3.45
chr1	96785136	A	G	2.2
chr1	96785165	A	G	4.21
chr1	96785167	A	G	3.19
chr1	96814647	A	G	3.61
chr1	99747383	T	C	6.35
chr1	99861623	A	G	4
chr1	99881409	A	G	2.13
chr1	100038230	A	G	3.42
chr1	100196042	T	C	4.76
chr1	100268236	A	G	5.62
chr1	107057041	A	G	2.05
chr1	108635654	A	G	2.7
chr1	108698657	A	G	1.63
chr1	108699340	A	G	1.72
chr1	108699751	A	G	1.32
chr1	108700057	A	G	3.24
chr1	108700059	A	G	1.14
chr1	108700062	A	G	2.62
chr1	108700065	A	G	5.49
chr1	108700067	A	G	1.09
chr1	108700102	A	G	5.1
chr1	108700332	A	G	1.78
chr1	108700350	A	G	3.2
chr1	108700351	A	G	2.84
chr1	108700431	A	G	2.28
chr1	108700475	A	G	1.54
chr1	108700477	A	G	1.9
chr1	108700501	A	G	3.21
chr1	108700503	A	G	1.25
chr1	108700545	A	G	1.26
chr1	108700548	A	G	3.51
chr1	108700624	A	G	2.23
chr1	108700702	A	G	1.78
chr1	108700948	A	G	1.39
chr1	108930931	A	G	2.08
chr1	108930938	A	G	2.15
chr1	108932028	T	C	5.32
chr1	108934785	T	C	1.99
chr1	108971298	T	C	2.56
chr1	109062791	T	C	1.01
chr1	109062868	T	C	2.08
chr1	109064585	T	C	2.01
chr1	109064597	T	C	1.86
chr1	109094639	A	G	4.44
chr1	109096399	A	G	3.3
chr1	109214063	A	G	4.04
chr1	109228391	A	G	1.01
chr1	109229564	A	G	9.52
chr1	109230895	A	G	2.31
chr1	109230917	A	G	3.59
chr1	109230933	A	G	3.02
chr1	109230961	A	G	1.66
chr1	109235262	A	G	2.16
chr1	109235343	A	G	4.26
chr1	109236414	A	G	1.69
chr1	109236480	A	G	4.39
chr1	109237849	A	G	1.07
chr1	109238030	A	G	16.57
chr1	109238065	A	G	2.18
chr1	109238099	A	G	1.48
chr1	109310762	T	C	2.7
chr1	109327061	T	C	2.99
chr1	109327085	T	C	5.68
chr1	109327118	T	C	5.21
chr1	109397789	T	C	3.82
chr1	109401888	T	C	5.85
chr1	109421893	T	C	1.36
chr1	109487092	A	G	6.98
chr1	109491394	A	G	4.62
chr1	109592457	A	G	1.02
chr1	109626793	A	G	5.83
chr1	109628435	A	G	4.13
chr1	109628437	A	G	4
chr1	109628465	A	G	2.19
chr1	109630743	A	G	3.09
chr1	109631351	A	G	2.66
chr1	109631562	A	G	4.08
chr1	110018431	A	G	2.8
chr1	110018438	A	G	1.95
chr1	110018590	A	G	2.42
chr1	110021967	A	G	1.3
chr1	110021989	A	G	1.39
chr1	110021995	A	G	1.37
chr1	110022602	A	G	7.52
chr1	110022826	A	G	2.83
chr1	110022998	A	G	3.24
chr1	110023196	A	G	1.49
chr1	110043766	A	G	3.51
chr1	110053861	A	G	3.27
chr1	110346479	A	G	1.95
chr1	110346542	A	G	5.26
chr1	110346563	A	G	1.92
chr1	111120631	T	C	1.79
chr1	111147943	A	G	4.76
chr1	111182232	A	G	7.02
chr1	111441319	T	C	1.11
chr1	111459522	A	G	1.33
chr1	111459591	A	G	1.97
chr1	111460976	A	G	1.14
chr1	111460993	A	G	1.59
chr1	111461090	A	G	1.07
chr1	111461094	A	G	1.39
chr1	111461096	A	G	1.25
chr1	111759451	A	G	4.62
chr1	111766360	A	G	15.68
chr1	111766733	A	G	1.52
chr1	111766763	A	G	1.42
chr1	111766766	A	G	1.96
chr1	111766784	A	G	2.97
chr1	111766861	A	G	2.72
chr1	112457510	A	G	4.62
chr1	112457610	A	G	4.48
chr1	112458694	A	G	6.67
chr1	112459813	A	G	5.88
chr1	112459815	A	G	3.85
chr1	112459832	A	G	3.85
chr1	112696186	A	G	4.92
chr1	112701345	T	C	2.68
chr1	112702619	T	C	1.16
chr1	112917550	T	C	1.75
chr1	113895240	T	C	7.89
chr1	113895242	T	C	2.6
chr1	113895396	T	C	9.3
chr1	113902762	T	C	2.17
chr1	113911486	A	G	3.77
chr1	113912157	A	G	2.54
chr1	113912995	A	G	6.25
chr1	113913191	A	G	5.19
chr1	114396691	T	C	2.63
chr1	114463487	T	C	6.25
chr1	114463509	T	C	3.23
chr1	114568188	T	C	2.5
chr1	114705554	T	C	1.27
chr1	114718098	T	C	1.41
chr1	114726321	T	C	2.74
chr1	114732652	T	C	1.33
chr1	114732670	T	C	1.27
chr1	114732696	T	C	1.3
chr1	116388676	A	G	1.45
chr1	116389518	A	G	2.05
chr1	116389663	A	G	1.56
chr1	116389671	A	G	2.54
chr1	116390327	A	G	1.05
chr1	116393624	A	G	1.09
chr1	116393643	A	G	4.35
chr1	116397976	A	G	1.55
chr1	116399012	A	G	2.27
chr1	116399016	A	G	2.27
chr1	116400890	A	G	1.79
chr1	116404601	A	G	2.48
chr1	116404607	A	G	2.2
chr1	117102013	A	G	3.19
chr1	117920315	T	C	4.35
chr1	117943473	A	G	4
chr1	117951990	A	G	6.9
chr1	117952560	A	G	4.65
chr1	119150858	A	G	5.41
chr1	119150876	A	G	8.33
chr1	119742129	A	G	8.82
chr1	119742892	A	G	1.68
chr1	119744081	A	G	1.39
chr1	119744157	A	G	1.38
chr1	119744180	A	G	1.09
chr1	119915034	T	C	3.51
chr1	119915574	T	C	5.43
chr1	119915779	T	C	3.53
chr1	120156749	T	C	1.47
chr1	120157034	T	C	1.04
chr1	120157089	T	C	1.12
chr1	120466106	A	G	3.01
chr1	144421981	T	C	2.56
chr1	145746887	T	C	1.81
chr1	145771843	T	C	2.27
chr1	145824143	A	G	5.88
chr1	145825839	A	G	5
chr1	145826530	A	G	7.69
chr1	145826602	A	G	3.79
chr1	145826979	A	G	6.82
chr1	145836508	A	G	5.88
chr1	145836549	A	G	2.54
chr1	145844278	A	G	4.55
chr1	145848488	A	G	3.17
chr1	145922041	T	C	2.02
chr1	145923992	T	C	2.58
chr1	145924131	T	C	1.15
chr1	145924659	T	C	2.12
chr1	145924795	T	C	1.55
chr1	145924919	T	C	2.13
chr1	145925494	T	C	5.16
chr1	145937669	T	C	2.94
chr1	145992603	T	C	3.16
chr1	145994059	T	C	2.13
chr1	145996110	T	C	5.45
chr1	146228853	T	C	3.92
chr1	146321339	T	C	10
chr1	146994935	A	G	3.95
chr1	147155622	T	C	2.1
chr1	147158132	T	C	3.05
chr1	147286405	A	G	3.98
chr1	147294429	A	G	4.76
chr1	147295674	A	G	2.06
chr1	148103847	T	C	2.22
chr1	148433450	T	C	9.09
chr1	148532187	T	C	7.02
chr1	148532873	T	C	2.53
chr1	149055328	T	C	5.19
chr1	149055330	T	C	5.26
chr1	149098682	T	C	19.7
chr1	149555766	A	G	4.6
chr1	149908101	T	C	5.8
chr1	149926503	T	C	1.9
chr1	149942183	T	C	2.78
chr1	149942232	T	C	4.3
chr1	149942249	T	C	3.41
chr1	149943106	T	C	5.52
chr1	149943185	T	C	3.51
chr1	149943199	T	C	3.91
chr1	149943654	T	C	4.55
chr1	149943757	T	C	2.27
chr1	149944209	T	C	6.8
chr1	149944300	T	C	2.78
chr1	149944542	T	C	2.35
chr1	149944626	T	C	2.66
chr1	149944642	T	C	2.16
chr1	149944992	T	C	4.17
chr1	150068712	A	G	2.52
chr1	150159229	A	G	5.16
chr1	150159504	A	G	3.12
chr1	150265594	T	C	1.97
chr1	150265832	T	C	2.83
chr1	150265887	T	C	1.36
chr1	150266530	T	C	1.02
chr1	150266551	T	C	1.28
chr1	150325828	A	G	1.54
chr1	150335131	A	G	1.72
chr1	150343340	A	G	11.76
chr1	150343342	A	G	8.7
chr1	150343354	A	G	3.06
chr1	150343363	A	G	2.44
chr1	150353117	A	G	2.78
chr1	150472137	A	G	1.36
chr1	150472177	A	G	2.33
chr1	150472234	A	G	2.93
chr1	150474152	A	G	5.26
chr1	150474197	A	G	5.08
chr1	150474213	A	G	3.45
chr1	150487980	A	G	2.47
chr1	150497621	A	G	3.73
chr1	150507073	A	G	6.36
chr1	150507077	A	G	1.83
chr1	150579074	T	C	1.92
chr1	150622261	T	C	1.68
chr1	150622291	T	C	1.23
chr1	150622363	T	C	1.37
chr1	150622407	T	C	1.21
chr1	150622411	T	C	1.24
chr1	150622618	T	C	1.07
chr1	150624200	T	C	3.88
chr1	150647262	T	C	2
chr1	150648675	T	C	5.26
chr1	150927876	A	G	5.71
chr1	150927921	A	G	3.52
chr1	150945028	A	G	1.92
chr1	150965617	T	C	1.08
chr1	150965961	T	C	1.19
chr1	150966047	T	C	1.35
chr1	150997188	T	C	3.77
chr1	151198744	A	G	1.41
chr1	151198997	A	G	2.28
chr1	151234307	A	G	1.54
chr1	151234323	A	G	1.41
chr1	151234373	A	G	1.66
chr1	151247985	A	G	3.11
chr1	151248725	A	G	1.62
chr1	151248769	A	G	1.17
chr1	151292252	T	C	27.12
chr1	151292443	T	C	1.43
chr1	151292488	T	C	9.81
chr1	151292576	T	C	1.53
chr1	151292804	T	C	1.82
chr1	151292914	T	C	4.58
chr1	151292946	T	C	2.26
chr1	151292965	T	C	3.82
chr1	151292984	T	C	3.31
chr1	151298925	T	C	6.43
chr1	151299004	T	C	1.94
chr1	151302270	T	C	3.01
chr1	151303593	T	C	2.56
chr1	151306234	T	C	4.3
chr1	151306237	T	C	2.7
chr1	151306244	T	C	6.01
chr1	151306254	T	C	2.72
chr1	151306256	T	C	2.75
chr1	151306257	T	C	3.3
chr1	151306259	T	C	3.24
chr1	151315888	T	C	1.9
chr1	151315902	T	C	1.29
chr1	151316004	T	C	1.67
chr1	151316014	T	C	2.64
chr1	151316362	T	C	1.65
chr1	151326292	T	C	2.3
chr1	151342134	T	C	1.64
chr1	151342729	T	C	1.33
chr1	151342947	T	C	1.88
chr1	151345151	T	C	2.04
chr1	151400018	A	G	2.69
chr1	151400102	A	G	2.75
chr1	151400160	A	G	1.08
chr1	151404564	T	C	1.45
chr1	151405203	T	C	5.7
chr1	151405465	T	C	6.02
chr1	151405839	T	C	2.16
chr1	151405864	T	C	2.13
chr1	151405866	T	C	2.11
chr1	151405900	T	C	3.48
chr1	151406028	T	C	2.62
chr1	151406068	T	C	2.08
chr1	151406070	T	C	6.32
chr1	151406080	T	C	2.65
chr1	151406095	T	C	2.22
chr1	151581780	A	G	1.71
chr1	151583065	A	G	8.62
chr1	151762419	T	C	3.01
chr1	151762421	T	C	7.46
chr1	151774006	T	C	3.85
chr1	151775140	T	C	3.45
chr1	151778860	T	C	2.15
chr1	153618896	T	C	1.83
chr1	153637589	A	G	3.45
chr1	153658770	A	G	2.17
chr1	153662337	T	C	3.1
chr1	153663081	T	C	2.41
chr1	153748712	A	G	2.82
chr1	153752369	A	G	5.56
chr1	153752378	A	G	3.54
chr1	153929804	T	C	2.42
chr1	153929960	T	C	2.09
chr1	153930028	T	C	1.55
chr1	153930252	T	C	1.8
chr1	153948194	T	C	1.77
chr1	153948226	T	C	1.64
chr1	153949155	T	C	2.15
chr1	153949185	T	C	4.67
chr1	153949197	T	C	2.92
chr1	153959870	T	C	1.09
chr1	153960217	T	C	1.32
chr1	153960527	T	C	2.55
chr1	153962701	T	C	1.1
chr1	153974496	T	C	3.16
chr1	153974661	T	C	1.27
chr1	153977847	T	C	23.08
chr1	154156405	T	C	2.65
chr1	154156429	T	C	1.76
chr1	154156437	T	C	1.24
chr1	154156439	T	C	2.91
chr1	154157315	T	C	2.01
chr1	154157328	T	C	1.14
chr1	154157351	T	C	1.71
chr1	154157381	T	C	1.49
chr1	154207461	T	C	1.39
chr1	154212233	T	C	1.32
chr1	154212235	T	C	1.64
chr1	154220523	T	C	3.97
chr1	154246333	A	G	2.78
chr1	154251111	A	G	1.16
chr1	154257400	A	G	1.64
chr1	154272718	A	G	7.02
chr1	154273577	A	G	2.5
chr1	154273827	A	G	1.33
chr1	154273848	A	G	1.4
chr1	154273852	A	G	1.61
chr1	154349101	A	G	3.23
chr1	154549030	T	C	3.45
chr1	154550178	T	C	1.33
chr1	154550243	T	C	1.05
chr1	154550428	T	C	1.11
chr1	154584894	T	C	1.29
chr1	154589805	T	C	1.64
chr1	154924919	T	C	4.39
chr1	154924992	T	C	4.4
chr1	154925153	T	C	2.5
chr1	154945809	T	C	3.33
chr1	154946340	T	C	3.51
chr1	154946602	T	C	3.33
chr1	154946762	T	C	4.11
chr1	154947688	T	C	3.64
chr1	154962395	T	C	3.03
chr1	154962439	T	C	1.56
chr1	154962506	T	C	1.37
chr1	154962509	T	C	1.56
chr1	154962590	T	C	1.69
chr1	154962606	T	C	1.64
chr1	154963586	T	C	2.3
chr1	154963856	T	C	1.71
chr1	154968575	T	C	2.94
chr1	154979173	A	G	2.05
chr1	154983897	A	G	3.31
chr1	154987679	A	G	8
chr1	154987759	A	G	10.81
chr1	154988385	A	G	1.48
chr1	154988575	A	G	1.05
chr1	154989665	A	G	1.97
chr1	155054184	A	G	3.77
chr1	155054390	A	G	3.26
chr1	155057043	A	G	2.84
chr1	155058088	A	G	1.34
chr1	155062616	A	G	1.38
chr1	155086675	A	G	2
chr1	155086677	A	G	2.02
chr1	155134337	A	G	6.38
chr1	155172702	T	C	5.41
chr1	155172735	T	C	6.38
chr1	155247292	T	C	1.9
chr1	155247314	T	C	2.83
chr1	155247332	T	C	1.24
chr1	155247356	T	C	1.43
chr1	155247373	T	C	1.43
chr1	155247539	T	C	1.08
chr1	155247672	T	C	1.22
chr1	155250762	T	C	4.48
chr1	155254724	T	C	3.39
chr1	155256182	T	C	1.5
chr1	155256183	T	C	1.25
chr1	155318876	A	G	2.54
chr1	155320497	A	G	1.48
chr1	155320520	A	G	1.02
chr1	155320523	A	G	2.08
chr1	155320542	A	G	1.01
chr1	155330742	A	G	1.49
chr1	155342069	T	C	5.63
chr1	155659492	T	C	5.36
chr1	155659918	T	C	3.48
chr1	155660162	T	C	1.15
chr1	155660286	T	C	2.98
chr1	155660315	T	C	2.69
chr1	155660695	T	C	1.08
chr1	155660803	T	C	1.66
chr1	155660826	T	C	1.83
chr1	155676616	T	C	4.55
chr1	155676669	T	C	3.62
chr1	155738198	A	G	2.41
chr1	155738348	A	G	2.11
chr1	155738393	A	G	1.67
chr1	155765197	T	C	3.08
chr1	155765671	T	C	5.88
chr1	155900092	T	C	3.61
chr1	155900110	T	C	3.37
chr1	155900132	T	C	3.66
chr1	155900183	T	C	3.06
chr1	155900292	T	C	4.84
chr1	155900387	T	C	2.99
chr1	155900394	T	C	3.62
chr1	155910725	T	C	4.11
chr1	155925749	T	C	2.98
chr1	155947097	T	C	4.59
chr1	155947193	T	C	1.64
chr1	155947217	T	C	2.5
chr1	155947363	T	C	4.72
chr1	155947365	T	C	2.83
chr1	155947463	T	C	6.31
chr1	155947465	T	C	1.79
chr1	155947571	T	C	3.48
chr1	155947584	T	C	4.59
chr1	155947641	T	C	2.33
chr1	155947666	T	C	2.74
chr1	155947676	T	C	2.7
chr1	155947680	T	C	4.23
chr1	155947684	T	C	2.82
chr1	155947770	T	C	4.11
chr1	155947845	T	C	2.74
chr1	155951004	T	C	7.45
chr1	155951010	T	C	5.21
chr1	155951045	T	C	3.17
chr1	155951052	T	C	1.4
chr1	155951100	T	C	4.51
chr1	155951138	T	C	2.52
chr1	155951251	T	C	4.85
chr1	156009528	T	C	1.97
chr1	156035443	T	C	2.42
chr1	156035738	T	C	1.83
chr1	156035792	T	C	1.43
chr1	156036044	T	C	1.37
chr1	156036046	T	C	1.71
chr1	156036245	T	C	1.75
chr1	156048548	T	C	3.28
chr1	156058370	A	G	3.42
chr1	156115160	A	G	4.23
chr1	156115232	A	G	1.82
chr1	156134443	A	G	1.97
chr1	156136006	A	G	1.69
chr1	156136040	A	G	2.26
chr1	156136057	A	G	1.45
chr1	156136365	A	G	3.89
chr1	156200243	A	G	5.26
chr1	156210469	A	G	6.17
chr1	156236401	A	G	1.04
chr1	156239621	A	G	3.1
chr1	156249293	T	C	2.58
chr1	156249388	T	C	2.42
chr1	156249517	T	C	2.08
chr1	156249524	T	C	0.73
chr1	156249539	T	C	1.49
chr1	156249545	T	C	1.77
chr1	156249562	T	C	2.34
chr1	156249670	T	C	1.67
chr1	156249686	T	C	1.97
chr1	156249993	T	C	2.42
chr1	156250010	T	C	2.48
chr1	156250027	T	C	1.04
chr1	156250068	T	C	3.74
chr1	156250142	T	C	2.22
chr1	156250182	T	C	1.06
chr1	156250228	T	C	3.89
chr1	156250229	T	C	1.31
chr1	156250230	T	C	2.09
chr1	156250231	T	C	2.09
chr1	156250362	T	C	1.73
chr1	156250376	T	C	3.68
chr1	156250509	T	C	2.17
chr1	156250566	T	C	3.12
chr1	156250585	T	C	4.02
chr1	156263478	T	C	3.57
chr1	156266084	T	C	1.29
chr1	156266086	T	C	1.69
chr1	156266090	T	C	0.98
chr1	156266282	T	C	7.1
chr1	156266316	T	C	2.17
chr1	156267547	T	C	1.65
chr1	156267559	T	C	2.9
chr1	156272351	T	C	5.62
chr1	156278004	T	C	3.37
chr1	156286288	A	G	5.13
chr1	156291996	A	G	5.71
chr1	156292163	A	G	7.89
chr1	156292170	A	G	7.89
chr1	156309183	T	C	1.32
chr1	156309255	T	C	1.07
chr1	156311003	T	C	2.52
chr1	156311041	T	C	1.12
chr1	156526305	T	C	2.4
chr1	156526312	T	C	7.26
chr1	156593971	A	G	2.47
[truncated: 23,973 more rows]

## Sheet: R153P-R153P(star) Rep1
Chromosome	Position	Original Nucleitide	Mutation into	Mutation rate (%)
chr1	185257	T	C	10
chr1	185260	T	C	5.26
chr1	185265	T	C	5.26
chr1	942632	A	G	3.7
chr1	942648	A	G	4.08
chr1	942795	A	G	6.67
chr1	942868	A	G	14.89
chr1	942870	A	G	10.42
chr1	944050	A	G	9.59
chr1	944269	T	C	3.02
chr1	944397	T	C	1.75
chr1	944442	T	C	2.05
chr1	944533	T	C	5.08
chr1	944549	T	C	0.97
chr1	944559	T	C	2.23
chr1	944563	T	C	2.65
chr1	944584	T	C	2.46
chr1	944616	T	C	3.68
chr1	944648	T	C	3.86
chr1	944670	T	C	2.13
chr1	944701	T	C	3.97
chr1	944719	T	C	4.93
chr1	944755	T	C	3.57
chr1	951215	T	C	1.52
chr1	952516	T	C	2.46
chr1	952570	T	C	2.91
chr1	952593	T	C	8.57
chr1	954035	T	C	3.3
chr1	956117	T	C	3.61
chr1	956186	T	C	2.16
chr1	957176	T	C	1.87
chr1	957181	T	C	7.69
chr1	957184	T	C	4.81
chr1	957202	T	C	1.89
chr1	957223	T	C	1.94
chr1	958997	T	C	5.59
chr1	959034	T	C	1.72
chr1	963362	A	G	4.26
chr1	963389	A	G	6.82
chr1	963465	A	G	16.95
chr1	963483	A	G	5.08
chr1	965287	A	G	4.92
chr1	965319	A	G	6.06
chr1	965323	A	G	7.58
chr1	965327	A	G	2.99
chr1	965335	A	G	4.69
chr1	965378	A	G	4.62
chr1	997444	T	C	1.74
chr1	998972	T	C	5.98
chr1	998976	T	C	5.38
chr1	998990	T	C	5.49
chr1	999016	T	C	1.97
chr1	999698	T	C	3.3
chr1	999745	T	C	4.86
chr1	999748	T	C	7.75
chr1	999963	T	C	1.6
chr1	999965	T	C	1.99
chr1	999995	T	C	2.02
chr1	1014074	A	G	5.26
chr1	1014084	A	G	5.41
chr1	1014207	A	G	3.77
chr1	1014245	A	G	8.51
chr1	1066194	A	G	21.43
chr1	1217068	T	C	5.19
chr1	1217093	T	C	2.53
chr1	1217478	T	C	6.85
chr1	1217574	T	C	2.66
chr1	1217576	T	C	20
chr1	1217663	T	C	3.06
chr1	1218564	T	C	6.06
chr1	1218867	T	C	1.94
chr1	1218891	T	C	26.02
chr1	1228516	T	C	2.08
chr1	1228519	T	C	4.12
chr1	1228606	T	C	6.82
chr1	1228607	T	C	1.69
chr1	1228630	T	C	4.32
chr1	1228633	T	C	3.37
chr1	1228650	T	C	2.21
chr1	1228657	T	C	4.35
chr1	1228664	T	C	2.08
chr1	1233213	A	G	6
chr1	1254258	T	C	13.46
chr1	1254298	T	C	3.28
chr1	1254383	T	C	5.17
chr1	1254393	T	C	12.07
chr1	1254471	T	C	3.41
chr1	1254549	T	C	13.4
chr1	1254620	T	C	2.52
chr1	1254641	T	C	13.22
chr1	1254683	T	C	1.61
chr1	1254684	T	C	2.42
chr1	1254898	T	C	3.26
chr1	1254901	T	C	2.15
chr1	1254906	T	C	2.15
chr1	1254919	T	C	5.56
chr1	1254951	T	C	9.79
chr1	1255079	T	C	2.53
chr1	1255081	T	C	1.98
chr1	1255083	T	C	1.49
chr1	1255156	T	C	1.2
chr1	1255159	T	C	3.57
chr1	1255187	T	C	4.55
chr1	1255231	T	C	3.83
chr1	1255266	T	C	2.67
chr1	1255315	T	C	3.26
chr1	1255375	T	C	1.14
chr1	1255448	T	C	1.59
chr1	1273713	T	C	6.96
chr1	1293376	T	C	10
chr1	1309167	A	G	2.52
chr1	1310987	A	G	6.98
chr1	1311403	A	G	2.7
chr1	1311567	A	G	2.94
chr1	1311575	A	G	12.63
chr1	1311583	A	G	3.41
chr1	1311586	A	G	2.5
chr1	1311591	A	G	13.89
chr1	1311598	A	G	10.29
chr1	1311617	A	G	14.67
chr1	1311648	T	C	6.25
chr1	1311768	T	C	11.54
chr1	1312882	T	C	1.9
chr1	1312924	T	C	2.48
chr1	1314909	T	C	15.38
chr1	1319397	T	C	11.61
chr1	1319444	T	C	2.31
chr1	1319451	T	C	3.62
chr1	1319453	T	C	5.88
chr1	1319465	T	C	4.61
chr1	1327345	A	G	12
chr1	1327423	A	G	10
chr1	1335370	T	C	12.12
chr1	1335437	T	C	10.87
chr1	1373853	T	C	6.63
chr1	1374070	T	C	4.89
chr1	1374174	T	C	2.44
chr1	1374233	T	C	3.37
chr1	1374383	T	C	1.26
chr1	1374385	T	C	1.66
chr1	1375059	T	C	2.94
chr1	1386762	T	C	8.33
chr1	1386814	T	C	2.75
chr1	1386817	T	C	1.83
chr1	1386832	T	C	3.54
chr1	1386838	T	C	1.64
chr1	1386866	T	C	1.8
chr1	1386949	T	C	1.53
chr1	1387346	T	C	1.29
chr1	1387380	T	C	3.79
chr1	1387433	T	C	2.17
chr1	1387437	T	C	1.72
chr1	1387527	T	C	1.63
chr1	1392676	T	C	4.76
chr1	1398626	T	C	6.78
chr1	1399168	T	C	18.29
chr1	1399265	T	C	1.97
chr1	1402022	T	C	1.32
chr1	1440326	A	G	12.5
chr1	1471906	A	G	3.92
chr1	1482174	A	G	3.23
chr1	1482235	A	G	2
chr1	1482237	A	G	3.33
chr1	1495549	A	G	1.94
chr1	1495561	A	G	3.64
chr1	1495564	A	G	3.64
chr1	1495644	A	G	3.11
chr1	1495710	A	G	12.77
chr1	1495713	A	G	3.4
chr1	1495715	A	G	2.72
chr1	1495816	A	G	4.22
chr1	1495877	A	G	6.8
chr1	1496014	A	G	3.25
chr1	1512290	A	G	3.75
chr1	1512382	A	G	1.43
chr1	1517341	A	G	22.22
chr1	1523917	A	G	3.7
chr1	1534011	A	G	5.77
chr1	1534016	A	G	1.92
chr1	1534151	A	G	6.17
chr1	1534257	A	G	9
chr1	1534453	A	G	2.25
chr1	1541736	T	C	2.86
chr1	1541834	T	C	2.2
chr1	1541852	T	C	1.27
chr1	1542142	T	C	2.56
chr1	1562855	T	C	9.62
chr1	1563149	T	C	5.26
chr1	1563235	T	C	6.67
chr1	1563242	T	C	6.98
chr1	1563376	T	C	6.25
chr1	1564577	T	C	8.57
chr1	1564833	T	C	9.68
chr1	1574573	T	C	4.58
chr1	1574760	T	C	1.13
chr1	1637159	T	C	8.24
chr1	1662647	T	C	5.13
chr1	1662803	T	C	7.69
chr1	1752218	T	C	4.55
chr1	1752532	T	C	6.59
chr1	1752535	T	C	6.12
chr1	1752593	T	C	3.88
chr1	1752714	T	C	2.86
chr1	1752735	T	C	4.35
chr1	1752774	T	C	1.94
chr1	1752776	T	C	1.96
chr1	1752785	T	C	5.61
chr1	1752843	T	C	2.22
chr1	1752946	T	C	2.2
chr1	1752968	T	C	1.92
chr1	1753023	T	C	5.56
chr1	1756573	T	C	2.26
chr1	1765306	T	C	7.14
chr1	1765373	T	C	5.88
chr1	1786222	T	C	2.34
chr1	1786492	T	C	1.89
chr1	1786751	T	C	1.67
chr1	1786771	T	C	1.19
chr1	1786859	T	C	2.88
chr1	1786874	T	C	1.31
chr1	1786977	T	C	3.43
chr1	1789164	T	C	1.75
chr1	1804478	T	C	4.26
chr1	1804493	T	C	2.45
chr1	1804494	T	C	4.85
chr1	1804496	T	C	2.38
chr1	2184969	A	G	8.33
chr1	2185053	A	G	13.21
chr1	2185059	A	G	22
chr1	2185076	A	G	5.56
chr1	2185250	A	G	8.93
chr1	2189589	T	C	4.26
chr1	2189684	T	C	3.85
chr1	2189686	T	C	2.88
chr1	2403096	A	G	5.26
chr1	2403155	A	G	1.6
chr1	2403201	A	G	1.97
chr1	2403261	A	G	2.54
chr1	2403270	A	G	5.34
chr1	2403697	A	G	5.26
chr1	2403730	A	G	5.41
chr1	2404076	A	G	3.77
chr1	2404334	A	G	4.92
chr1	2404807	A	G	4.94
chr1	2404837	A	G	4.35
chr1	2405141	A	G	3.42
chr1	2405410	T	C	3.51
chr1	2405411	A	G	3.45
chr1	2405485	T	C	13.33
chr1	2405637	T	C	6.67
chr1	2405645	T	C	15.62
chr1	2405671	T	C	12.12
chr1	2408813	T	C	8.11
chr1	2508729	T	C	4.44
chr1	2510746	T	C	11.54
chr1	2519902	T	C	20.69
chr1	2520823	T	C	11.32
chr1	2520872	T	C	5.88
chr1	2521228	T	C	3.9
chr1	2521231	T	C	2.11
chr1	2521253	T	C	2.86
chr1	2521264	T	C	1.98
chr1	2521268	T	C	2.04
chr1	2521773	T	C	6.25
chr1	2589983	A	G	10.71
chr1	2590105	A	G	9.68
chr1	2590113	A	G	10.34
chr1	2590938	A	G	12.5
chr1	2590972	A	G	10
chr1	2590997	A	G	9.09
chr1	3628822	A	G	9.09
chr1	3629290	A	G	5.56
chr1	3629675	A	G	4.35
chr1	3630863	T	C	3.57
chr1	3631145	T	C	3.9
chr1	3631332	T	C	3.95
chr1	3647427	T	C	9.09
chr1	3737397	T	C	9.09
chr1	3737650	T	C	10.53
chr1	3737736	T	C	6.06
chr1	3742868	T	C	11.11
chr1	3746627	T	C	6.9
chr1	3773135	A	G	16.67
chr1	3780313	T	C	7.35
chr1	3780367	T	C	5.75
chr1	3780434	T	C	3.3
chr1	3780520	T	C	5.08
chr1	3780631	T	C	2.22
chr1	3780635	T	C	3.49
chr1	3780642	T	C	2.25
chr1	3780764	T	C	2.26
chr1	3780781	T	C	3.29
chr1	3780810	T	C	2.38
chr1	3780819	T	C	2.2
chr1	3780864	T	C	3.37
chr1	3780929	T	C	3.16
chr1	3781012	T	C	5.48
chr1	3781019	T	C	4.58
chr1	3781143	T	C	4.76
chr1	3781152	T	C	7.33
chr1	3781250	T	C	4.29
chr1	3781276	T	C	9.26
chr1	3786954	T	C	2.17
chr1	3786960	T	C	5.63
chr1	3787096	T	C	2.65
chr1	3787099	T	C	2.75
chr1	3787156	T	C	4
chr1	3787159	T	C	2.97
chr1	3787166	T	C	3.03
chr1	3787210	T	C	3.31
chr1	3787235	T	C	1.8
chr1	3815137	T	C	6.67
chr1	3815175	T	C	5.88
chr1	3815264	T	C	3.03
chr1	3829924	T	C	10
chr1	3829937	T	C	5.88
chr1	3835024	T	C	9.3
chr1	3836647	T	C	5.71
chr1	3845330	T	C	9.09
chr1	3848666	T	C	6.45
chr1	3848696	T	C	5
chr1	3852384	T	C	12
chr1	3857085	T	C	6.25
chr1	3884248	A	G	18.75
chr1	3884700	A	G	25
chr1	3884886	A	G	9.09
chr1	3884988	A	G	8.33
chr1	3885008	A	G	8.33
chr1	3885225	A	G	15.79
chr1	3885238	A	G	21.43
chr1	3889529	T	C	5.36
chr1	3890805	T	C	5.63
chr1	3890958	T	C	11.11
chr1	6185078	T	C	3.23
chr1	6185258	T	C	1.54
chr1	6185495	T	C	5.03
chr1	6185574	T	C	1.26
chr1	6185643	T	C	2.31
chr1	6185655	T	C	2.84
chr1	6185926	T	C	3.94
chr1	6186032	T	C	1.2
chr1	6186048	T	C	2.56
chr1	6186597	T	C	3.28
chr1	6186776	T	C	2.86
chr1	6221660	T	C	2.08
chr1	6221710	T	C	2.15
chr1	6222057	T	C	5.97
chr1	6222063	T	C	3.17
chr1	6222862	T	C	5.63
chr1	6223456	T	C	6.9
chr1	6223598	T	C	2.96
chr1	6223603	T	C	5.88
chr1	6223637	T	C	2.41
chr1	6223727	T	C	3.57
chr1	6223883	T	C	6.11
chr1	6224051	T	C	4.97
chr1	6224053	T	C	2.2
chr1	6224162	T	C	1.66
chr1	6224299	T	C	1.91
chr1	6224301	T	C	2.56
chr1	6224491	T	C	2.21
chr1	6224508	T	C	3.01
chr1	6224660	T	C	3.89
chr1	6224748	T	C	3.17
chr1	6224755	T	C	2.79
chr1	6224759	T	C	3.41
chr1	6224808	T	C	6.41
chr1	6224831	T	C	4.07
chr1	6225104	T	C	2.19
chr1	6231982	T	C	4.59
chr1	6231995	T	C	1.68
chr1	6233533	T	C	5.88
chr1	6264410	T	C	3.47
chr1	6264412	T	C	3.47
chr1	6264416	T	C	3.42
chr1	6264449	T	C	2.65
chr1	6264467	T	C	3.95
chr1	6264532	T	C	3.85
chr1	6264565	T	C	15.35
chr1	6264646	T	C	8.14
chr1	6327355	T	C	3.9
chr1	6327361	T	C	5.95
chr1	6327370	T	C	2.13
chr1	6339480	T	C	7.69
chr1	6349832	T	C	5.36
chr1	6525683	T	C	8.7
chr1	6550486	T	C	6.67
chr1	6550549	T	C	6.06
chr1	6580658	A	G	2.86
chr1	6580683	A	G	4.23
chr1	6581027	A	G	6.52
chr1	6582141	A	G	4.69
chr1	6582147	A	G	18.18
chr1	6582195	A	G	8.57
chr1	6582215	A	G	4.11
chr1	6582259	A	G	7.02
chr1	6588121	A	G	3.57
chr1	6588140	A	G	3.23
chr1	6588423	A	G	21.43
chr1	6588940	A	G	8.33
chr1	6588959	A	G	9.62
chr1	6588962	A	G	12.7
chr1	6588997	A	G	2.88
chr1	6589004	A	G	6.48
chr1	6589122	A	G	3.79
chr1	6591152	T	C	5.17
chr1	6591163	T	C	3.45
chr1	6591219	T	C	3.39
chr1	6591291	T	C	11.9
chr1	6591561	T	C	5.26
chr1	6591835	T	C	7.02
chr1	6592101	T	C	9.52
chr1	6592155	T	C	7.14
chr1	6592200	T	C	5.13
chr1	6592210	T	C	4.88
chr1	6592250	T	C	11.54
chr1	6592330	T	C	10.26
chr1	6592739	T	C	10.81
chr1	6592741	T	C	8.33
chr1	6592941	T	C	9.52
chr1	6593221	T	C	11.32
chr1	6593329	T	C	6.45
chr1	6593590	T	C	6.52
chr1	6599320	T	C	16.25
chr1	6599353	T	C	2.6
chr1	6621789	A	G	7.04
chr1	6621798	A	G	8.57
chr1	6621802	A	G	4.55
chr1	6625219	A	G	4
chr1	6632912	A	G	2.3
chr1	6632926	A	G	1.55
chr1	6633000	A	G	6.48
chr1	6633003	A	G	5.77
chr1	6633070	A	G	3.45
chr1	6633189	A	G	2.27
chr1	6633218	A	G	8.21
chr1	6633264	A	G	3.52
chr1	6633281	A	G	1.6
chr1	6633301	A	G	7.02
chr1	6633309	A	G	3.67
chr1	6633322	A	G	4.35
chr1	6633376	A	G	2.33
chr1	6633383	A	G	3.75
chr1	6634224	T	C	2.53
chr1	6634349	T	C	4.62
chr1	6634369	T	C	4.41
chr1	6634421	T	C	2.88
chr1	6634436	T	C	2.65
chr1	6634622	T	C	4.17
chr1	6634906	T	C	2.16
chr1	6634978	T	C	3.85
chr1	6635023	T	C	4.9
chr1	6635138	T	C	1.88
chr1	6635140	T	C	3.8
chr1	6635174	T	C	1.75
chr1	6635348	T	C	4.75
chr1	6637474	T	C	4.35
chr1	6645857	T	C	8.75
chr1	6645893	T	C	1.82
chr1	6645895	T	C	5.41
chr1	6645897	T	C	4.46
chr1	6680932	T	C	5.77
chr1	7780683	A	G	2.38
chr1	7780696	A	G	2.13
chr1	7780704	A	G	2.22
chr1	7977680	A	G	1.84
chr1	7977693	A	G	3.05
chr1	7977699	A	G	1.55
chr1	7985046	A	G	2.46
chr1	7985063	A	G	6.44
chr1	7985095	A	G	1.42
chr1	8012434	T	C	3.33
chr1	8012492	T	C	4.08
chr1	8015556	T	C	4.08
chr1	8015575	T	C	7.81
chr1	8861026	T	C	2.76
chr1	8861076	T	C	1.11
chr1	8861147	T	C	2.72
chr1	8861210	T	C	1.05
chr1	8861221	T	C	4.39
chr1	8861361	T	C	1.92
chr1	8865380	T	C	4.95
chr1	8865412	T	C	4.28
chr1	8865443	T	C	1.81
chr1	8866347	T	C	1.85
chr1	8866353	T	C	1.62
chr1	8866380	T	C	1.75
chr1	8866461	T	C	1.09
chr1	8866462	T	C	1.26
chr1	8871912	T	C	2.49
chr1	8871945	T	C	2.72
chr1	8871951	T	C	1.3
chr1	9553675	A	G	3.17
chr1	9553678	A	G	3.12
chr1	9580091	A	G	2.41
chr1	9582439	A	G	2.88
chr1	9582461	A	G	1.75
chr1	9582493	A	G	3.61
chr1	9582538	A	G	2.82
chr1	9582612	A	G	3.57
chr1	9582623	A	G	2.47
chr1	9582649	A	G	2.7
chr1	9582672	A	G	3.03
chr1	9597012	A	G	4.35
chr1	9601182	A	G	4.35
chr1	9601199	A	G	7.82
chr1	9603291	A	G	8.7
chr1	9603301	A	G	8
chr1	9603303	A	G	8
chr1	9604637	A	G	5.26
chr1	9681029	T	C	3.45
chr1	9681031	T	C	3.39
chr1	9681040	T	C	4.92
chr1	9681058	T	C	3.23
chr1	9681094	T	C	6.76
chr1	9729073	T	C	8.7
chr1	9729299	T	C	3.66
chr1	9729893	T	C	9.38
chr1	9729950	T	C	8.2
chr1	9730122	T	C	6.56
chr1	9730358	T	C	3.61
chr1	9730406	T	C	4.76
chr1	9730426	T	C	4.27
chr1	9730527	T	C	4.96
chr1	9731317	T	C	7.04
chr1	9734109	T	C	9.68
chr1	9741150	T	C	6.82
chr1	9744538	T	C	3.8
chr1	9744556	T	C	3.61
chr1	9850223	T	C	11.76
chr1	9850238	T	C	15
chr1	9850528	T	C	15
chr1	9850638	T	C	9.09
chr1	9871243	T	C	18.75
chr1	9982678	A	G	21.43
chr1	10033659	A	G	5.56
chr1	10105692	A	G	4.08
chr1	10105695	A	G	4.65
chr1	10135093	A	G	9.3
chr1	10171174	A	G	13.89
chr1	10171229	A	G	6.52
chr1	10180166	A	G	2.99
chr1	10180208	A	G	10
chr1	10400505	A	G	6.25
chr1	10411468	A	G	1.91
chr1	10411490	A	G	1.2
chr1	10419655	A	G	4
chr1	10419690	A	G	1.8
chr1	10419739	A	G	1.77
chr1	10430909	A	G	5
chr1	10430994	A	G	5.1
chr1	10431043	A	G	7.21
chr1	10431229	A	G	2.99
chr1	10442423	A	G	2
chr1	10442504	A	G	3.26
chr1	10442508	A	G	3.3
chr1	10442512	A	G	2.2
chr1	10442636	A	G	3.57
chr1	10451475	A	G	7.69
chr1	10456715	T	C	2.33
chr1	10456907	T	C	3.92
chr1	10456912	T	C	1.94
chr1	10457081	T	C	3.69
chr1	10457084	T	C	2.5
chr1	10457086	T	C	2.47
chr1	10457095	T	C	8.23
chr1	10457113	T	C	3.09
chr1	10457149	T	C	1.8
chr1	10457153	T	C	4.46
chr1	10457158	T	C	2.65
chr1	10457701	T	C	3.7
chr1	10458195	T	C	3.33
chr1	10458199	T	C	11.48
chr1	10458246	T	C	3.85
chr1	10458905	T	C	4.4
chr1	10458981	T	C	7.61
chr1	10459027	T	C	3.08
chr1	10459170	T	C	3.39
chr1	10459203	T	C	5.08
chr1	10459817	T	C	7.31
chr1	10459889	T	C	3.82
chr1	10460399	T	C	4.26
chr1	10460402	T	C	4.26
chr1	10461440	T	C	2.14
chr1	10461446	T	C	2.92
chr1	10461511	T	C	2.88
chr1	10461575	T	C	2.34
chr1	10461593	T	C	7.83
chr1	10461647	T	C	4.29
chr1	10461649	T	C	4.29
chr1	10461696	T	C	16.67
chr1	10462484	T	C	5.41
chr1	10462562	T	C	14.58
chr1	10462643	T	C	6.12
chr1	10462645	T	C	4.08
chr1	10462730	T	C	3.17
chr1	10462734	T	C	3.23
chr1	10462924	T	C	3.49
chr1	10462926	T	C	7.06
chr1	10463001	T	C	3.03
chr1	10463030	T	C	3.51
chr1	10463156	T	C	7.04
chr1	10463159	T	C	4.62
chr1	10463162	T	C	14.52
chr1	10463172	T	C	4.76
chr1	10469251	T	C	7.84
chr1	10472379	T	C	14.73
chr1	10472410	T	C	9.86
chr1	10472416	T	C	3.52
chr1	10472432	T	C	3.55
chr1	10472522	T	C	35.29
chr1	10627311	A	G	5.41
chr1	10629746	A	G	3.85
chr1	10630017	A	G	3.37
chr1	10630026	A	G	5.62
chr1	10630094	A	G	11.43
chr1	10630144	A	G	7.94
chr1	10630525	A	G	9.76
chr1	11013790	A	G	3.19
chr1	11013855	A	G	1.09
chr1	11013878	A	G	6.38
chr1	11022205	A	G	1.24
chr1	11022406	A	G	1.23
chr1	11022948	A	G	1.47
chr1	11023376	A	G	1.35
chr1	11023767	A	G	1.09
chr1	11054650	T	C	31.32
chr1	11054661	T	C	2.87
chr1	11054663	T	C	1.75
chr1	11055848	T	C	1.72
chr1	11056684	T	C	10.87
chr1	11081180	T	C	3.77
chr1	11082803	T	C	2.67
chr1	11101914	A	G	10
chr1	11106702	T	C	9.62
chr1	11106737	T	C	6
chr1	11106937	T	C	8.57
chr1	11107034	T	C	4.71
chr1	11107038	T	C	4.71
chr1	11107149	T	C	2.27
chr1	11107214	T	C	2.3
chr1	11107301	T	C	2.38
chr1	11107348	T	C	5.41
chr1	11107353	T	C	4.17
chr1	11107357	T	C	5.8
chr1	11107367	T	C	6.45
chr1	11228793	T	C	3.51
chr1	11287371	A	G	16.67
chr1	11287406	A	G	9.52
chr1	11288224	A	G	15.38
chr1	11655977	A	G	4
chr1	11655979	A	G	4
chr1	11661695	A	G	3.51
chr1	11662043	A	G	7.41
chr1	11674527	T	C	4.08
chr1	11674676	T	C	2.29
chr1	11677584	T	C	2.34
chr1	11677586	T	C	3.79
chr1	11680804	T	C	4.08
chr1	11680839	T	C	4.76
chr1	11748566	A	G	4.27
chr1	11748569	A	G	1.69
chr1	11748571	A	G	2.54
chr1	11748575	A	G	1.74
chr1	11750288	A	G	1.69
chr1	11750446	A	G	6.09
chr1	11750702	A	G	4.23
chr1	11794047	T	C	15
chr1	11920101	T	C	6.38
chr1	11920168	T	C	4.92
chr1	11920307	T	C	3.03
chr1	11922877	T	C	2.45
chr1	11922879	T	C	1.71
chr1	11922899	T	C	2.38
chr1	11922953	T	C	4
chr1	11922961	T	C	6.98
chr1	11922965	T	C	3.03
chr1	11923043	T	C	3.67
chr1	11923046	T	C	1.82
chr1	11923355	T	C	6.32
chr1	11923442	T	C	4.08
chr1	11925568	T	C	2.94
chr1	11925610	T	C	2.63
chr1	11925618	T	C	2.41
chr1	11950479	A	G	16.67
chr1	11952704	A	G	11.32
chr1	11952706	A	G	5.45
chr1	11974678	A	G	7.14
chr1	11974701	A	G	2.9
chr1	11974704	A	G	4.23
chr1	11974733	A	G	3.26
chr1	11975053	A	G	5.75
chr1	11975273	A	G	4.26
chr1	11982003	A	G	3.45
chr1	11982042	A	G	2.3
chr1	11989220	A	G	7.23
chr1	11989225	A	G	3.61
chr1	11989256	A	G	2.88
chr1	11996184	A	G	6.67
chr1	12004564	A	G	7.46
chr1	12005878	A	G	5.08
chr1	12007209	A	G	7.14
chr1	12011528	A	G	4.69
chr1	12011530	A	G	3.03
chr1	12011546	A	G	3.49
chr1	12011562	A	G	4.26
chr1	12011676	A	G	2.68
chr1	12011678	A	G	2.25
chr1	12011698	A	G	4.85
chr1	12011721	A	G	2.11
chr1	12011725	A	G	3.17
chr1	12011768	A	G	2.08
chr1	12011770	A	G	7.45
chr1	12011808	A	G	1.9
chr1	12011926	A	G	2.08
chr1	12011930	A	G	2.08
chr1	12011992	A	G	4.44
chr1	12012146	A	G	4.59
chr1	12012215	A	G	3.87
chr1	12012242	A	G	3.91
chr1	12012306	A	G	4.44
chr1	12012360	A	G	3.51
chr1	12012405	A	G	2.94
chr1	12012408	A	G	2.37
chr1	12012468	A	G	2.04
chr1	12012495	A	G	5.45
chr1	12012546	A	G	3.63
chr1	12012576	A	G	3.39
chr1	12012627	A	G	4.52
chr1	12012645	A	G	1.97
chr1	12012738	A	G	2.53
chr1	12012765	A	G	1.9
chr1	12012867	A	G	6.63
chr1	12012873	A	G	2.98
chr1	12012942	A	G	4
chr1	12013009	A	G	2.01
chr1	12013019	A	G	4.86
chr1	12013023	A	G	4.2
chr1	12013347	A	G	4.21
chr1	12021706	A	G	3.39
chr1	12568078	T	C	9.38
chr1	15428723	A	G	2.53
chr1	15428800	A	G	2.2
chr1	15428828	A	G	3.57
chr1	15428831	A	G	3.41
chr1	15428834	A	G	3.33
chr1	15428839	A	G	3.66
chr1	15428843	A	G	2.5
chr1	15428845	A	G	3.8
chr1	15428853	A	G	2.5
chr1	15428857	A	G	2.47
chr1	15428875	A	G	5
chr1	15429192	A	G	7.94
chr1	15429291	A	G	6.45
chr1	15430019	A	G	2.6
chr1	15430027	A	G	2.6
chr1	15430032	A	G	2.56
chr1	15430035	A	G	2.6
chr1	15430037	A	G	2.67
chr1	15492473	T	C	6.06
chr1	15492540	T	C	4.88
chr1	15492641	T	C	9.52
chr1	15495390	T	C	8.51
chr1	15518247	T	C	4.08
chr1	15518278	T	C	10.87
chr1	15583240	T	C	18.18
chr1	15617680	A	G	3.51
chr1	15660434	A	G	16.67
chr1	15730662	A	G	5.88
chr1	15732485	A	G	6.35
chr1	15734074	A	G	6.67
chr1	15734197	A	G	18.75
chr1	15734201	A	G	5.97
chr1	15734565	A	G	15
chr1	15784807	A	G	20
chr1	15785200	A	G	12
chr1	15785223	A	G	16
chr1	15807489	T	C	14.75
chr1	15807518	T	C	7.69
chr1	15931506	A	G	2.27
chr1	15942020	T	C	5.77
chr1	15942111	T	C	5.77
chr1	15942120	T	C	5.77
chr1	15942177	T	C	5.71
chr1	15942180	T	C	5.71
chr1	15943103	T	C	15.38
chr1	15943444	T	C	5.41
chr1	15943478	T	C	11.54
chr1	15943487	T	C	7.69
chr1	15944406	T	C	6.35
chr1	15944418	T	C	3.08
chr1	15944434	T	C	2.9
chr1	15944490	T	C	5.17
chr1	15944493	T	C	3.45
chr1	15946212	T	C	5.26
chr1	15946227	T	C	3.17
chr1	15948323	T	C	13.51
chr1	15948326	T	C	10.81
chr1	15948381	T	C	8.51
chr1	15973073	T	C	7.89
chr1	15973089	T	C	8.51
chr1	16124476	T	C	10.87
chr1	16124636	T	C	5.56
chr1	16124638	T	C	5.36
chr1	16124878	T	C	5.56
chr1	16124920	T	C	5.56
chr1	16125178	T	C	14.49
chr1	16130344	T	C	5.56
chr1	16148900	T	C	13.73
chr1	16250673	T	C	6.67
chr1	16250778	T	C	5.88
chr1	16251287	T	C	9.76
chr1	16251316	T	C	5.77
chr1	16251333	T	C	7.55
chr1	16251425	T	C	6.25
chr1	16251636	T	C	3.45
chr1	16315314	T	C	7.14
chr1	16393277	A	G	3.73
chr1	16393304	A	G	1.72
chr1	16393331	A	G	6.29
chr1	16393390	A	G	1.44
chr1	16393410	A	G	8.02
chr1	16395139	A	G	2.32
chr1	16395153	A	G	1.98
chr1	16395154	A	G	1.32
chr1	16395208	A	G	4.28
chr1	16395256	A	G	3.99
chr1	16395298	A	G	1.64
chr1	16395299	A	G	1.1
chr1	16395308	A	G	1.54
chr1	16395581	A	G	2.12
chr1	16395797	A	G	3.79
chr1	16395815	A	G	2.88
chr1	16395816	A	G	3.29
chr1	16395834	A	G	2.93
chr1	16395970	A	G	1.34
chr1	16395973	A	G	1.38
chr1	16395996	A	G	1.85
chr1	16396085	A	G	5.97
chr1	16396131	A	G	1.75
chr1	16396199	A	G	9.47
chr1	16396293	A	G	5.04
chr1	16396325	A	G	1.29
chr1	16396328	A	G	2.13
chr1	16396457	A	G	1.76
chr1	16396470	A	G	6.15
chr1	16396556	A	G	2.27
chr1	16396649	A	G	6.25
chr1	16396774	A	G	5.8
chr1	16396845	A	G	3.59
chr1	16396856	A	G	2.25
chr1	16396858	A	G	4.25
chr1	16396864	A	G	3.77
chr1	16396927	A	G	2.43
chr1	16397365	A	G	1.84
chr1	16397559	A	G	5.44
chr1	16397645	A	G	1.42
chr1	16397655	A	G	2.34
chr1	16397673	A	G	3.57
chr1	16397830	A	G	1.21
chr1	16397832	A	G	4.05
chr1	16397888	A	G	1.85
chr1	16447945	A	G	4.64
chr1	16455865	A	G	2.63
chr1	16458870	A	G	14.29
chr1	16458963	A	G	6.03
chr1	16459052	A	G	2.92
chr1	16459091	A	G	9.42
chr1	16459115	A	G	2.86
chr1	16459194	A	G	6.12
chr1	16459197	A	G	7.48
chr1	16459201	A	G	2.9
chr1	16459241	A	G	2.29
chr1	16459244	A	G	3.15
chr1	16459311	A	G	5.79
chr1	16459326	A	G	25.62
chr1	16459353	A	G	1.65
chr1	16459377	A	G	4.17
chr1	16459386	A	G	11.21
chr1	16459388	A	G	5.22
chr1	16459432	A	G	1.68
chr1	16459442	A	G	2.38
chr1	16459446	A	G	2.36
chr1	16459452	A	G	5.3
chr1	16459456	A	G	4.55
chr1	16459543	A	G	3.03
chr1	16459627	A	G	10.74
chr1	16459636	A	G	15.28
chr1	16459643	A	G	1.94
chr1	16459647	A	G	1.91
chr1	16459679	A	G	4.71
chr1	16459787	A	G	1.79
chr1	16459824	A	G	2.28
chr1	16459913	A	G	2.48
chr1	16459921	A	G	3.09
chr1	16459923	A	G	3.14
chr1	16459956	A	G	2.88
chr1	16618453	T	C	11.36
chr1	16618589	T	C	3.08
chr1	16618614	T	C	3.08
chr1	16618742	T	C	5.06
chr1	16618966	T	C	2.82
chr1	16625862	T	C	7.94
chr1	16625865	T	C	3.23
chr1	16625875	T	C	3.33
chr1	16986540	T	C	14.29
chr1	16988424	T	C	7.69
chr1	16991779	T	C	9.52
chr1	16993773	T	C	5.41
chr1	16993809	T	C	12.5
chr1	17406990	T	C	1.59
chr1	17407006	T	C	1.55
chr1	17407048	T	C	1.23
chr1	17407179	T	C	3.47
chr1	17408044	T	C	4.4
chr1	17408260	T	C	1.98
chr1	17408479	T	C	2.69
chr1	17409109	T	C	2.16
chr1	17409162	T	C	3.37
chr1	17438293	T	C	2.8
chr1	17438385	T	C	9.54
chr1	17438436	T	C	1.06
chr1	19074602	T	C	2.86
chr1	19074665	T	C	1.92
chr1	19076850	T	C	17.65
chr1	19081472	T	C	2.5
chr1	19081475	T	C	2.5
chr1	19084651	T	C	5.26
chr1	19087886	T	C	5.36
chr1	19088858	T	C	2.56
chr1	19092866	T	C	7.84
chr1	19093434	T	C	6.25
chr1	19093975	T	C	7.5
chr1	19100480	T	C	5.13
chr1	19100482	T	C	11.54
chr1	19100523	T	C	2.02
chr1	19105145	T	C	11.11
chr1	19112675	T	C	5.8
chr1	19112683	T	C	3.08
chr1	19112748	T	C	5.13
chr1	19112758	T	C	5.33
chr1	19112804	T	C	5.19
chr1	19112833	T	C	6.17
chr1	19126561	T	C	4.55
chr1	19216918	T	C	17.65
chr1	19219140	T	C	2.99
chr1	19219241	T	C	5.05
chr1	19219304	T	C	10.53
chr1	19219328	T	C	4.17
chr1	19222761	T	C	14.81
chr1	19223503	T	C	2.47
chr1	19223517	T	C	2.2
chr1	19233015	T	C	3.28
chr1	19233019	T	C	8.06
chr1	19235195	T	C	8.06
chr1	19243657	T	C	4.26
chr1	19257876	A	G	4
chr1	19258781	A	G	4.6
chr1	19258803	A	G	3.38
chr1	19258820	A	G	1.41
chr1	19258922	A	G	1.72
chr1	19258932	A	G	5.79
chr1	19258965	A	G	1.34
chr1	19258972	A	G	1.61
chr1	19259128	A	G	5.45
chr1	19259217	A	G	2.67
chr1	19259831	A	G	3.06
chr1	19259935	A	G	2.56
chr1	19304018	T	C	5.13
chr1	19304044	T	C	3.77
chr1	19304064	T	C	8.2
chr1	19304066	T	C	9.68
chr1	19304103	T	C	4.88
chr1	19304124	T	C	3.85
chr1	19304137	T	C	2.78
chr1	19304139	T	C	4.72
chr1	19304148	T	C	3.67
chr1	19304226	T	C	2.74
chr1	19304235	T	C	2.67
chr1	19304246	T	C	3.23
chr1	19304271	T	C	1.59
chr1	19304275	T	C	7.56
chr1	19304329	T	C	3.28
chr1	19306085	T	C	8.24
chr1	19307027	T	C	7.41
chr1	19307074	T	C	4
chr1	19307080	T	C	7.5
chr1	19311893	T	C	5.26
chr1	19311895	T	C	23.68
chr1	19311974	T	C	2.14
chr1	19311988	T	C	2.89
chr1	19312775	A	G	4.76
chr1	19312799	A	G	4.17
chr1	19325553	A	G	6.9
chr1	19327258	A	G	6.45
chr1	19328646	A	G	15.79
chr1	19328649	A	G	8.33
chr1	19328791	A	G	8.93
chr1	19328803	A	G	10
chr1	19328857	A	G	6.82
chr1	19339237	T	C	3.09
chr1	19339529	T	C	1.14
chr1	19356723	T	C	1.74
chr1	19626542	A	G	1.78
chr1	19657510	A	G	17.86
chr1	19657914	A	G	6.51
chr1	19658012	A	G	9.52
chr1	19658016	A	G	4.55
chr1	19658209	A	G	8.62
chr1	19658215	A	G	8.47
chr1	19658218	A	G	5.17
chr1	19746546	T	C	21.43
chr1	20499464	T	C	9.52
chr1	20499494	T	C	6.45
chr1	20499598	T	C	10.14
chr1	20499613	T	C	14.55
chr1	20499692	T	C	6.49
chr1	20499729	T	C	9.47
chr1	20499783	T	C	12.87
chr1	20499896	T	C	5.26
chr1	20499898	T	C	4.17
chr1	20500031	T	C	5.83
chr1	20500086	T	C	2.29
chr1	20500177	T	C	2.03
chr1	20500265	T	C	16.41
chr1	20500388	T	C	1.63
chr1	20500464	T	C	4
chr1	20500595	T	C	10.53
chr1	20500629	T	C	12.66
chr1	20500688	T	C	8.05
chr1	20500690	T	C	2.27
chr1	20500708	T	C	11.46
chr1	20500710	T	C	2.02
chr1	20500729	T	C	3.09
chr1	20500746	T	C	1.98
chr1	20500769	T	C	2.17
chr1	20500775	T	C	3.33
chr1	20500961	T	C	5.68
chr1	20501057	T	C	10.96
chr1	20501104	T	C	2.74
chr1	20501108	T	C	5.63
chr1	20501109	T	C	4.17
chr1	20501132	T	C	10.26
chr1	20501198	T	C	4.3
chr1	20501226	T	C	5.32
chr1	20501282	T	C	15.42
chr1	20501303	T	C	7.69
chr1	20501351	T	C	10
chr1	20501382	T	C	5.88
chr1	20507939	T	C	4.55
chr1	20507948	T	C	2.86
chr1	20508065	T	C	2.8
chr1	20618594	A	G	17.39
chr1	20637966	A	G	5.19
chr1	20638013	A	G	5.81
chr1	20638016	A	G	2.25
chr1	20638036	A	G	1.84
chr1	20645595	A	G	6.25
chr1	20648558	A	G	10.71
chr1	20650506	A	G	4.55
chr1	20650513	A	G	4.23
chr1	20650517	A	G	6.46
chr1	20650584	A	G	1.69
chr1	20650585	A	G	6.03
chr1	20650608	A	G	1.83
chr1	20650717	A	G	8.89
chr1	20650916	A	G	3.57
chr1	20651028	A	G	3.12
chr1	20651050	A	G	2.13
chr1	20651122	A	G	5.33
chr1	20651124	A	G	4
chr1	20651127	A	G	7.69
chr1	20651129	A	G	3.85
chr1	20651182	A	G	2.67
chr1	20651185	A	G	6.06
chr1	20651202	A	G	3.03
chr1	20651221	A	G	3.57
chr1	20651225	A	G	7.14
chr1	20651229	A	G	3.57
chr1	20651245	A	G	7.5
chr1	20652000	T	C	2.74
chr1	20652045	T	C	1.55
chr1	20652132	T	C	2.45
chr1	20652137	T	C	3.24
chr1	20652208	T	C	4.5
chr1	20652210	T	C	3.86
chr1	20652219	T	C	1.4
chr1	20652284	T	C	1.36
chr1	20652372	T	C	4.6
chr1	20652405	T	C	3.57
chr1	20652407	T	C	3
chr1	20652497	T	C	14.5
chr1	20653665	T	C	6.25
chr1	20661247	T	C	2.43
chr1	20661258	T	C	2.36
chr1	20672022	T	C	14.29
chr1	20672039	T	C	8
chr1	20743957	T	C	6.78
chr1	20749833	T	C	2.94
chr1	20749835	T	C	2.9
chr1	20817459	T	C	8.82
chr1	20886297	T	C	5.41
chr1	20904926	T	C	6.9
chr1	21217416	T	C	13.79
chr1	21217419	T	C	13.79
chr1	21217712	T	C	7.89
chr1	21217782	T	C	5.41
chr1	21217836	T	C	10.53
chr1	21218652	T	C	14.29
chr1	21218993	T	C	11.76
chr1	21219051	T	C	6.45
chr1	21225344	T	C	14.29
chr1	21247263	T	C	13.33
chr1	21260344	T	C	14.29
chr1	21575898	A	G	10.53
chr1	21695143	T	C	10.26
chr1	21704329	T	C	11.63
chr1	21704356	T	C	4.26
chr1	21705761	T	C	8
chr1	21728690	T	C	9.23
chr1	21729749	T	C	12.82
chr1	21729761	T	C	12.2
chr1	21729763	T	C	12.2
chr1	21729765	T	C	4.76
chr1	22078524	A	G	3.7
chr1	22086756	A	G	2.1
chr1	22091460	A	G	2.48
chr1	22091562	A	G	1.19
chr1	22091595	A	G	1.39
chr1	22092190	A	G	1.35
chr1	22092559	A	G	2.78
chr1	22526393	A	G	10.53
chr1	22527780	A	G	20.75
chr1	22529737	A	G	8.33
chr1	22529907	A	G	16.67
chr1	22530278	A	G	4
chr1	22576790	A	G	8.7
chr1	22576834	A	G	5.56
chr1	22589219	A	G	18.18
chr1	22784970	A	G	23.81
chr1	22910519	A	G	27.78
chr1	22913647	A	G	17.65
chr1	22914324	A	G	14.29
chr1	22914326	A	G	21.43
chr1	22914397	A	G	10
chr1	23019602	A	G	1.71
chr1	23019847	A	G	3.05
chr1	23019858	A	G	3.66
chr1	23019899	A	G	4.21
chr1	23050464	A	G	3.03
chr1	23083207	A	G	3.12
chr1	23083210	A	G	3.12
chr1	23083212	A	G	3.03
chr1	23083306	A	G	11.29
chr1	23083308	A	G	2.45
chr1	23083379	A	G	2
chr1	23083414	A	G	11.52
chr1	23083435	A	G	6.71
chr1	23083560	A	G	1.65
chr1	23083582	A	G	2.68
chr1	23083612	A	G	3.33
chr1	23085812	T	C	11.43
chr1	23085890	T	C	8.33
chr1	23085893	T	C	8.57
chr1	23310104	T	C	1.32
chr1	23310123	T	C	2.91
chr1	23310306	T	C	1.79
chr1	23310308	T	C	1.12
chr1	23310504	T	C	2.52
chr1	23318540	T	C	2.31
chr1	23318613	T	C	2.72
chr1	23318615	T	C	1.63
chr1	23484033	T	C	17.39
chr1	23506707	T	C	9.68
chr1	23507946	T	C	10.53
chr1	23559284	T	C	0.99
chr1	23559371	T	C	1.79
chr1	23692698	A	G	2.47
chr1	23692741	A	G	2.9
chr1	23750990	A	G	2.08
chr1	23751409	A	G	6.17
chr1	23751749	A	G	2.2
chr1	23755919	A	G	5.77
chr1	23778583	A	G	2.49
chr1	23778610	A	G	1.84
chr1	23778637	A	G	1.69
chr1	23787368	A	G	2.21
chr1	23787422	A	G	2.33
chr1	23787641	A	G	2.38
chr1	23787804	A	G	4.39
chr1	23787932	A	G	4.26
chr1	23787934	A	G	7.69
chr1	23788186	A	G	2.53
chr1	23795841	T	C	4.82
chr1	23798684	T	C	2.53
chr1	23802101	T	C	6.17
chr1	23802318	T	C	7.02
chr1	23802370	T	C	9.23
chr1	23802405	T	C	3.28
chr1	23802471	T	C	15.22
chr1	23804469	T	C	6.98
chr1	23804490	T	C	5.08
chr1	23814268	T	C	6.25
chr1	23814315	T	C	8.06
chr1	23817515	T	C	5.41
chr1	23817517	T	C	5.13
chr1	23854497	T	C	5.56
chr1	23854499	T	C	8.33
chr1	23854504	T	C	8.33
chr1	23868010	T	C	4.76
chr1	23966995	T	C	4.03
chr1	23967008	T	C	3.94
chr1	23967015	T	C	3.2
chr1	23967034	T	C	4.03
chr1	23967179	T	C	2.35
chr1	23970534	T	C	2.48
chr1	23971281	T	C	2.25
chr1	23971940	T	C	1.8
chr1	23971949	T	C	1.96
chr1	23971973	T	C	1.72
chr1	23978719	T	C	8.11
chr1	24169500	T	C	15.38
chr1	24357585	T	C	10.71
chr1	24357587	T	C	7.27
chr1	24358399	T	C	4.35
chr1	24358420	T	C	9.52
chr1	24419411	A	G	3.85
chr1	24469201	A	G	5.56
chr1	24470138	A	G	9.68
chr1	24470165	A	G	11.11
chr1	24470225	A	G	6.9
chr1	24472348	A	G	12.5
chr1	24669183	A	G	5.79
chr1	24672309	A	G	2.58
chr1	24672541	A	G	2.36
chr1	24673097	A	G	2.01
chr1	24673099	A	G	1
chr1	24673122	A	G	1.65
chr1	24745541	A	G	1.31
chr1	24814143	A	G	5.31
chr1	24814145	A	G	7.32
chr1	24814175	A	G	3.68
chr1	24842824	A	G	6.52
chr1	24842920	A	G	4.32
chr1	24843296	A	G	3.6
chr1	24843523	A	G	1.67
chr1	25222857	T	C	5.08
chr1	25244053	T	C	5.8
chr1	25246653	T	C	5
chr1	25246686	T	C	4.55
chr1	25360814	A	G	1.98
chr1	25454330	A	G	8
chr1	25498562	A	G	7.89
chr1	25554899	A	G	10.53
chr1	25568148	A	G	5.56
chr1	25811805	A	G	5.56
chr1	25815839	A	G	4
chr1	25815844	A	G	4.08
chr1	25816189	A	G	3.03
chr1	25816214	A	G	2.78
chr1	25816309	A	G	2.86
chr1	25816319	A	G	2.9
chr1	25816364	A	G	5.08
chr1	25816378	A	G	14.55
chr1	25816401	A	G	11.76
chr1	25816404	A	G	3.92
chr1	25816465	A	G	6.25
chr1	25816712	A	G	4.41
chr1	25816757	A	G	5.26
chr1	25817013	A	G	7.69
chr1	25817344	A	G	8.93
chr1	25817531	A	G	7.84
chr1	25817548	A	G	7.02
chr1	25817551	A	G	3.51
chr1	25817554	A	G	3.51
chr1	25818082	A	G	16.07
chr1	25826750	A	G	6.67
chr1	25826760	A	G	3.3
chr1	25829616	A	G	5.26
chr1	25832112	A	G	5.32
chr1	25832467	A	G	4.84
chr1	25832511	A	G	4.26
chr1	25832580	A	G	4.17
chr1	25832642	A	G	5.8
chr1	25832647	A	G	3.12
chr1	25832652	A	G	4.35
chr1	25832880	A	G	10
chr1	26170069	A	G	1.64
chr1	26170074	A	G	1.48
chr1	26170078	A	G	1.47
chr1	26170765	A	G	1.24
chr1	26259754	A	G	3.77
chr1	26259771	A	G	5.56
chr1	26278087	A	G	3.23
chr1	26278639	A	G	9.09
chr1	26285905	T	C	2.99
chr1	26285912	T	C	9.46
chr1	26442810	A	G	3.92
chr1	26446366	A	G	7.41
chr1	26469132	A	G	3.51
chr1	26469902	A	G	13.16
chr1	26473592	A	G	14.81
chr1	26475175	A	G	1.75
chr1	26475190	A	G	3.98
chr1	26475202	A	G	4.7
chr1	26475877	A	G	1.21
chr1	26574213	A	G	7.5
chr1	26574474	A	G	5.66
chr1	26574564	A	G	8.16
chr1	26574691	A	G	3.85
chr1	26574735	A	G	6.15
chr1	26574751	A	G	3.45
chr1	26780341	A	G	5.77
chr1	26780472	A	G	5.97
chr1	26781690	A	G	7.41
chr1	26826821	A	G	17.95
chr1	26853957	A	G	2.6
chr1	26853959	A	G	9.09
chr1	26853963	A	G	4.05
chr1	26854452	A	G	8
chr1	26854457	A	G	6.45
chr1	26854465	A	G	8.11
chr1	26854568	A	G	6.05
chr1	26854690	A	G	4.35
chr1	26854703	A	G	4.35
chr1	26854707	A	G	6.67
chr1	26855230	A	G	4.62
chr1	26855407	A	G	2.2
chr1	26855409	A	G	7.87
chr1	26855464	A	G	2.38
chr1	26876929	T	C	20
chr1	26877179	T	C	6.9
chr1	26878642	T	C	18.75
chr1	26879678	T	C	4
chr1	26889825	T	C	2.48
chr1	26889885	T	C	4.72
chr1	26890023	T	C	3.96
chr1	26890075	T	C	3.03
chr1	26890186	T	C	2.22
chr1	26890192	T	C	4.35
chr1	26890842	T	C	7.25
chr1	26890986	T	C	9.3
chr1	26891070	T	C	6
chr1	26891177	T	C	33.33
chr1	26892448	T	C	11.32
chr1	26892478	T	C	5.63
chr1	26894269	T	C	9.76
chr1	26897404	T	C	3.7
chr1	26897420	T	C	3.64
chr1	26900343	T	C	4.44
chr1	26900402	T	C	6.52
chr1	26921795	A	G	2.22
chr1	26924129	A	G	2.25
chr1	26941575	A	G	2.04
chr1	26941607	A	G	1.11
chr1	26941618	A	G	0.96
chr1	27292274	A	G	24.14
chr1	27306286	A	G	5.88
chr1	27306288	A	G	5.88
chr1	27307699	A	G	6.67
chr1	27322307	A	G	5.63
chr1	27322330	A	G	4.6
chr1	27335455	A	G	6.38
chr1	27335802	A	G	7.25
chr1	27335889	A	G	5.19
chr1	27335902	A	G	4.82
chr1	27404514	T	C	4
chr1	27404517	T	C	3.7
chr1	27404537	T	C	7.23
chr1	27404555	T	C	8.62
chr1	27404561	T	C	5.17
chr1	27404618	T	C	7.14
chr1	27404640	T	C	4
chr1	27404692	T	C	3.61
chr1	27404731	T	C	3.06
chr1	27404755	T	C	1.89
chr1	27404758	T	C	1.89
chr1	27404930	T	C	8.16
chr1	27405047	T	C	4.76
chr1	27405050	T	C	2.78
chr1	27405135	T	C	4.49
chr1	27405143	T	C	5.88
chr1	27405304	T	C	3.8
chr1	27405306	T	C	2.44
chr1	27405480	T	C	11.36
chr1	27405722	T	C	6.49
chr1	27405777	T	C	3.53
chr1	27406024	T	C	4.08
chr1	27406049	T	C	7.55
chr1	27406051	T	C	5.77
chr1	27406141	T	C	6.06
chr1	27406152	T	C	2.86
chr1	27406181	T	C	4.69
chr1	27406275	T	C	8.33
chr1	27406305	T	C	6.25
chr1	27406307	T	C	5
chr1	27406501	T	C	12.07
chr1	27406611	T	C	6.52
chr1	27406686	T	C	5.41
chr1	27406890	T	C	3.7
chr1	27406943	T	C	8.77
chr1	27407499	T	C	11.11
chr1	27407888	T	C	5.19
chr1	27407909	T	C	2.7
chr1	27408057	T	C	4.35
chr1	27408216	T	C	2.33
chr1	27408229	T	C	2.41
chr1	27408232	T	C	3.7
chr1	27408234	T	C	8.86
chr1	27822316	A	G	3.85
chr1	27822318	A	G	3.85
chr1	27823089	A	G	3.33
chr1	27823194	A	G	1.89
chr1	27823243	A	G	3.45
chr1	27823245	A	G	6.19
chr1	27823309	A	G	3.09
chr1	27841113	A	G	2.29
chr1	27850844	A	G	1.75
chr1	27851092	A	G	2.46
chr1	27891629	T	C	1.36
chr1	27891766	T	C	1.36
chr1	27891767	T	C	2.91
chr1	27891787	T	C	1.9
chr1	27891811	T	C	1.49
chr1	27891854	T	C	2.42
chr1	27891856	T	C	1.37
chr1	27892049	T	C	1.83
chr1	27892088	T	C	1.37
chr1	27892132	T	C	1.01
chr1	27892137	T	C	3.09
chr1	27892204	T	C	5.88
chr1	27914566	T	C	4.55
chr1	27954431	A	G	8.57
chr1	27956007	A	G	10
chr1	27958759	A	G	11.63
chr1	27966620	A	G	5.41
chr1	27967448	A	G	3.12
chr1	27967452	A	G	8.2
chr1	28200777	T	C	1.19
chr1	28200956	T	C	2.61
chr1	28201227	T	C	1.06
chr1	28201269	T	C	1.34
chr1	28236156	A	G	1.15
chr1	28236446	A	G	7
chr1	28236593	A	G	2.48
chr1	28236629	A	G	3.39
chr1	28236631	A	G	6.78
chr1	28236956	A	G	2.35
chr1	28237567	A	G	2.74
chr1	28237683	A	G	2.99
chr1	28237997	A	G	0.74
chr1	28259566	A	G	29.9
chr1	28259599	A	G	1.67
chr1	28259601	A	G	2.95
chr1	28259653	A	G	1.56
chr1	28259668	A	G	1.53
chr1	28259670	A	G	1.67
chr1	28259678	A	G	1.66
chr1	28259681	A	G	1.5
chr1	28259683	A	G	1.94
chr1	28259726	A	G	2.31
chr1	28259741	A	G	10.53
chr1	28259743	A	G	4.68
chr1	28259744	A	G	1.13
chr1	28259792	A	G	6.65
chr1	28259845	A	G	1.13
chr1	28259851	A	G	3.28
chr1	28259861	A	G	1.96
chr1	28259877	A	G	1.4
chr1	28259879	A	G	2.91
chr1	28259884	A	G	2.11
chr1	28259885	A	G	1.29
chr1	28259888	A	G	2.3
chr1	28259891	A	G	4.31
chr1	28271745	A	G	4.38
chr1	28271774	A	G	4.27
chr1	28271783	A	G	4.88
chr1	28271788	A	G	5.49
chr1	28271810	A	G	9.15
chr1	28272324	A	G	2.98
chr1	28272378	A	G	5.26
chr1	28272392	A	G	2.04
chr1	28272402	A	G	1.38
chr1	28272403	A	G	6.21
chr1	28272416	A	G	10.56
chr1	28272417	A	G	4.93
chr1	28272419	A	G	3.55
chr1	28272699	A	G	1.93
chr1	28272711	A	G	11.65
chr1	28272737	A	G	1.83
chr1	28274871	A	G	3.68
chr1	28274877	A	G	8.15
chr1	28274900	A	G	5.22
chr1	28274918	A	G	9.52
chr1	28274928	A	G	2.36
chr1	28274933	A	G	9.84
chr1	28280768	A	G	5.26
chr1	28280792	A	G	7.98
chr1	28280862	A	G	1.8
chr1	28280941	A	G	1.02
chr1	28281013	A	G	3.01
chr1	28281019	A	G	1.92
chr1	28281020	A	G	1.37
chr1	28281022	A	G	3.07
chr1	28281025	A	G	3.06
chr1	28281116	A	G	9.09
chr1	28281146	A	G	10.4
chr1	28281186	A	G	2.98
chr1	28281201	A	G	2.42
chr1	28281243	A	G	1.73
chr1	28281248	A	G	1.16
chr1	28281251	A	G	3.19
chr1	28281258	A	G	1.14
chr1	28281347	A	G	8.02
chr1	28281366	A	G	1.76
chr1	28281371	A	G	1.73
chr1	28281434	A	G	9.85
chr1	28281447	A	G	4.32
chr1	28281471	A	G	6.88
chr1	28281527	A	G	18.98
chr1	28281530	A	G	15.85
chr1	28281535	A	G	9.27
chr1	28281537	A	G	7.14
chr1	28281548	A	G	2.58
chr1	28281637	A	G	1.29
chr1	28281648	A	G	2.08
chr1	28281693	A	G	1.05
chr1	28281720	A	G	17.83
chr1	28281722	A	G	9.45
chr1	28281729	A	G	2.47
chr1	28281749	A	G	1.77
chr1	28281821	A	G	3.79
chr1	28281858	A	G	3.35
chr1	28281879	A	G	2.06
chr1	28281880	A	G	1.03
chr1	28281887	A	G	2.12
chr1	28281888	A	G	7.71
chr1	28281913	A	G	1.15
chr1	28281923	A	G	2.97
chr1	28281932	A	G	20.26
chr1	28281945	A	G	1.06
chr1	28282014	A	G	9.76
chr1	28282042	A	G	2.61
chr1	28282079	A	G	2.71
chr1	28282097	A	G	20.73
chr1	28282100	A	G	2.16
chr1	28282111	A	G	1.19
chr1	28282112	A	G	1.19
chr1	28282115	A	G	1.42
chr1	28282138	A	G	5.68
chr1	28282141	A	G	17.09
chr1	28282160	A	G	2.56
chr1	28282218	A	G	1.49
chr1	28282242	A	G	1.05
chr1	28282245	A	G	11.91
chr1	28282249	A	G	7.17
chr1	28282265	A	G	2.07
chr1	28282312	A	G	22.79
chr1	28282340	A	G	3.42
chr1	28282357	A	G	3.96
chr1	28282377	A	G	11.03
chr1	28282396	A	G	5.63
chr1	28282400	A	G	2.01
chr1	28282442	A	G	6.12
chr1	28334632	A	G	2.82
chr1	28335122	A	G	7.58
chr1	28335171	A	G	3.57
chr1	28335208	A	G	3.17
chr1	28335320	A	G	4.92
chr1	28335477	A	G	4.17
chr1	28496608	A	G	6.9
chr1	28497838	A	G	6.67
chr1	28497841	A	G	6.67
chr1	28509037	A	G	1.01
chr1	28509067	A	G	6.3
chr1	28509416	A	G	1.65
chr1	28509547	A	G	3.62
chr1	28510467	A	G	5.56
chr1	28531844	A	G	3.93
chr1	28532226	A	G	3.23
chr1	28532235	A	G	2.93
chr1	28532265	A	G	0.97
chr1	28537865	A	G	1.74
chr1	28537889	A	G	1.46
chr1	28537947	A	G	3.54
chr1	28537983	A	G	2.21
chr1	28538054	A	G	4.45
chr1	28538057	A	G	4.42
chr1	28538260	A	G	1.39
chr1	28538266	A	G	3.52
chr1	28538385	A	G	1.64
chr1	28538543	A	G	2.26
chr1	28538661	A	G	1.69
chr1	28538668	A	G	1.22
chr1	28538798	A	G	8
chr1	28538862	A	G	4.84
chr1	28538900	A	G	4.11
chr1	28538904	A	G	2.7
chr1	28538925	A	G	3.95
chr1	28560657	A	G	23.33
chr1	28560659	A	G	6.25
chr1	28560697	A	G	1.77
chr1	28560699	A	G	3.48
chr1	28561154	A	G	8.11
chr1	28564762	A	G	5.41
chr1	28577646	A	G	2.63
chr1	28617998	T	C	4.82
chr1	28714528	A	G	9.52
chr1	28742499	A	G	2.74
chr1	28742528	A	G	2.81
chr1	28742907	A	G	3.04
chr1	28742919	A	G	4.08
chr1	28742943	A	G	4.44
chr1	28743084	A	G	1.59
chr1	28743111	A	G	1.53
chr1	28743156	A	G	1.33
chr1	28743411	A	G	3.27
chr1	28743463	A	G	2.69
chr1	28743537	A	G	1.79
chr1	28743556	A	G	5.91
chr1	28743585	A	G	3.8
chr1	28769289	A	G	1
chr1	28769568	A	G	1.24
chr1	28769609	A	G	2.35
chr1	28769617	A	G	2.63
chr1	29053160	A	G	14.29
chr1	29053207	A	G	5.45
chr1	29116965	A	G	4.88
chr1	29117256	A	G	9.43
chr1	29117325	A	G	3.03
chr1	29117705	A	G	2.94
chr1	29117891	A	G	1.98
chr1	29118237	A	G	5.32
chr1	29118421	A	G	4.47
chr1	29118425	A	G	4.08
chr1	29118869	A	G	4.27
chr1	29118879	A	G	1.98
chr1	29118992	A	G	3.36
chr1	29119127	A	G	5.71
chr1	29119195	A	G	2.7
chr1	29119365	A	G	3.45
chr1	29147865	T	C	1.69
chr1	29147908	T	C	1.77
chr1	29147961	T	C	4.42
chr1	29147973	T	C	5.13
chr1	29148062	T	C	1.73
chr1	29148077	T	C	1.15
chr1	29148187	T	C	1.67
chr1	29148314	T	C	1.28
chr1	29148332	T	C	1.27
chr1	29148367	T	C	2.5
chr1	29154825	T	C	2.03
chr1	29154830	T	C	5.41
chr1	29154875	T	C	2.63
chr1	29154879	T	C	4.3
chr1	29181721	T	C	2.63
chr1	29181739	T	C	5.56
chr1	29181752	T	C	1.59
chr1	29193899	T	C	3.45
chr1	29194036	T	C	2
chr1	29206836	T	C	2.97
chr1	29206872	T	C	1.61
chr1	29282761	A	G	7.41
chr1	29304002	A	G	6.67
chr1	29325651	A	G	7.41
chr1	29325660	A	G	6.25
chr1	29325871	A	G	6.82
chr1	29325874	A	G	4.08
chr1	29326085	A	G	12.73
chr1	29326102	A	G	3.7
chr1	29326257	A	G	13.04
chr1	30945391	T	C	4.11
chr1	30953898	T	C	2.13
chr1	31259933	T	C	2.6
chr1	31260067	T	C	2.13
chr1	31260069	T	C	2.14
chr1	31260071	T	C	2.17
chr1	31269188	T	C	3.7
chr1	31289334	T	C	6.67
chr1	31296653	T	C	4.17
chr1	31319139	A	G	3.75
chr1	31364198	A	G	3.82
chr1	31364209	A	G	1.49
chr1	31364272	A	G	8.09
chr1	31364281	A	G	2.74
chr1	31423819	A	G	14.29
chr1	31426720	A	G	9.09
chr1	31429495	A	G	12.24
chr1	31434383	A	G	4.17
chr1	31434463	A	G	8.11
chr1	31629949	T	C	2.07
chr1	31630070	T	C	3.1
chr1	31630107	T	C	1.35
chr1	31630122	T	C	1.52
chr1	31630138	T	C	11.68
chr1	31630242	T	C	4.67
chr1	31630245	T	C	4.62
chr1	31630251	T	C	7.53
chr1	31630309	T	C	9.05
chr1	31630318	T	C	12.83
chr1	31630328	T	C	1.62
chr1	31630331	T	C	1.08
chr1	31630387	T	C	1.7
chr1	31630410	T	C	1.32
chr1	31630440	T	C	2.36
chr1	31630451	T	C	1.13
chr1	31630473	T	C	1.22
chr1	31630493	T	C	2.79
chr1	31630547	T	C	1.45
chr1	31630559	T	C	2.03
chr1	31630561	T	C	2.11
chr1	31630636	T	C	2.43
chr1	31630676	T	C	4.33
chr1	31630782	T	C	3.91
chr1	31635295	T	C	1.85
chr1	31635305	T	C	3.4
chr1	31635379	T	C	7.23
chr1	31635383	T	C	1.44
chr1	31635440	T	C	13
chr1	31635453	T	C	17.56
chr1	31635455	T	C	5.04
chr1	31907474	T	C	3.74
chr1	31907598	T	C	4.03
chr1	31907732	T	C	1.89
chr1	31908812	T	C	4.68
chr1	31908891	T	C	4.1
chr1	31919343	T	C	1.52
chr1	31919366	T	C	2.63
chr1	31919536	T	C	2.94
chr1	31938214	T	C	1.4
chr1	31938319	T	C	4.52
chr1	32013984	A	G	1.7
chr1	32014012	A	G	2.33
chr1	32014047	A	G	9.49
chr1	32014245	A	G	1.87
chr1	32014303	A	G	3.12
chr1	32033222	A	G	7.69
chr1	32037871	A	G	2.22
chr1	32037878	A	G	2.61
chr1	32037880	A	G	3.77
chr1	32037886	A	G	10.67
chr1	32037941	A	G	11.37
chr1	32037958	A	G	1.42
chr1	32037994	A	G	3.04
chr1	32038026	A	G	4.48
chr1	32038030	A	G	3.12
chr1	32038039	A	G	6.67
chr1	32042598	A	G	2.76
chr1	32042620	A	G	1.25
chr1	32042623	A	G	1.62
chr1	32042646	A	G	1.93
chr1	32042653	A	G	1.42
chr1	32042681	A	G	1.7
chr1	32042705	A	G	1.21
chr1	32042722	A	G	5.17
chr1	32042814	A	G	1.8
chr1	32043488	A	G	1.09
chr1	32060324	A	G	5.88
chr1	32060707	A	G	11.11
chr1	32072998	A	G	8.93
chr1	32091785	A	G	7.14
chr1	32156883	A	G	3.7
chr1	32170893	A	G	5.17
chr1	32171721	A	G	4.44
chr1	32172375	A	G	10
chr1	32174312	A	G	3.12
chr1	32175011	A	G	6
chr1	32175229	A	G	5.8
chr1	32175244	A	G	6.49
chr1	32175270	A	G	3.45
chr1	32175283	A	G	3.09
chr1	32175288	A	G	4.08
chr1	32175391	A	G	5.83
chr1	32175395	A	G	4.72
chr1	32175398	A	G	6.67
chr1	32175400	A	G	4.76
chr1	32175538	A	G	3.75
chr1	32175733	A	G	4.35
chr1	32175735	A	G	4.35
chr1	32176189	A	G	2.35
chr1	32176209	A	G	2.6
chr1	32180312	A	G	5.13
chr1	32180468	A	G	8.24
chr1	32184560	A	G	2.82
chr1	32184569	A	G	6.33
chr1	32187997	A	G	3.64
chr1	32195194	A	G	4.08
chr1	32195499	A	G	2.41
chr1	32195511	A	G	5.19
chr1	32196218	A	G	7.8
chr1	32196382	A	G	2.58
chr1	32196807	A	G	2.63
chr1	32196817	A	G	1.71
chr1	32196824	A	G	1.79
chr1	32196829	A	G	1.79
chr1	32196833	A	G	5.5
chr1	32197741	A	G	1.52
chr1	32197904	A	G	4.35
chr1	32206209	A	G	5.88
chr1	32206664	A	G	4.08
chr1	32207783	A	G	8.57
chr1	32207977	A	G	6.25
chr1	32208250	A	G	13.51
chr1	32208493	A	G	9.68
chr1	32208556	A	G	21.43
chr1	32208606	A	G	8.7
chr1	32222407	A	G	12.5
chr1	32224091	A	G	2.88
chr1	32228558	A	G	2.18
chr1	32229170	A	G	1.62
chr1	32231171	A	G	2.94
chr1	32231237	A	G	2.29
chr1	32231329	A	G	1.22
chr1	32231335	A	G	1.45
chr1	32316717	A	G	1.51
chr1	32316722	A	G	1.85
chr1	32316747	A	G	2.34
chr1	32316749	A	G	4.28
chr1	32327049	A	G	1.01
chr1	32329085	A	G	2.31
chr1	32329093	A	G	15.65
chr1	32329096	A	G	3.36
chr1	32329104	A	G	2.42
chr1	32333111	A	G	1.95
chr1	32333140	A	G	1.07
chr1	32333151	A	G	1.74
chr1	32333155	A	G	2.07
chr1	32333161	A	G	2.18
chr1	32333256	A	G	1.51
chr1	32333298	A	G	1.48
chr1	32333304	A	G	2.33
chr1	32333350	A	G	2.64
chr1	32333436	A	G	2.37
chr1	32334558	T	C	2.46
chr1	32334687	T	C	1.7
chr1	32365257	T	C	4.21
chr1	32366207	T	C	5.19
chr1	32384003	T	C	5
chr1	32481041	A	G	14.29
chr1	32668309	A	G	2.41
chr1	32767908	A	G	4.44
chr1	32770087	A	G	6.06
chr1	32770089	A	G	9.09
chr1	32773100	A	G	10.26
chr1	32773133	A	G	12.24
chr1	32773267	A	G	6.4
chr1	32773609	A	G	4.17
chr1	32774017	A	G	10.84
chr1	32775299	T	C	1.48
chr1	32775364	T	C	4.77
chr1	32775467	T	C	2.65
chr1	32775501	T	C	1.46
chr1	32775509	T	C	1.64
chr1	32775555	T	C	1.45
chr1	32775574	T	C	3.69
chr1	32775626	T	C	3.55
chr1	32775664	T	C	3.78
chr1	32775666	T	C	3
chr1	32775688	T	C	1.42
chr1	32775697	T	C	3.3
chr1	32775699	T	C	1.94
chr1	32775753	T	C	4.75
chr1	32775806	T	C	4.41
chr1	32775828	T	C	3.98
chr1	32775859	T	C	2.64
chr1	32775890	T	C	1.03
chr1	32775978	T	C	1.08
chr1	32775986	T	C	3.24
chr1	32776010	T	C	6.75
chr1	32780198	T	C	1.8
chr1	32780218	T	C	5.42
chr1	32780245	T	C	2.13
chr1	32780247	T	C	2.22
chr1	32780252	T	C	4.2
chr1	32780256	T	C	3.45
chr1	32810667	T	C	1.94
chr1	32810727	T	C	3.45
chr1	32810735	T	C	5.75
chr1	32817293	T	C	1.85
chr1	32817327	T	C	1.74
chr1	32817349	T	C	9.38
chr1	32817376	T	C	4.92
chr1	32826845	A	G	4.88
chr1	32826847	A	G	4.88
chr1	32856031	A	G	10.81
chr1	32894616	T	C	13.33
chr1	32898186	T	C	4.92
chr1	32936767	T	C	9.26
chr1	32936931	T	C	5.97
chr1	32937246	T	C	11.54
chr1	32942349	T	C	10
chr1	32949631	T	C	10
chr1	32949640	T	C	6.67
chr1	32949642	T	C	16.67
chr1	32964240	T	C	3.39
chr1	32964624	T	C	4.84
chr1	33009051	T	C	3.6
chr1	33009574	T	C	2.61
chr1	33009583	T	C	1.91
chr1	33009781	T	C	2.15
chr1	33009794	T	C	2.79
chr1	33010004	T	C	1.48
chr1	33010216	T	C	1.5
chr1	33010384	T	C	4.65
chr1	33010408	T	C	1.35
chr1	33010486	T	C	1.02
chr1	33010510	T	C	2.16
chr1	33010766	T	C	4.41
chr1	33013186	T	C	1.31
chr1	33013204	T	C	1.78
chr1	33013302	T	C	2.92
chr1	33013307	T	C	1.7
chr1	33013351	T	C	1.11
chr1	33013366	T	C	3.69
chr1	33021669	T	C	1.95
chr1	33021670	T	C	1.41
chr1	33021672	T	C	2.62
chr1	33036789	T	C	4.17
chr1	33098100	A	G	16.67
chr1	33098109	A	G	14.29
chr1	33098132	A	G	13.33
chr1	33323719	T	C	6.98
chr1	33323897	T	C	2.13
chr1	33323925	T	C	2.78
chr1	33323993	T	C	3.54
chr1	33324021	T	C	8.11
chr1	33324143	T	C	3.3
chr1	33324150	T	C	4.53
chr1	33324207	T	C	13.64
chr1	33324284	T	C	4.55
chr1	33324296	T	C	4.11
chr1	33324597	T	C	7.59
chr1	33324624	T	C	2.41
chr1	33324630	T	C	9.41
chr1	33324634	T	C	11.63
chr1	33324947	T	C	3.92
chr1	33324981	T	C	3.49
chr1	34855082	T	C	8.57
chr1	34855190	T	C	1.69
chr1	34855193	T	C	2.5
chr1	34855562	T	C	1.69
chr1	34855564	T	C	2.54
chr1	34855566	T	C	2.52
chr1	34855700	T	C	3.82
chr1	34855836	T	C	2.27
chr1	34981758	T	C	6.67
chr1	34981760	T	C	6.67
chr1	35184069	T	C	2.11
chr1	35184078	T	C	1.38
chr1	35184508	T	C	1.25
chr1	35190804	T	C	2.86
chr1	35190807	T	C	4.07
chr1	35190820	T	C	1.22
chr1	35190824	T	C	2.17
chr1	35190839	T	C	2.61
chr1	35190858	T	C	1.33
chr1	35190859	T	C	1.5
chr1	35190975	T	C	5.48
chr1	35191436	T	C	1.77
chr1	35191446	T	C	1.36
chr1	35192374	T	C	5.94
chr1	35192925	T	C	2.59
chr1	35351288	A	G	4.55
chr1	35351337	A	G	6.58
chr1	35351350	A	G	4.71
chr1	35351356	A	G	3
chr1	35381729	A	G	6.67
chr1	35398985	A	G	5.71
chr1	35419566	A	G	6.06
chr1	35419593	A	G	8.57
chr1	35419600	A	G	5.71
chr1	35419753	A	G	3.64
chr1	35420942	A	G	3.57
chr1	35420957	A	G	3.92
chr1	35434463	T	C	13.64
chr1	35435001	T	C	15.62
chr1	35448294	T	C	4.65
chr1	35460343	T	C	12.5
chr1	35479019	T	C	13.33
chr1	35479085	T	C	12.5
chr1	35479101	T	C	18.75
chr1	35479119	T	C	11.11
chr1	35479135	T	C	10
chr1	35560705	A	G	10
chr1	35561213	A	G	5
chr1	35566023	A	G	11.63
chr1	35566025	A	G	4.65
chr1	35566323	A	G	6.52
chr1	35566329	A	G	4.35
chr1	35566382	A	G	10.53
chr1	35602110	T	C	2.08
chr1	35602275	T	C	3.42
chr1	35603293	T	C	1.33
chr1	35603296	T	C	1.02
chr1	35603317	T	C	3.05
chr1	36091734	A	G	2.75
chr1	36091739	A	G	3.57
chr1	36091802	A	G	5.48
chr1	36091956	A	G	5.66
[truncated: 53,379 more rows]

## Sheet: R153P-R153P(star) Rep2
Chromosome	Position	Original Nucleitide	Mutation into	Mutation rate (%)
chr1	924206	A	G	4.84
chr1	924445	A	G	2.47
chr1	924447	A	G	3.8
chr1	924451	A	G	3.9
chr1	924466	A	G	2.6
chr1	924469	A	G	4
chr1	942648	A	G	3.12
chr1	942842	A	G	2.99
chr1	942868	A	G	3.62
chr1	942870	A	G	2.88
chr1	942920	A	G	3.16
chr1	943964	A	G	2.54
chr1	944050	A	G	3.55
chr1	944114	A	G	3.72
chr1	944205	A	G	3.16
chr1	944236	T	C	1.12
chr1	944397	T	C	1.01
chr1	944533	T	C	4.03
chr1	944559	T	C	3.58
chr1	944563	T	C	3.22
chr1	944566	T	C	2.18
chr1	944616	T	C	2.86
chr1	944648	T	C	4.35
chr1	944670	T	C	2.64
chr1	944701	T	C	4.97
chr1	944719	T	C	2.96
chr1	944755	T	C	7.2
chr1	951195	T	C	2.47
chr1	952522	T	C	2.94
chr1	956117	T	C	7.04
chr1	956180	T	C	2.16
chr1	956186	T	C	3.27
chr1	957181	T	C	6.67
chr1	957184	T	C	6.74
chr1	959034	T	C	6.25
chr1	963465	A	G	5.56
chr1	965323	A	G	2.06
chr1	965327	A	G	2.08
chr1	965489	A	G	3.61
chr1	965505	A	G	3.49
chr1	997462	T	C	3.19
chr1	998969	T	C	2.08
chr1	998972	T	C	3.09
chr1	998976	T	C	2.84
chr1	998990	T	C	1.72
chr1	999396	T	C	3.48
chr1	1053896	A	G	3.25
chr1	1055452	A	G	4
chr1	1055464	A	G	2.86
chr1	1055474	A	G	3.12
chr1	1055754	A	G	8.74
chr1	1055872	A	G	5.15
chr1	1056009	A	G	4.26
chr1	1082685	T	C	5.88
chr1	1217068	T	C	6.33
chr1	1217106	T	C	1.94
chr1	1217478	T	C	2.65
chr1	1217574	T	C	3.91
chr1	1217576	T	C	20.22
chr1	1217639	T	C	3.33
chr1	1218546	T	C	7.69
chr1	1218867	T	C	2.23
chr1	1218891	T	C	32.44
chr1	1228657	T	C	2.27
chr1	1232904	A	G	6.45
chr1	1232958	A	G	7.69
chr1	1233213	A	G	8.77
chr1	1254128	T	C	4.55
chr1	1254258	T	C	10.99
chr1	1254295	T	C	5.38
chr1	1254298	T	C	4
chr1	1254326	T	C	1.8
chr1	1254345	T	C	3.74
chr1	1254423	T	C	3.57
chr1	1254452	T	C	3.74
chr1	1254549	T	C	7
chr1	1254620	T	C	2.73
chr1	1254641	T	C	12.26
chr1	1254728	T	C	2.75
chr1	1254898	T	C	5.71
chr1	1254901	T	C	6.48
chr1	1254917	T	C	1.74
chr1	1254919	T	C	5.36
chr1	1254951	T	C	7.41
chr1	1255031	T	C	3.36
chr1	1255079	T	C	1.44
chr1	1255080	T	C	2.42
chr1	1255083	T	C	4.85
chr1	1255159	T	C	2.05
chr1	1255187	T	C	3.01
chr1	1257098	T	C	2.56
chr1	1262362	T	C	5.41
chr1	1273598	T	C	5.17
chr1	1273713	T	C	6.56
chr1	1294166	T	C	3.12
chr1	1308693	A	G	11.43
chr1	1311014	A	G	5.71
chr1	1311376	A	G	4.48
chr1	1311575	A	G	10.4
chr1	1311591	A	G	7
chr1	1311598	A	G	8.25
chr1	1311648	T	C	3.12
chr1	1311649	A	G	3.19
chr1	1311658	T	C	2.63
chr1	1312633	T	C	8.33
chr1	1313856	T	C	3.57
chr1	1319349	T	C	4.71
chr1	1319397	T	C	7.34
chr1	1319465	T	C	6.16
chr1	1327345	A	G	22.5
chr1	1327497	A	G	11.76
chr1	1328007	A	G	17.14
chr1	1335437	T	C	4.82
chr1	1335617	T	C	10.76
chr1	1335620	T	C	1.88
chr1	1335871	T	C	5.26
chr1	1336150	T	C	3.64
chr1	1349043	T	C	3.03
chr1	1374070	T	C	3.61
chr1	1374113	T	C	1.46
chr1	1374174	T	C	5.25
chr1	1374176	T	C	1.94
chr1	1374359	T	C	1.26
chr1	1387380	T	C	2.57
chr1	1387433	T	C	3.51
chr1	1387527	T	C	2.55
chr1	1399168	T	C	8.79
chr1	1399223	T	C	2.9
chr1	1402127	T	C	2.21
chr1	1471906	A	G	4.71
chr1	1472018	A	G	5.13
chr1	1478674	A	G	11.11
chr1	1478707	A	G	6.9
chr1	1482235	A	G	8
chr1	1482237	A	G	12
chr1	1485088	A	G	2.44
chr1	1486149	A	G	2.86
chr1	1486188	A	G	2.36
chr1	1490382	A	G	3.23
chr1	1490402	A	G	6.45
chr1	1495564	A	G	4.27
chr1	1495570	A	G	1.78
chr1	1495625	A	G	3.25
chr1	1495644	A	G	3.25
chr1	1495710	A	G	4.47
chr1	1495713	A	G	1.25
chr1	1495715	A	G	2.06
chr1	1495816	A	G	3.33
chr1	1495877	A	G	6.07
chr1	1495916	A	G	6.05
chr1	1495937	A	G	2.04
chr1	1495943	A	G	2.02
chr1	1512248	A	G	4.88
chr1	1512290	A	G	5.15
chr1	1512402	A	G	4.3
chr1	1517341	A	G	26.32
chr1	1518955	A	G	4.55
chr1	1520575	A	G	11.63
chr1	1534011	A	G	5.99
chr1	1534016	A	G	2.34
chr1	1534151	A	G	3.74
chr1	1534257	A	G	5.33
chr1	1534318	A	G	6.61
chr1	1534432	A	G	1.9
chr1	1534455	A	G	1.73
chr1	1534511	A	G	1.6
chr1	1541736	T	C	6.25
chr1	1541852	T	C	2.68
chr1	1562716	T	C	6.82
chr1	1562855	T	C	9.68
chr1	1563242	T	C	5.13
chr1	1563421	T	C	12.5
chr1	1563595	T	C	6.67
chr1	1563686	T	C	5.88
chr1	1564577	T	C	6.45
chr1	1564770	T	C	7.89
chr1	1564776	T	C	4.76
chr1	1564789	T	C	5.56
chr1	1564803	T	C	6.25
chr1	1564815	T	C	6.9
chr1	1574573	T	C	8.29
chr1	1574604	T	C	1.39
chr1	1574760	T	C	3.32
chr1	1616566	A	G	3.77
chr1	1636735	T	C	5.21
chr1	1638551	T	C	6.85
chr1	1663132	T	C	3.17
chr1	1663135	T	C	3.12
chr1	1665156	T	C	7.5
chr1	1665255	T	C	4.88
chr1	1751978	T	C	7.41
chr1	1751984	T	C	7.41
chr1	1751990	T	C	15.38
chr1	1752107	T	C	10.26
chr1	1752216	T	C	4
chr1	1752218	T	C	4
chr1	1752220	T	C	4.11
chr1	1752532	T	C	6.38
chr1	1752535	T	C	4.95
chr1	1752593	T	C	3.77
chr1	1752735	T	C	2.46
chr1	1752774	T	C	4.55
chr1	1752776	T	C	7.21
chr1	1752785	T	C	5.41
chr1	1752892	T	C	5.26
chr1	1754572	T	C	13.04
chr1	1757240	T	C	6.78
chr1	1757242	T	C	6.9
chr1	1757243	T	C	5.08
chr1	1765306	T	C	9.72
chr1	1765373	T	C	5.48
chr1	1765407	T	C	10.34
chr1	1765409	T	C	9.68
chr1	1778321	T	C	11.11
chr1	1785370	T	C	2.86
chr1	1785693	T	C	1.42
chr1	1785716	T	C	3.45
chr1	1785949	T	C	1.82
chr1	1786010	T	C	4.04
chr1	1786025	T	C	2.88
chr1	1786031	T	C	3.1
chr1	1786117	T	C	1.84
chr1	1786129	T	C	2.68
chr1	1786222	T	C	4.51
chr1	1786227	T	C	1.38
chr1	1786268	T	C	2.14
chr1	1786288	T	C	2.72
chr1	1786492	T	C	9.29
chr1	1786542	T	C	1.03
chr1	1786604	T	C	1.91
chr1	1786774	T	C	2.21
chr1	1786872	T	C	1.79
chr1	1787005	T	C	2.09
chr1	1789178	T	C	1.94
chr1	1790467	T	C	1.08
chr1	1804494	T	C	8.47
chr1	1815787	T	C	2.46
chr1	2184634	T	C	4.92
chr1	2184968	T	C	3.92
chr1	2184970	T	C	5.77
chr1	2184999	A	G	3.12
chr1	2185053	A	G	7.53
chr1	2185059	A	G	6.45
chr1	2185132	A	G	2.94
chr1	2185250	A	G	4.55
chr1	2189684	T	C	4.32
chr1	2193807	T	C	2.61
chr1	2385841	T	C	6.9
chr1	2385843	T	C	7.14
chr1	2389957	T	C	13.33
chr1	2391945	A	G	14.81
chr1	2399449	A	G	8.06
chr1	2403201	A	G	2.34
chr1	2403261	A	G	3.26
chr1	2403270	A	G	4.9
chr1	2404334	A	G	4.6
chr1	2404639	A	G	5.56
chr1	2404764	A	G	3.26
chr1	2405115	T	C	2.21
chr1	2405140	T	C	3.1
chr1	2405141	A	G	3.76
chr1	2405411	A	G	4.23
chr1	2405773	T	C	8.7
chr1	2406850	T	C	8.11
chr1	2408504	T	C	6.67
chr1	2508866	T	C	3.39
chr1	2519235	T	C	4
chr1	2519277	T	C	5
chr1	2519902	T	C	6.9
chr1	2589571	A	G	6.82
chr1	2591133	A	G	4.26
chr1	2591252	A	G	4.88
chr1	2591270	A	G	5.88
chr1	2591273	A	G	8.82
chr1	3629023	A	G	6.45
chr1	3630848	T	C	14.29
chr1	3630998	T	C	4.71
chr1	3631145	T	C	5.08
chr1	3631288	T	C	6.52
chr1	3646749	T	C	3.17
chr1	3746940	T	C	4.08
chr1	3747137	T	C	8.7
chr1	3780237	T	C	4.08
chr1	3780241	T	C	4
chr1	3780432	T	C	5.51
chr1	3780446	T	C	3.82
chr1	3780520	T	C	2.38
chr1	3780537	T	C	1.78
chr1	3780590	T	C	1.45
chr1	3780596	T	C	2.91
chr1	3780609	T	C	1.37
chr1	3780631	T	C	3.64
chr1	3780635	T	C	4.24
chr1	3780642	T	C	1.72
chr1	3780672	T	C	3.5
chr1	3780781	T	C	5.1
chr1	3780854	T	C	1.75
chr1	3780864	T	C	6.19
chr1	3781019	T	C	1.72
chr1	3781143	T	C	8.13
chr1	3781250	T	C	2.07
chr1	3781266	T	C	3.54
chr1	3781276	T	C	9.28
chr1	3781278	T	C	4.17
chr1	3781300	T	C	5.26
chr1	3782682	T	C	8.16
chr1	3782716	T	C	6.93
chr1	3785115	T	C	8.2
chr1	3787096	T	C	2.38
chr1	3796037	T	C	5.33
chr1	3796379	T	C	2.44
chr1	3815137	T	C	7.78
chr1	3815170	T	C	3.45
chr1	3815175	T	C	4.76
chr1	3815464	T	C	6.67
chr1	3829937	T	C	3.92
chr1	3833918	T	C	10.71
chr1	3833966	T	C	6.52
chr1	3837411	T	C	2.74
chr1	3837418	T	C	2.67
chr1	3847538	T	C	9.68
chr1	3848696	T	C	9.09
chr1	3857085	T	C	4.55
chr1	3857603	A	G	4.88
chr1	3869699	A	G	6.9
chr1	3884013	A	G	28.12
chr1	3884228	A	G	5.26
chr1	3884248	A	G	23.26
chr1	3884270	A	G	6.67
chr1	3884700	A	G	17.24
chr1	3885014	A	G	4.55
chr1	3885129	A	G	8.7
chr1	3885132	A	G	19.57
chr1	3889330	T	C	10.53
chr1	3889529	T	C	3.33
chr1	3890958	T	C	25
chr1	3891032	T	C	2.44
chr1	6185165	T	C	5.26
chr1	6185491	T	C	1.69
chr1	6185495	T	C	2.87
chr1	6185656	T	C	3.34
chr1	6185720	T	C	3.23
chr1	6185781	T	C	6.56
chr1	6185925	T	C	2.42
chr1	6185926	T	C	2.84
chr1	6186028	T	C	3.41
chr1	6186032	T	C	3.37
chr1	6186291	T	C	2.05
chr1	6186597	T	C	8.16
chr1	6221375	T	C	8.41
chr1	6221462	T	C	3.93
chr1	6221601	T	C	1.55
chr1	6221604	T	C	2.58
chr1	6221805	T	C	1.99
chr1	6221887	T	C	1.6
chr1	6221893	T	C	2.14
chr1	6222069	T	C	2.75
chr1	6222301	T	C	6.45
chr1	6222311	T	C	9.09
chr1	6222457	T	C	1.5
chr1	6222464	T	C	2.22
chr1	6222472	T	C	2.86
chr1	6222515	T	C	8.22
chr1	6222527	T	C	5.97
chr1	6222753	T	C	6.16
chr1	6222862	T	C	5.36
chr1	6222864	T	C	5.33
chr1	6222972	T	C	2.37
chr1	6223005	T	C	2.34
chr1	6223229	T	C	4.65
chr1	6223456	T	C	3.23
chr1	6223458	T	C	3.12
chr1	6223460	T	C	3.03
chr1	6223581	T	C	1.91
chr1	6223589	T	C	2.52
chr1	6223598	T	C	4.76
chr1	6223603	T	C	7.65
chr1	6223611	T	C	3.45
chr1	6223624	T	C	1.6
chr1	6223697	T	C	3.06
chr1	6223883	T	C	8.13
chr1	6223996	T	C	2.33
chr1	6224051	T	C	5.71
chr1	6224053	T	C	6.67
chr1	6224197	T	C	2.58
chr1	6224217	T	C	1.88
chr1	6224299	T	C	4.13
chr1	6224407	T	C	2.39
chr1	6224411	T	C	1.82
chr1	6224417	T	C	3.7
chr1	6224508	T	C	1.65
chr1	6224648	T	C	1.74
chr1	6224660	T	C	3.55
chr1	6224669	T	C	1.66
chr1	6224683	T	C	7.78
chr1	6224808	T	C	3.23
chr1	6224831	T	C	2.78
chr1	6224881	T	C	3.2
chr1	6224970	T	C	2.16
chr1	6225037	T	C	2.34
chr1	6225104	T	C	3.31
chr1	6225106	T	C	4.32
chr1	6225147	T	C	3.76
chr1	6225218	T	C	5.88
chr1	6231988	T	C	3.54
chr1	6232036	T	C	3.3
chr1	6233605	T	C	3.08
chr1	6235772	T	C	4.17
chr1	6264416	T	C	3.55
chr1	6264456	T	C	2.87
chr1	6264467	T	C	5.11
chr1	6264532	T	C	3.42
chr1	6264565	T	C	7.42
chr1	6264622	T	C	1.03
chr1	6264646	T	C	2.47
chr1	6281275	T	C	9.38
chr1	6294934	T	C	6.16
chr1	6327373	T	C	3.08
chr1	6339480	T	C	5.49
chr1	6339499	T	C	2.63
chr1	6521545	T	C	8.82
chr1	6521773	T	C	7.25
chr1	6522224	T	C	6.12
chr1	6522259	T	C	5.66
chr1	6523934	T	C	8.33
chr1	6525637	T	C	6.45
chr1	6525794	T	C	4.55
chr1	6550486	T	C	7.14
chr1	6550575	T	C	6.12
chr1	6580887	A	G	10
chr1	6580933	A	G	5
chr1	6582195	A	G	7.55
chr1	6582259	A	G	6.52
chr1	6588954	A	G	10
chr1	6588962	A	G	7.14
chr1	6589004	A	G	6.49
chr1	6589211	A	G	6.52
chr1	6591005	T	C	3.12
chr1	6591054	T	C	2.9
chr1	6591152	T	C	3.08
chr1	6591154	T	C	7.94
chr1	6591291	T	C	6.67
chr1	6591562	T	C	7.5
chr1	6592250	T	C	4.88
chr1	6592285	T	C	9.52
chr1	6592330	T	C	4.44
chr1	6592482	T	C	4.44
chr1	6592739	T	C	7.89
chr1	6593068	T	C	5.88
chr1	6593221	T	C	3.57
chr1	6593224	T	C	5.45
chr1	6593281	T	C	9.46
chr1	6593289	T	C	3.8
chr1	6593329	T	C	11.11
chr1	6593594	T	C	3.92
chr1	6593600	T	C	4
chr1	6599200	T	C	7.25
chr1	6599320	T	C	14.1
chr1	6620083	A	G	7.27
chr1	6622397	A	G	3.48
chr1	6633003	A	G	6.25
chr1	6633100	A	G	3.03
chr1	6633177	A	G	3.03
chr1	6633218	A	G	17.91
chr1	6633264	A	G	3.95
chr1	6633322	A	G	5.56
chr1	6634369	T	C	5
chr1	6634428	T	C	1.67
chr1	6634741	T	C	4.49
chr1	6635023	T	C	7.6
chr1	6635125	T	C	1.99
chr1	6635138	T	C	4
chr1	6635140	T	C	2.87
chr1	6635285	T	C	1.48
chr1	6635348	T	C	2.32
chr1	6635505	T	C	2.11
chr1	6635551	T	C	4.96
chr1	6635566	T	C	3.23
chr1	6635572	T	C	1.68
chr1	6635579	T	C	3.36
chr1	6637472	T	C	4.08
chr1	6637474	T	C	4.08
chr1	6645823	T	C	3.92
chr1	6645857	T	C	7.87
chr1	6645895	T	C	3.25
chr1	6645897	T	C	4.03
chr1	6678430	T	C	3.23
chr1	6678432	T	C	4.62
chr1	6825112	A	G	3.12
chr1	6825123	A	G	2.83
chr1	6887756	A	G	5.71
chr1	6888140	A	G	8
chr1	7780360	A	G	4.84
chr1	7780512	A	G	2.07
chr1	7781026	A	G	5.3
chr1	7985063	A	G	3.74
chr1	7985095	A	G	2.9
chr1	8013792	T	C	9.68
chr1	8861147	T	C	1.52
chr1	8861221	T	C	2.37
chr1	8861361	T	C	1.96
chr1	8861380	T	C	1.23
chr1	8863276	T	C	1.17
chr1	8863955	T	C	1.51
chr1	8863995	T	C	1.18
chr1	8864013	T	C	2.17
chr1	8865380	T	C	6.21
chr1	8865412	T	C	4.13
chr1	8865435	T	C	1.79
chr1	8865443	T	C	4.22
chr1	8865451	T	C	1.21
chr1	8866347	T	C	2.04
chr1	8866353	T	C	1.74
chr1	9553675	A	G	8.16
chr1	9553733	A	G	6.76
chr1	9573377	A	G	13.64
chr1	9580033	A	G	3.33
chr1	9580091	A	G	3.37
chr1	9580109	A	G	2.38
chr1	9582398	A	G	3.28
chr1	9582476	A	G	2.67
chr1	9582493	A	G	9.52
chr1	9582531	A	G	8.16
chr1	9582533	A	G	4.35
chr1	9582612	A	G	8.82
chr1	9582623	A	G	11.76
chr1	9582664	A	G	7.41
chr1	9595930	A	G	4.17
chr1	9596970	A	G	4
chr1	9597025	A	G	3.92
chr1	9598537	A	G	2.94
chr1	9601199	A	G	2.81
chr1	9601349	A	G	3.66
chr1	9603418	A	G	11.48
chr1	9603436	A	G	4.92
chr1	9603531	A	G	3.92
chr1	9603848	A	G	3.57
chr1	9603864	A	G	20.75
chr1	9603906	A	G	4.92
chr1	9604100	A	G	3.33
chr1	9604227	A	G	2.86
chr1	9604235	A	G	4.62
chr1	9604239	A	G	4.69
chr1	9604244	A	G	4.55
chr1	9604253	A	G	6.78
chr1	9604637	A	G	9.59
chr1	9614041	A	G	8.62
chr1	9614137	A	G	5.88
chr1	9614212	A	G	9.68
chr1	9614220	A	G	7.81
chr1	9614390	A	G	3.95
chr1	9614564	A	G	4.55
chr1	9614600	A	G	5
chr1	9680882	T	C	8
chr1	9729082	T	C	3.92
chr1	9729251	T	C	5.36
chr1	9729277	T	C	5.88
chr1	9729293	T	C	8.33
chr1	9729299	T	C	2.88
chr1	9729516	T	C	6.78
chr1	9729594	T	C	5.13
chr1	9729610	T	C	5.88
chr1	9729614	T	C	3.2
chr1	9729616	T	C	5.56
chr1	9729622	T	C	2.34
chr1	9729787	T	C	2.44
chr1	9730252	T	C	2.63
chr1	9730358	T	C	4.26
chr1	9730423	T	C	1.95
chr1	9730424	T	C	2.53
chr1	9730426	T	C	3.77
chr1	9730527	T	C	6.77
chr1	9731317	T	C	2.83
chr1	9734109	T	C	15
chr1	9735112	T	C	3.64
chr1	9743978	T	C	5.22
chr1	9744556	T	C	3.82
chr1	9823788	T	C	5
chr1	9849280	T	C	14.29
chr1	9849454	T	C	14.29
chr1	9849555	T	C	11.76
chr1	9849965	T	C	11.76
chr1	9850164	T	C	10
chr1	9850181	T	C	21.05
chr1	9850183	T	C	21.05
chr1	9928089	T	C	22.58
chr1	9928511	T	C	13.33
chr1	9982693	A	G	3.92
chr1	9982698	A	G	3.92
chr1	9982700	A	G	7.84
chr1	9982762	A	G	6.38
chr1	10033527	A	G	2.8
chr1	10095523	A	G	8
chr1	10102989	A	G	5.26
chr1	10102991	A	G	10.53
chr1	10117538	A	G	6.9
chr1	10132404	A	G	7.14
chr1	10135091	A	G	6
chr1	10158415	A	G	12.5
chr1	10171280	A	G	5.33
chr1	10180208	A	G	2.38
chr1	10308271	A	G	3.37
chr1	10308295	A	G	2.35
chr1	10419690	A	G	5.65
chr1	10419854	A	G	1.85
chr1	10419865	A	G	3.69
chr1	10419894	A	G	3.2
chr1	10419900	A	G	4.09
chr1	10430994	A	G	8.82
chr1	10431043	A	G	10.71
chr1	10431129	A	G	4.17
chr1	10431194	A	G	3.17
chr1	10431226	A	G	3.77
chr1	10431229	A	G	3.77
chr1	10431235	A	G	6.9
chr1	10431238	A	G	5.17
chr1	10431293	A	G	8.11
chr1	10431320	A	G	4.05
chr1	10431328	A	G	3.95
chr1	10431366	A	G	5.48
chr1	10442565	A	G	3.28
chr1	10442578	A	G	3.03
chr1	10442602	A	G	3.39
chr1	10442634	A	G	10.42
chr1	10442636	A	G	8.33
chr1	10442730	A	G	15
chr1	10451475	A	G	11.11
chr1	10456779	T	C	1.72
chr1	10456907	T	C	6.25
chr1	10456912	T	C	6.11
chr1	10457014	T	C	1.98
chr1	10457086	T	C	1.85
chr1	10457091	T	C	1.06
chr1	10457095	T	C	3.84
chr1	10457149	T	C	2.25
chr1	10457153	T	C	2.8
chr1	10457230	T	C	1.15
chr1	10457319	T	C	4.63
chr1	10457346	T	C	2.69
chr1	10457844	T	C	2.77
chr1	10457894	T	C	2.9
chr1	10457896	T	C	2.14
chr1	10457905	T	C	1.4
chr1	10457935	T	C	0.93
chr1	10457977	T	C	1.12
chr1	10458084	T	C	3.52
chr1	10458106	T	C	1.15
chr1	10458213	T	C	2.96
chr1	10458246	T	C	4.07
chr1	10458271	T	C	4.14
chr1	10458287	T	C	2.5
chr1	10458344	T	C	2.93
chr1	10458604	T	C	2.65
chr1	10458855	T	C	2.45
chr1	10458905	T	C	1.33
chr1	10458945	T	C	6.22
chr1	10458981	T	C	13.53
chr1	10459025	T	C	3.41
chr1	10459203	T	C	9.29
chr1	10459609	T	C	9.17
chr1	10459757	T	C	2.33
chr1	10459889	T	C	6.55
chr1	10460891	T	C	3.54
chr1	10460974	T	C	4.49
chr1	10461402	T	C	2.76
chr1	10461405	T	C	5.38
chr1	10461440	T	C	1.66
chr1	10461446	T	C	1.6
chr1	10461479	T	C	1.32
chr1	10461593	T	C	9.05
chr1	10461649	T	C	2.9
chr1	10461696	T	C	8.47
chr1	10462484	T	C	6.85
chr1	10462499	T	C	6.22
chr1	10462558	T	C	9.21
chr1	10462560	T	C	17.33
chr1	10462562	T	C	25
chr1	10462906	T	C	2.56
chr1	10462924	T	C	5.88
chr1	10462926	T	C	4.65
chr1	10463001	T	C	2.8
chr1	10463162	T	C	4.35
chr1	10463172	T	C	3.7
chr1	10469204	T	C	6.35
chr1	10469251	T	C	3.23
chr1	10472379	T	C	17.72
chr1	10472410	T	C	5.11
chr1	10472416	T	C	3.39
chr1	10472429	T	C	1.69
chr1	10472432	T	C	2.84
chr1	10472520	T	C	5.88
chr1	10472522	T	C	29.63
chr1	10627311	A	G	6.25
chr1	10627335	A	G	6.9
chr1	10630017	A	G	5.41
chr1	10630094	A	G	9.47
chr1	10630144	A	G	7
chr1	10630341	A	G	4.62
chr1	11013781	A	G	1.19
chr1	11013790	A	G	3.09
chr1	11013878	A	G	6.86
chr1	11016973	A	G	3.92
chr1	11020541	A	G	9.09
chr1	11022160	A	G	2.11
chr1	11022180	A	G	1.58
chr1	11023087	A	G	0.94
chr1	11023361	A	G	1.14
chr1	11054650	T	C	36.61
chr1	11054661	T	C	3.01
chr1	11054663	T	C	1.12
chr1	11056684	T	C	8.31
chr1	11056686	T	C	2.22
chr1	11106640	T	C	3.77
chr1	11106661	T	C	4.55
chr1	11106665	T	C	2.99
chr1	11106937	T	C	16.83
chr1	11106940	T	C	2.83
chr1	11107038	T	C	2.97
chr1	11107149	T	C	3.09
chr1	11107248	T	C	3.41
chr1	11107439	T	C	3.31
chr1	11109326	T	C	4.55
chr1	11109330	T	C	4.17
chr1	11126717	T	C	12.12
chr1	11127671	T	C	8
chr1	11127764	T	C	6.67
chr1	11130612	T	C	4.29
chr1	11130716	T	C	2.67
chr1	11130720	T	C	2.63
chr1	11130722	T	C	2.67
chr1	11130731	T	C	2.9
chr1	11199333	T	C	4.26
chr1	11257119	T	C	4.35
chr1	11257138	T	C	6.38
chr1	11273365	A	G	6.82
chr1	11273842	A	G	6.06
chr1	11273920	A	G	7.69
chr1	11286639	A	G	8.33
chr1	11286978	A	G	12.5
chr1	11287107	A	G	12.12
chr1	11287283	A	G	5.56
chr1	11287455	A	G	10
chr1	11287493	A	G	8.7
chr1	11287502	A	G	12.5
chr1	11287818	A	G	7.89
chr1	11287881	A	G	8.57
chr1	11661724	A	G	2.7
chr1	11661934	A	G	3.45
chr1	11661942	A	G	3.64
chr1	11662076	A	G	6.38
chr1	11674703	T	C	1.51
chr1	11677568	T	C	3.12
chr1	11680369	T	C	15.38
chr1	11680373	T	C	4.18
chr1	11680376	T	C	4.26
chr1	11680640	T	C	8.57
chr1	11680644	T	C	5.56
chr1	11680839	T	C	8.51
chr1	11736202	A	G	3.51
chr1	11750288	A	G	2.84
chr1	11750446	A	G	2.86
chr1	11750519	A	G	3.57
chr1	11922965	T	C	3.45
chr1	11923043	T	C	10
chr1	11923226	T	C	6.67
chr1	11925900	T	C	7.07
chr1	11950479	A	G	7.23
chr1	11957902	A	G	9.23
chr1	11974780	A	G	2.17
chr1	11975053	A	G	6.25
chr1	11975328	A	G	2.78
chr1	11975338	A	G	2.65
chr1	11989225	A	G	10
chr1	12004041	A	G	5
chr1	12005754	A	G	3.33
chr1	12005769	A	G	7.04
chr1	12005792	A	G	5.43
chr1	12005878	A	G	2.99
chr1	12007120	A	G	5.17
chr1	12011562	A	G	5.61
chr1	12011564	A	G	3.85
chr1	12011678	A	G	2.17
chr1	12011698	A	G	4.46
chr1	12011721	A	G	3.91
chr1	12011725	A	G	1.67
chr1	12011770	A	G	6.06
chr1	12011923	A	G	2.42
chr1	12012024	A	G	1.72
chr1	12012038	A	G	2.41
chr1	12012306	A	G	2.03
chr1	12012360	A	G	2.95
chr1	12012405	A	G	5.69
chr1	12012470	A	G	1.07
chr1	12012481	A	G	2.09
chr1	12012495	A	G	2.88
chr1	12012553	A	G	2.47
chr1	12012576	A	G	1.32
chr1	12012628	A	G	1.5
chr1	12012738	A	G	2.35
chr1	12012750	A	G	2.11
chr1	12012816	A	G	2.3
chr1	12012867	A	G	5.7
chr1	12012873	A	G	2.03
chr1	12013019	A	G	5.64
chr1	12013023	A	G	2.56
chr1	12013123	A	G	1.86
chr1	12013217	A	G	4
chr1	12013289	A	G	2.46
chr1	12013312	A	G	4.72
chr1	12013330	A	G	3.03
chr1	12013347	A	G	3.3
chr1	12013425	A	G	5.88
chr1	12578853	T	C	8.33
chr1	12578856	T	C	6.9
chr1	12578932	T	C	15.38
chr1	12579361	T	C	8.33
chr1	15409982	A	G	6.82
chr1	15425923	A	G	2.86
chr1	15428723	A	G	9.84
chr1	15428845	A	G	2.6
chr1	15428875	A	G	5.41
chr1	15429192	A	G	8.18
chr1	15429238	A	G	3.66
chr1	15429291	A	G	13.43
chr1	15429430	A	G	7.34
chr1	15430010	A	G	4.81
chr1	15430019	A	G	4.81
chr1	15430035	A	G	4.08
chr1	15430081	A	G	6.85
chr1	15430103	A	G	4
chr1	15430187	A	G	5.26
chr1	15492641	T	C	22.92
chr1	15524148	T	C	10
chr1	15651809	A	G	8.11
chr1	15660080	A	G	6.25
chr1	15660090	A	G	8
chr1	15725485	A	G	8.57
chr1	15727193	A	G	6.25
chr1	15727268	A	G	2.86
chr1	15727449	A	G	3.08
chr1	15727466	A	G	2.82
chr1	15727474	A	G	8.33
chr1	15727636	A	G	6.52
chr1	15727655	A	G	6
chr1	15734029	A	G	3.08
chr1	15734197	A	G	12.26
chr1	15734269	A	G	2.74
chr1	15734273	A	G	2.08
chr1	15734343	A	G	3.16
chr1	15734472	A	G	3.39
chr1	15734565	A	G	17.95
chr1	15785985	A	G	8.7
chr1	15807463	T	C	6.45
chr1	15807489	T	C	16.22
chr1	15934783	A	G	2.98
chr1	15935562	A	G	3.57
chr1	15936045	A	G	8.57
chr1	15939529	A	G	2.76
chr1	15941945	T	C	5.71
chr1	15941973	T	C	6.82
chr1	15942169	T	C	4.88
chr1	15942666	T	C	3.57
chr1	15942689	T	C	6.78
chr1	15944409	T	C	4.17
chr1	15944490	T	C	9.38
chr1	15944493	T	C	3.12
chr1	15944502	T	C	7.58
chr1	15944529	T	C	8.57
chr1	15945145	T	C	4.17
chr1	15946202	T	C	5.88
chr1	15946212	T	C	5.71
chr1	16124629	T	C	8.11
chr1	16124636	T	C	2.47
chr1	16124638	T	C	2.47
chr1	16124644	T	C	6.02
chr1	16124668	T	C	3.61
chr1	16124732	T	C	6.25
chr1	16124768	T	C	6.45
chr1	16124878	T	C	12.16
chr1	16124913	T	C	4.71
chr1	16124924	T	C	2.22
chr1	16125118	T	C	5.75
chr1	16125169	T	C	2.41
chr1	16125170	T	C	2.41
chr1	16125178	T	C	11.49
chr1	16148895	T	C	15.79
chr1	16148900	T	C	3.66
chr1	16251180	T	C	3.51
chr1	16251594	T	C	4.76
chr1	16251611	T	C	4.76
chr1	16294867	T	C	8.11
chr1	16294884	T	C	11.11
chr1	16315314	T	C	8.7
chr1	16315339	T	C	3.39
chr1	16393331	A	G	6.39
chr1	16393390	A	G	1.54
chr1	16393410	A	G	11.69
chr1	16395139	A	G	1.2
chr1	16395154	A	G	1.05
chr1	16395208	A	G	2.17
chr1	16395638	A	G	2.3
chr1	16395700	A	G	1.54
chr1	16395722	A	G	2.92
chr1	16395797	A	G	2.01
chr1	16395815	A	G	2.31
chr1	16395816	A	G	2.27
chr1	16395834	A	G	3.02
chr1	16395844	A	G	2.19
chr1	16395931	A	G	2.15
chr1	16395939	A	G	3.31
chr1	16395970	A	G	1.84
chr1	16395973	A	G	1.88
chr1	16395985	A	G	1.19
chr1	16396083	A	G	3.66
chr1	16396085	A	G	6.3
chr1	16396128	A	G	1.43
chr1	16396131	A	G	2.85
chr1	16396199	A	G	15.12
chr1	16396293	A	G	8.26
chr1	16396328	A	G	9.05
chr1	16396353	A	G	2.45
chr1	16396361	A	G	1.33
chr1	16396457	A	G	1.42
chr1	16396470	A	G	3.24
chr1	16396556	A	G	8.86
chr1	16396623	A	G	1.34
chr1	16396639	A	G	1.77
chr1	16396645	A	G	4.42
chr1	16396647	A	G	1.72
chr1	16396649	A	G	11.4
chr1	16396771	A	G	1.25
chr1	16396774	A	G	6.88
chr1	16396827	A	G	2.11
chr1	16396845	A	G	1.12
chr1	16396850	A	G	1
chr1	16396858	A	G	3.53
chr1	16396864	A	G	2.6
chr1	16396936	A	G	1.42
chr1	16396971	A	G	1.59
chr1	16397004	A	G	4.27
chr1	16397012	A	G	1.75
chr1	16397030	A	G	1.3
chr1	16397067	A	G	2.35
chr1	16397081	A	G	1.3
chr1	16397083	A	G	1.63
chr1	16397178	A	G	5.34
chr1	16397340	A	G	1.92
chr1	16397490	A	G	1.31
chr1	16397673	A	G	2.59
chr1	16397832	A	G	3.43
chr1	16397904	A	G	1.83
chr1	16398028	A	G	10.53
chr1	16447923	A	G	2.47
chr1	16447945	A	G	6.54
chr1	16459091	A	G	4.73
chr1	16459194	A	G	2.78
chr1	16459197	A	G	4.08
chr1	16459284	A	G	2.63
chr1	16459326	A	G	14.29
chr1	16459353	A	G	2.11
chr1	16459377	A	G	5.05
chr1	16459386	A	G	9.18
chr1	16459442	A	G	2.65
chr1	16459452	A	G	6.84
chr1	16459456	A	G	3.42
chr1	16459627	A	G	4.42
chr1	16459636	A	G	13.16
chr1	16459824	A	G	2.7
chr1	16459854	A	G	4.72
chr1	16459885	A	G	2.84
chr1	16459921	A	G	2.7
chr1	16628606	T	C	3.33
chr1	16628609	T	C	4.92
chr1	16974822	T	C	10.53
chr1	16974976	T	C	5.8
chr1	16997152	T	C	6.38
chr1	17018826	T	C	2.3
chr1	17018843	T	C	2.97
chr1	17022651	T	C	3.31
chr1	17044802	T	C	2.41
chr1	17407038	T	C	2.14
chr1	17407048	T	C	2.32
chr1	17407077	T	C	2.66
chr1	17407179	T	C	7.14
chr1	17407428	T	C	1.08
chr1	17407449	T	C	1.81
chr1	17408044	T	C	7.64
chr1	17408074	T	C	1.23
chr1	17408100	T	C	1.25
chr1	17408244	T	C	1.96
chr1	17408329	T	C	2.86
chr1	17408421	T	C	1.14
chr1	17408431	T	C	1.68
chr1	17408479	T	C	2.12
chr1	17409002	T	C	1.91
chr1	17425639	T	C	2.2
chr1	17425641	T	C	3.87
chr1	17438385	T	C	11.79
chr1	18872329	T	C	13.64
chr1	18872855	T	C	9.68
chr1	18904562	T	C	12.5
chr1	19074563	T	C	3.08
chr1	19074598	T	C	3.85
chr1	19074733	T	C	1.86
chr1	19086181	T	C	4.69
chr1	19086797	T	C	2.38
chr1	19086799	T	C	3.12
chr1	19088851	T	C	3.5
chr1	19088858	T	C	5.03
chr1	19092866	T	C	6.25
chr1	19094031	T	C	3.1
chr1	19094114	T	C	1.95
chr1	19100439	T	C	4.17
chr1	19100480	T	C	10.96
chr1	19100482	T	C	7.38
chr1	19112672	T	C	3.7
chr1	19112675	T	C	6.31
chr1	19112748	T	C	2.42
chr1	19112758	T	C	5.3
chr1	19117393	T	C	5.11
chr1	19144067	T	C	10.87
chr1	19161114	T	C	4.3
chr1	19215921	T	C	5
chr1	19216918	T	C	6.52
chr1	19218545	T	C	8.64
chr1	19218552	T	C	5.19
chr1	19218983	T	C	6.56
chr1	19219241	T	C	6.09
chr1	19219300	T	C	6
chr1	19219304	T	C	8.82
chr1	19219328	T	C	2.99
chr1	19219350	T	C	2.47
chr1	19222761	T	C	10.34
chr1	19222779	T	C	10
chr1	19222804	T	C	7.14
chr1	19223503	T	C	7
chr1	19223517	T	C	3.92
chr1	19227403	T	C	4.23
chr1	19232695	T	C	6.78
chr1	19232708	T	C	3.03
chr1	19233007	T	C	2.86
chr1	19233016	T	C	2.86
chr1	19233019	T	C	8.11
chr1	19235195	T	C	6.35
chr1	19239959	T	C	4.08
chr1	19242429	T	C	3.85
chr1	19257876	A	G	6.73
chr1	19258781	A	G	8.65
chr1	19258803	A	G	2.09
chr1	19258922	A	G	1.95
chr1	19258932	A	G	6.51
chr1	19258934	A	G	1.33
chr1	19259105	A	G	2.69
chr1	19259128	A	G	3.39
chr1	19259217	A	G	3.52
chr1	19259695	A	G	4.14
chr1	19259712	A	G	2.61
chr1	19259879	A	G	4.85
chr1	19260040	A	G	3.51
chr1	19303992	T	C	5.13
chr1	19304066	T	C	7.5
chr1	19304235	T	C	3.28
chr1	19304247	T	C	2.04
chr1	19304275	T	C	3.97
chr1	19307074	T	C	5.41
chr1	19307080	T	C	4.94
chr1	19311893	T	C	6.49
chr1	19311895	T	C	15.38
chr1	19312775	A	G	6.12
chr1	19312799	A	G	5.77
chr1	19317743	A	G	8
chr1	19327297	A	G	5.41
chr1	19328594	A	G	5.56
chr1	19328646	A	G	13.51
chr1	19328648	A	G	11.11
chr1	19328791	A	G	3.85
chr1	19328799	A	G	5.56
chr1	19328803	A	G	7.84
chr1	19329010	A	G	5
chr1	19329050	A	G	7.14
chr1	19329126	A	G	3.64
chr1	19329266	A	G	10.53
chr1	19339476	T	C	0.79
chr1	19344410	T	C	2.61
chr1	19356723	T	C	3.78
chr1	19378549	T	C	3.08
chr1	19385544	T	C	5.91
chr1	19385577	T	C	3.15
chr1	19655119	A	G	7.04
chr1	19656960	A	G	8.57
chr1	19657510	A	G	19.09
chr1	19657677	A	G	2.63
chr1	19657888	A	G	3.95
chr1	19657891	A	G	2.63
chr1	19657914	A	G	2.23
chr1	19658012	A	G	12.36
chr1	19658014	A	G	2.2
chr1	19658016	A	G	4.65
chr1	19658209	A	G	3.7
chr1	19658215	A	G	4.63
chr1	19658218	A	G	6.67
chr1	20499613	T	C	10.34
chr1	20499729	T	C	7.79
chr1	20499783	T	C	4.72
chr1	20499896	T	C	4.85
chr1	20499898	T	C	4.85
chr1	20499951	T	C	7.41
chr1	20500086	T	C	3.45
chr1	20500117	T	C	3.85
chr1	20500258	T	C	3.33
chr1	20500265	T	C	16.27
chr1	20500388	T	C	2.82
chr1	20500552	T	C	3.85
chr1	20500553	T	C	2.53
chr1	20500595	T	C	5.71
chr1	20500629	T	C	8.96
chr1	20500688	T	C	13.33
chr1	20500691	T	C	2.6
chr1	20500695	T	C	2.6
chr1	20500698	T	C	5.41
chr1	20500700	T	C	7.5
chr1	20500708	T	C	8.64
chr1	20500710	T	C	7.59
chr1	20500746	T	C	5
chr1	20501108	T	C	4.76
chr1	20501132	T	C	2.94
chr1	20501226	T	C	6.94
chr1	20501231	T	C	3.95
chr1	20501282	T	C	16.97
chr1	20501303	T	C	10.29
chr1	20501351	T	C	13.7
chr1	20503270	T	C	14.81
chr1	20503277	T	C	7.14
chr1	20507939	T	C	6.45
chr1	20637966	A	G	6.52
chr1	20638013	A	G	5.41
chr1	20638016	A	G	3.6
chr1	20648558	A	G	8.82
chr1	20649104	A	G	5
chr1	20649140	A	G	2.6
chr1	20649152	A	G	2.86
chr1	20649170	A	G	3.28
chr1	20649190	A	G	4
chr1	20649192	A	G	4.26
chr1	20649194	A	G	4.26
chr1	20650585	A	G	5.71
chr1	20650717	A	G	4.69
chr1	20651027	A	G	4.17
chr1	20651050	A	G	3.48
chr1	20651177	A	G	2.25
chr1	20651189	A	G	2.27
chr1	20651891	T	C	3.12
chr1	20652000	T	C	3.2
chr1	20652009	T	C	1.51
chr1	20652043	T	C	0.94
chr1	20652045	T	C	2.13
chr1	20652132	T	C	1.45
chr1	20652137	T	C	3.91
chr1	20652208	T	C	5.63
chr1	20652210	T	C	8.12
chr1	20652251	T	C	1.24
chr1	20652284	T	C	2.65
chr1	20652370	T	C	1.22
chr1	20652372	T	C	4.68
chr1	20652405	T	C	3.56
chr1	20652407	T	C	2.65
chr1	20652497	T	C	12.82
chr1	20652671	T	C	16.67
chr1	20652681	T	C	1.35
chr1	20652688	T	C	8.37
chr1	20652694	T	C	1.16
chr1	20664546	T	C	8.7
chr1	20672132	T	C	4.76
chr1	20682837	T	C	4.76
chr1	20682838	T	C	12.2
chr1	20713503	T	C	12.5
chr1	20743957	T	C	12.79
chr1	20780471	T	C	5.06
chr1	20817459	T	C	6.12
chr1	21217419	T	C	6.67
chr1	21217423	T	C	6.38
chr1	21218013	T	C	5.88
chr1	21218386	T	C	3.39
chr1	21218595	T	C	3.45
chr1	21218597	T	C	3.45
chr1	21218652	T	C	12.2
chr1	21218715	T	C	12.5
chr1	21218809	T	C	11.11
chr1	21218905	T	C	6.9
chr1	21218910	T	C	6.67
chr1	21219600	T	C	4.55
chr1	21219956	T	C	8.77
chr1	21225344	T	C	13.33
chr1	21279288	T	C	6.98
chr1	21471598	A	G	28.57
chr1	21679011	T	C	11.11
chr1	21695143	T	C	16.67
chr1	21721708	T	C	7.41
chr1	21723974	T	C	4.26
chr1	21757712	T	C	3.85
chr1	21757746	T	C	5.75
chr1	22078524	A	G	6.52
chr1	22091595	A	G	1.48
chr1	22092190	A	G	3.5
chr1	22589272	A	G	12.5
chr1	22784683	A	G	5.13
chr1	22784789	A	G	14.29
chr1	22912493	A	G	14.29
chr1	22912515	A	G	12
chr1	22913520	A	G	8.82
chr1	22913647	A	G	12.12
chr1	22914272	A	G	6.9
chr1	22914326	A	G	13.51
chr1	22914329	A	G	8.33
chr1	22914406	A	G	5.41
chr1	23019555	A	G	3.09
chr1	23019569	A	G	3.76
chr1	23019602	A	G	3.2
chr1	23019858	A	G	12.35
chr1	23019899	A	G	7.46
chr1	23030521	A	G	9.52
chr1	23059103	A	G	3.28
chr1	23059107	A	G	10.29
chr1	23059109	A	G	2.74
chr1	23059111	A	G	5.56
chr1	23059130	A	G	2.11
chr1	23059143	A	G	1.98
chr1	23077263	A	G	7.31
chr1	23077299	A	G	2.63
chr1	23079043	A	G	6.85
chr1	23079144	A	G	6.12
chr1	23083025	A	G	10
chr1	23083083	A	G	11.11
chr1	23083306	A	G	9.74
chr1	23083308	A	G	4.83
chr1	23083379	A	G	3.23
chr1	23083387	A	G	2.28
chr1	23083414	A	G	19.34
chr1	23083429	A	G	1.48
chr1	23083435	A	G	7.69
chr1	23083482	A	G	5.08
chr1	23083582	A	G	3.12
chr1	23083598	A	G	3.03
chr1	23085108	T	C	6.06
chr1	23085281	T	C	6.25
chr1	23085890	T	C	8
chr1	23087538	T	C	5.26
chr1	23091442	T	C	8.11
chr1	23310099	T	C	1.63
chr1	23310104	T	C	3.47
chr1	23310113	T	C	0.92
chr1	23310123	T	C	2.3
chr1	23310129	T	C	1.56
chr1	23310234	T	C	2.69
chr1	23310504	T	C	4.63
chr1	23310676	T	C	1.37
chr1	23311017	T	C	3.29
chr1	23318613	T	C	1.79
chr1	23318615	T	C	1.78
chr1	23323701	T	C	3.66
chr1	23360572	T	C	8
chr1	23506471	T	C	26.92
chr1	23506483	T	C	9.38
chr1	23506496	T	C	5.26
chr1	23506707	T	C	13.54
chr1	23506712	T	C	2.11
chr1	23506885	T	C	4.4
chr1	23506951	T	C	6.58
chr1	23506956	T	C	3.9
chr1	23507775	T	C	6.15
chr1	23507777	T	C	7.81
chr1	23507814	T	C	8.47
chr1	23507819	T	C	7.02
chr1	23507822	T	C	5.26
chr1	23507864	T	C	3.08
chr1	23507866	T	C	2.9
chr1	23507873	T	C	2.86
chr1	23507946	T	C	3.85
chr1	23507950	T	C	3.8
chr1	23508319	T	C	5.08
chr1	23530793	T	C	7.32
chr1	23530812	T	C	4.65
chr1	23559371	T	C	1.91
chr1	23695565	A	G	5.66
chr1	23751033	A	G	5.88
chr1	23751083	A	G	5.08
chr1	23751085	A	G	7.02
chr1	23751155	A	G	3.74
chr1	23751409	A	G	5.13
chr1	23751411	A	G	6.33
chr1	23751941	A	G	7.14
chr1	23752465	A	G	4.65
chr1	23755919	A	G	7.14
chr1	23757039	A	G	4.62
chr1	23778574	A	G	3.15
chr1	23778583	A	G	2.63
chr1	23778651	A	G	2.8
chr1	23787397	A	G	1.66
chr1	23787422	A	G	4.37
chr1	23787536	A	G	2.02
chr1	23787641	A	G	2.85
chr1	23787715	A	G	2.01
chr1	23787804	A	G	6.58
chr1	23787932	A	G	5.19
chr1	23787934	A	G	12.93
chr1	23787938	A	G	1.31
chr1	23788006	A	G	1.55
chr1	23795782	T	C	5.13
chr1	23797763	T	C	5.56
chr1	23802132	T	C	2.2
chr1	23802336	T	C	4.48
chr1	23802471	T	C	7.58
chr1	23814268	T	C	7.14
chr1	23814315	T	C	6.67
chr1	23963142	A	G	3.87
chr1	23966901	T	C	2.7
chr1	23966995	T	C	4.32
chr1	23967010	T	C	2.1
chr1	23967015	T	C	2.88
chr1	23967034	T	C	3.47
chr1	23967173	T	C	1.6
chr1	23970117	T	C	1.5
chr1	23970577	T	C	2.38
chr1	23970766	T	C	1.44
chr1	23971137	T	C	4.37
chr1	23971973	T	C	3.45
chr1	24360964	T	C	10.53
chr1	24458946	A	G	12.5
chr1	24470284	A	G	10.26
chr1	24470286	A	G	7.69
chr1	24470303	A	G	5.26
chr1	24470305	A	G	5.26
chr1	24471127	A	G	8
chr1	24471129	A	G	4
chr1	24471155	A	G	3.51
chr1	24471286	A	G	4.88
chr1	24471375	A	G	3.92
chr1	24471419	A	G	3.64
chr1	24471805	A	G	5.88
chr1	24471845	A	G	5.88
chr1	24472348	A	G	8.33
chr1	24472421	A	G	5.26
chr1	24472441	A	G	12.73
chr1	24540297	A	G	9.09
chr1	24654973	A	G	1.9
chr1	24654978	A	G	1.12
chr1	24672302	A	G	1.6
chr1	24672388	A	G	2.3
chr1	24672541	A	G	3.25
chr1	24672719	A	G	1.6
chr1	24673099	A	G	1.83
chr1	24673101	A	G	1.86
chr1	24673122	A	G	2.71
chr1	24673156	A	G	3.23
chr1	24842005	A	G	2.33
chr1	24842824	A	G	4.48
chr1	24843296	A	G	7.21
chr1	25222857	T	C	10
chr1	25244053	T	C	7.58
chr1	25244071	T	C	3.7
chr1	25361689	A	G	3.28
chr1	25458621	A	G	5.88
chr1	25458624	A	G	11.43
chr1	25458636	A	G	5.71
chr1	25567744	A	G	13.33
chr1	25805199	A	G	3.53
chr1	25808727	A	G	15.75
chr1	25815841	A	G	1.76
chr1	25816097	A	G	5.47
chr1	25816136	A	G	2.63
chr1	25816364	A	G	2.4
chr1	25816378	A	G	5.83
chr1	25816401	A	G	3.25
chr1	25816757	A	G	2.22
chr1	25816771	A	G	2.4
chr1	25817013	A	G	4.29
chr1	25817146	A	G	4.05
chr1	25817344	A	G	8.77
chr1	25817531	A	G	2.24
chr1	25818029	A	G	2.59
chr1	25818082	A	G	10.57
chr1	25823691	A	G	8.16
chr1	25829735	A	G	5.36
chr1	25832068	A	G	7.61
chr1	25832184	A	G	2.74
chr1	25832339	A	G	10.29
chr1	25832642	A	G	8.2
chr1	25832680	A	G	8.33
chr1	25832767	A	G	7.84
chr1	25832822	A	G	5.26
chr1	25832874	A	G	10.34
chr1	25832878	A	G	7.14
chr1	25832880	A	G	7.14
chr1	25834371	T	C	7.89
chr1	25834381	T	C	10.81
chr1	25834505	T	C	6.25
chr1	25835680	T	C	4.08
chr1	25835805	T	C	3.23
chr1	26170743	A	G	1.76
chr1	26259771	A	G	4.26
chr1	26277897	A	G	4
chr1	26281328	A	G	2.82
chr1	26282704	T	C	5.77
chr1	26282708	T	C	12.96
chr1	26282720	T	C	3.23
chr1	26282721	T	C	3.17
chr1	26282740	T	C	3.61
chr1	26285912	T	C	15.52
chr1	26469902	A	G	24
chr1	26472490	A	G	2.33
chr1	26473592	A	G	7.02
chr1	26473598	A	G	6.78
chr1	26475190	A	G	2.87
chr1	26475202	A	G	4.55
chr1	26475212	A	G	2.22
chr1	26475224	A	G	0.98
chr1	26475957	A	G	4.07
chr1	26476346	A	G	6.06
chr1	26571486	A	G	18.18
chr1	26574213	A	G	4.17
chr1	26574263	A	G	6.38
chr1	26574342	A	G	12.5
chr1	26574426	A	G	12.5
chr1	26574440	A	G	19.05
chr1	26574474	A	G	10.26
chr1	26574564	A	G	5.88
chr1	26574735	A	G	5
chr1	26574751	A	G	10.34
chr1	26780341	A	G	2.86
chr1	26780497	A	G	2.9
chr1	26780652	A	G	2.36
chr1	26826821	A	G	17.24
chr1	26827043	A	G	5
chr1	26848689	A	G	4.55
chr1	26853823	A	G	3.64
chr1	26853963	A	G	3.95
chr1	26854076	A	G	3.06
chr1	26854078	A	G	2
chr1	26854080	A	G	2.06
chr1	26854257	A	G	2.94
chr1	26854327	A	G	2.15
chr1	26854392	A	G	4.35
chr1	26854395	A	G	5.48
chr1	26854465	A	G	5.33
chr1	26854628	A	G	2.7
chr1	26854645	A	G	6.58
chr1	26854660	A	G	6.49
chr1	26854707	A	G	5.41
chr1	26854799	A	G	2.33
chr1	26854805	A	G	2.25
chr1	26854945	A	G	8.16
chr1	26855198	A	G	2.83
chr1	26855387	A	G	2.02
chr1	26855393	A	G	4.35
chr1	26855409	A	G	3.1
chr1	26855474	A	G	4.04
chr1	26876552	T	C	3.17
chr1	26876811	T	C	5.19
chr1	26878660	T	C	4.35
chr1	26879523	T	C	7.25
chr1	26879551	T	C	2.9
chr1	26879574	T	C	7.02
chr1	26879646	T	C	3.64
chr1	26879678	T	C	4
chr1	26879726	T	C	8.51
chr1	26879729	T	C	6.82
chr1	26889089	T	C	2.78
chr1	26889831	T	C	2.19
chr1	26889837	T	C	2.88
chr1	26889885	T	C	6.57
chr1	26890842	T	C	3.45
chr1	26890982	T	C	9.62
chr1	26892746	T	C	3.08
chr1	26897373	T	C	6.9
chr1	26897420	T	C	4.08
chr1	26897422	T	C	6.12
chr1	26897461	T	C	4.35
chr1	26897464	T	C	5.63
chr1	26900349	A	G	5.13
chr1	26921795	A	G	1.41
chr1	26941530	A	G	1.42
chr1	26946672	A	G	3.08
chr1	27303726	A	G	7.5
chr1	27306255	A	G	3.39
chr1	27306300	A	G	4.05
chr1	27306367	A	G	13.05
chr1	27307091	A	G	6.78
chr1	27307285	A	G	5.88
chr1	27335802	A	G	5.63
chr1	27335890	A	G	3.08
chr1	27335939	A	G	8.2
chr1	27404290	T	C	2.86
chr1	27404335	T	C	4.39
chr1	27404337	T	C	2.63
chr1	27404514	T	C	2.25
chr1	27404537	T	C	3.95
chr1	27404555	T	C	2.31
chr1	27404561	T	C	10.94
chr1	27404618	T	C	3.01
chr1	27404692	T	C	1.96
chr1	27404713	T	C	2.6
chr1	27404849	T	C	3.42
chr1	27404851	T	C	5.56
chr1	27404928	T	C	5.66
chr1	27404930	T	C	11.32
chr1	27405047	T	C	2.96
chr1	27405051	T	C	4.26
chr1	27405143	T	C	3.85
chr1	27405235	T	C	2.96
chr1	27405306	T	C	4.41
chr1	27405351	T	C	8
chr1	27405471	T	C	8.57
chr1	27405474	T	C	3.81
chr1	27405476	T	C	1.85
chr1	27405480	T	C	5.66
chr1	27405722	T	C	11.65
chr1	27405985	T	C	3.7
chr1	27406024	T	C	3.25
chr1	27406102	T	C	2.99
chr1	27406141	T	C	4.86
chr1	27406178	T	C	3.52
chr1	27406179	T	C	2.17
chr1	27406181	T	C	9.42
chr1	27406275	T	C	5.52
chr1	27406480	T	C	7.2
chr1	27406498	T	C	3.76
chr1	27406501	T	C	8.46
chr1	27406542	T	C	3.17
chr1	27406611	T	C	3.12
chr1	27406636	T	C	1.9
chr1	27406890	T	C	2.34
chr1	27406945	T	C	5.56
chr1	27407063	T	C	3.61
chr1	27407130	T	C	4.44
chr1	27407153	T	C	3.08
chr1	27407313	T	C	5.04
chr1	27407437	T	C	3.91
chr1	27407447	T	C	3.1
chr1	27407496	T	C	2.44
chr1	27407499	T	C	10.74
chr1	27407675	T	C	4.95
chr1	27407756	T	C	5.88
chr1	27407759	T	C	8.33
chr1	27407888	T	C	4.72
chr1	27408013	T	C	3.53
chr1	27408044	T	C	7.32
chr1	27408085	T	C	9.09
chr1	27408229	T	C	5.69
chr1	27408231	T	C	2.27
chr1	27408234	T	C	7.52
chr1	27412663	T	C	8.11
chr1	27428825	T	C	2.94
chr1	27823309	A	G	11.69
chr1	27824086	A	G	3.12
chr1	27838727	A	G	3.33
chr1	27850584	A	G	1.69
chr1	27850842	A	G	1.24
chr1	27850844	A	G	3.06
chr1	27851092	A	G	1.71
chr1	27886172	A	G	8
chr1	27891767	T	C	3.44
chr1	27891787	T	C	1.21
chr1	27891811	T	C	1.1
chr1	27891854	T	C	1.94
chr1	27891999	T	C	2.27
chr1	27892015	T	C	0.94
chr1	27892049	T	C	3.56
chr1	27892132	T	C	1.11
chr1	27892137	T	C	4.64
chr1	27892204	T	C	11.94
chr1	27914539	T	C	3.8
chr1	27914566	T	C	9.09
chr1	27914676	T	C	11.11
chr1	27955769	A	G	12
chr1	27958759	A	G	10.64
chr1	27967320	A	G	3.92
chr1	27967452	A	G	5.88
chr1	27973299	T	C	5.88
chr1	28200836	T	C	1.23
chr1	28200956	T	C	3.27
chr1	28201095	T	C	1.27
chr1	28201227	T	C	1.27
chr1	28201269	T	C	2.31
chr1	28237683	A	G	2.97
chr1	28237901	A	G	1.1
chr1	28239982	T	C	5.41
chr1	28239990	T	C	9.09
chr1	28259566	A	G	28.92
chr1	28259599	A	G	3.23
chr1	28259601	A	G	1.07
chr1	28259741	A	G	13.25
chr1	28259743	A	G	6.99
chr1	28259792	A	G	2.59
chr1	28259845	A	G	2.37
chr1	28259848	A	G	3.02
chr1	28259851	A	G	3.99
chr1	28259861	A	G	3.03
chr1	28259891	A	G	9.33
chr1	28271728	A	G	3.41
chr1	28271745	A	G	3.72
chr1	28271747	A	G	1.76
chr1	28271749	A	G	1.28
chr1	28271774	A	G	1.93
chr1	28271783	A	G	6.37
chr1	28271788	A	G	3.81
chr1	28271807	A	G	1.52
chr1	28271810	A	G	8.66
chr1	28271828	A	G	1.24
chr1	28272378	A	G	1.88
chr1	28272403	A	G	3.87
chr1	28272413	A	G	3.29
chr1	28272417	A	G	2.72
chr1	28272419	A	G	2.67
chr1	28272699	A	G	3.35
chr1	28272711	A	G	10.43
chr1	28272737	A	G	3.72
chr1	28273413	A	G	11.11
chr1	28273416	A	G	18.24
chr1	28273449	A	G	1.71
chr1	28273458	A	G	2.29
chr1	28273460	A	G	1.51
chr1	28273470	A	G	1.38
chr1	28273476	A	G	2.77
chr1	28273479	A	G	3.36
chr1	28273483	A	G	2.1
chr1	28274871	A	G	3.49
chr1	28274900	A	G	4.86
chr1	28274916	A	G	1.79
chr1	28274918	A	G	5.81
chr1	28274928	A	G	1.55
chr1	28274933	A	G	7.07
chr1	28274958	A	G	24.91
chr1	28274960	A	G	1.04
chr1	28274975	A	G	4.25
chr1	28274987	A	G	1.95
chr1	28274991	A	G	10.46
chr1	28274993	A	G	4.93
chr1	28280785	A	G	2.09
chr1	28280792	A	G	6.67
chr1	28280794	A	G	1.2
chr1	28280858	A	G	2.28
chr1	28280860	A	G	1.27
chr1	28280862	A	G	2.51
chr1	28281013	A	G	5.47
chr1	28281019	A	G	1.32
chr1	28281022	A	G	4.04
chr1	28281025	A	G	1.11
chr1	28281046	A	G	1.92
chr1	28281048	A	G	1.95
chr1	28281116	A	G	1.64
chr1	28281146	A	G	5.48
chr1	28281186	A	G	3.41
chr1	28281201	A	G	7.14
chr1	28281251	A	G	2.42
chr1	28281258	A	G	1.89
chr1	28281347	A	G	8.23
chr1	28281366	A	G	1.28
chr1	28281434	A	G	13.02
chr1	28281471	A	G	2.97
chr1	28281527	A	G	20.8
chr1	28281530	A	G	23.38
chr1	28281532	A	G	4.21
chr1	28281535	A	G	7.1
chr1	28281537	A	G	7.41
chr1	28281548	A	G	2.26
chr1	28281631	A	G	1.01
chr1	28281648	A	G	3.38
chr1	28281693	A	G	2.59
chr1	28281720	A	G	11.83
chr1	28281722	A	G	6.39
chr1	28281729	A	G	2.53
chr1	28281752	A	G	1.37
chr1	28281819	A	G	1.56
chr1	28281821	A	G	3.88
chr1	28281858	A	G	1.87
chr1	28281870	A	G	1.42
chr1	28281887	A	G	1.48
chr1	28281888	A	G	3.91
chr1	28281923	A	G	3.85
chr1	28281932	A	G	20.96
chr1	28282014	A	G	7.66
chr1	28282042	A	G	2.75
chr1	28282079	A	G	2.86
chr1	28282097	A	G	16.31
chr1	28282100	A	G	1.39
chr1	28282115	A	G	2.64
chr1	28282138	A	G	3.97
chr1	28282141	A	G	10.79
chr1	28282160	A	G	2.73
chr1	28282218	A	G	3.13
chr1	28282245	A	G	8.5
chr1	28282249	A	G	5.13
chr1	28282312	A	G	8.96
chr1	28282340	A	G	2.95
chr1	28282357	A	G	2.29
chr1	28282377	A	G	9.76
chr1	28282396	A	G	8.63
chr1	28282442	A	G	3.16
chr1	28282453	A	G	5.81
chr1	28282463	A	G	3.66
chr1	28334865	A	G	4.29
chr1	28335122	A	G	4.62
chr1	28335171	A	G	13.73
chr1	28335208	A	G	5.45
chr1	28335711	A	G	2.9
chr1	28497783	A	G	3.23
chr1	28499277	A	G	16.67
chr1	28499638	A	G	3.57
chr1	28507452	A	G	9.09
chr1	28507787	A	G	6.06
chr1	28507792	A	G	5.88
chr1	28509067	A	G	4.94
chr1	28509156	A	G	0.91
chr1	28509416	A	G	2.09
chr1	28531844	A	G	4.79
chr1	28532175	A	G	25
chr1	28532209	A	G	3.37
chr1	28532275	A	G	2.15
chr1	28532277	A	G	2.15
chr1	28537889	A	G	3.8
chr1	28537892	A	G	3.17
chr1	28537947	A	G	5.16
chr1	28537983	A	G	2.22
chr1	28538054	A	G	7.04
chr1	28538056	A	G	2.45
chr1	28538057	A	G	2.83
chr1	28538266	A	G	4.31
chr1	28538385	A	G	1.01
chr1	28538543	A	G	7.06
chr1	28538712	A	G	1.57
chr1	28538779	A	G	2.73
chr1	28538860	A	G	3.12
chr1	28538880	A	G	4.76
chr1	28538925	A	G	4.55
chr1	28538943	A	G	4.35
chr1	28561111	A	G	21.43
chr1	28561154	A	G	15
chr1	28561358	A	G	10.53
chr1	28577566	A	G	11.76
chr1	28577720	A	G	8.47
chr1	28603261	T	C	2.82
chr1	28696985	A	G	11.76
chr1	28697002	A	G	11.11
chr1	28697015	A	G	10.53
chr1	28704257	A	G	7.41
chr1	28742542	A	G	1.01
chr1	28742570	A	G	1.33
chr1	28742594	A	G	2.72
chr1	28742659	A	G	5.71
chr1	28742716	A	G	1.29
chr1	28742728	A	G	5.45
chr1	28742802	A	G	1.48
chr1	28742907	A	G	2.43
chr1	28742919	A	G	1.66
chr1	28742943	A	G	3.63
chr1	28743093	A	G	2.16
chr1	28743236	A	G	1.89
chr1	28743326	A	G	2.98
chr1	28743411	A	G	3.41
chr1	28743459	A	G	1.71
chr1	28743537	A	G	3.78
chr1	28743552	A	G	1.36
chr1	28743556	A	G	3.41
chr1	28743585	A	G	5.56
chr1	28743900	A	G	1.57
chr1	28743902	A	G	1.63
chr1	28769273	A	G	2.09
chr1	28769432	A	G	1.31
chr1	28769526	A	G	2.13
chr1	28769609	A	G	1.3
chr1	29053160	A	G	28.95
chr1	29053245	A	G	2.8
chr1	29117322	A	G	2.78
chr1	29117434	A	G	1.84
chr1	29118094	A	G	9.73
chr1	29118237	A	G	8.62
chr1	29118421	A	G	2.1
chr1	29118425	A	G	2.5
chr1	29118681	A	G	1.95
chr1	29118739	A	G	2.92
chr1	29119045	A	G	3.51
chr1	29119127	A	G	6.06
chr1	29119195	A	G	2.99
chr1	29119365	A	G	2.24
chr1	29119452	A	G	2.08
chr1	29147908	T	C	5.11
chr1	29147961	T	C	1.59
chr1	29147973	T	C	3.75
chr1	29148026	T	C	1.79
chr1	29148081	T	C	2.7
chr1	29148253	T	C	1.5
chr1	29148332	T	C	1.14
chr1	29148350	T	C	1.6
chr1	29148367	T	C	1.76
chr1	29149006	T	C	1.97
chr1	29154758	T	C	2.67
chr1	29154766	T	C	1.27
chr1	29154770	T	C	1.27
chr1	29154817	T	C	1.55
chr1	29154825	T	C	2.18
chr1	29154830	T	C	2.64
chr1	29154875	T	C	1.94
chr1	29181664	T	C	10.53
chr1	29181739	T	C	6.49
chr1	29193226	T	C	15.38
chr1	29193899	T	C	10.14
chr1	29193954	T	C	6.33
chr1	29194011	T	C	5.94
chr1	29260730	A	G	4.55
chr1	29282829	A	G	4.69
chr1	29291955	A	G	3.61
chr1	29291999	A	G	3.33
chr1	29303942	A	G	4.17
chr1	29323659	A	G	7.27
chr1	29326041	A	G	2.49
chr1	29326043	A	G	2.78
chr1	29326085	A	G	5.88
chr1	29326102	A	G	3.45
chr1	29326119	A	G	3.25
chr1	29326177	A	G	4.32
chr1	29326257	A	G	2.22
chr1	29326648	A	G	17.86
chr1	30869996	T	C	5.13
chr1	31260067	T	C	6.2
chr1	31269188	T	C	3.92
chr1	31281447	T	C	2.99
chr1	31289334	T	C	4.88
chr1	31296653	T	C	6.56
chr1	31364575	A	G	2.74
chr1	31426720	A	G	17.14
chr1	31433086	A	G	4.55
chr1	31433088	A	G	3.03
chr1	31434463	A	G	4.17
chr1	31629911	T	C	3.08
chr1	31629949	T	C	0.97
chr1	31630070	T	C	1.24
chr1	31630107	T	C	2.47
chr1	31630122	T	C	2.74
chr1	31630138	T	C	15.62
chr1	31630164	T	C	0.8
chr1	31630242	T	C	3.71
chr1	31630245	T	C	3.71
chr1	31630251	T	C	8.31
chr1	31630298	T	C	1.89
chr1	31630309	T	C	14.98
chr1	31630318	T	C	15.4
chr1	31630387	T	C	3.73
chr1	31630410	T	C	1.68
chr1	31630412	T	C	3.31
chr1	31630440	T	C	5.11
chr1	31630473	T	C	1.54
chr1	31630493	T	C	3.14
chr1	31630547	T	C	2.44
chr1	31630559	T	C	1.33
chr1	31630636	T	C	5.08
chr1	31630676	T	C	3.14
chr1	31630692	T	C	1.29
chr1	31630704	T	C	1
chr1	31633240	T	C	9.09
chr1	31635379	T	C	4.47
chr1	31635383	T	C	2.23
chr1	31635440	T	C	10.57
chr1	31635453	T	C	21.43
chr1	31635455	T	C	1.69
chr1	31907126	T	C	2.02
chr1	31907161	T	C	1.2
chr1	31907278	T	C	1.44
chr1	31907746	T	C	2.91
chr1	31907760	T	C	1.82
chr1	31907951	T	C	6.32
chr1	31908738	T	C	2.98
chr1	31908805	T	C	1.32
chr1	31908812	T	C	1.97
chr1	31908841	T	C	1.54
chr1	31908891	T	C	5.1
chr1	31919219	T	C	1.74
chr1	31919339	T	C	1.25
chr1	31919366	T	C	5.98
chr1	31919536	T	C	3.3
chr1	31919641	T	C	5.49
chr1	31938214	T	C	1.3
chr1	32013984	A	G	3.14
chr1	32014012	A	G	3.37
chr1	32014047	A	G	9.37
chr1	32014303	A	G	1.61
chr1	32037878	A	G	1.62
chr1	32037886	A	G	13.7
chr1	32037941	A	G	8.12
chr1	32038026	A	G	4.39
chr1	32039529	A	G	13.11
chr1	32042598	A	G	1.23
chr1	32042620	A	G	1.15
chr1	32042623	A	G	8.13
chr1	32042646	A	G	1.34
chr1	32042653	A	G	1.32
chr1	32042659	A	G	0.93
chr1	32042681	A	G	1.23
chr1	32043002	A	G	1.05
chr1	32043526	A	G	3.52
chr1	32043749	A	G	1.64
chr1	32043808	A	G	2.44
chr1	32060402	A	G	4.88
chr1	32060457	A	G	12.5
chr1	32060471	A	G	7.89
chr1	32072998	A	G	6.9
chr1	32157408	A	G	3.28
chr1	32162446	A	G	7.81
chr1	32166201	A	G	7.46
chr1	32170808	A	G	2.78
chr1	32170973	A	G	2.5
chr1	32171542	A	G	3.39
chr1	32171623	A	G	4.94
chr1	32171664	A	G	2.53
chr1	32171721	A	G	5.38
chr1	32171809	A	G	9.47
chr1	32172122	A	G	2.06
chr1	32172134	A	G	2.2
chr1	32172160	A	G	8.16
chr1	32172162	A	G	1.98
chr1	32172375	A	G	14.06
chr1	32173669	A	G	3.39
chr1	32173805	A	G	13.6
chr1	32173814	A	G	4.1
chr1	32173935	A	G	2.34
chr1	32173948	A	G	3.82
chr1	32174099	A	G	2.22
chr1	32174155	A	G	6.14
chr1	32174704	A	G	7.02
chr1	32175011	A	G	7.69
chr1	32175283	A	G	1.84
chr1	32175351	A	G	1.79
chr1	32175391	A	G	2.04
chr1	32175398	A	G	4.11
chr1	32175402	A	G	2.7
chr1	32175529	A	G	4.23
chr1	32175584	A	G	3.14
chr1	32175600	A	G	1.96
chr1	32175735	A	G	5.95
chr1	32175949	A	G	2.6
chr1	32176058	A	G	1.3
chr1	32176192	A	G	1.73
chr1	32176346	A	G	2.23
chr1	32176352	A	G	1.84
chr1	32176466	A	G	2.86
chr1	32176470	A	G	3.45
chr1	32180272	A	G	4.26
chr1	32180291	A	G	4.35
chr1	32180468	A	G	8.56
chr1	32181318	A	G	2.27
chr1	32181329	A	G	2.29
chr1	32181456	A	G	5.1
chr1	32188024	A	G	5
chr1	32190190	A	G	2.44
chr1	32195059	A	G	3.61
chr1	32195061	A	G	7.32
chr1	32195071	A	G	1.78
chr1	32195194	A	G	3.61
chr1	32195599	A	G	3.33
chr1	32195943	A	G	3.95
chr1	32196562	A	G	6.45
chr1	32196589	A	G	1.69
chr1	32196625	A	G	3.89
chr1	32196628	A	G	5.91
chr1	32196833	A	G	1.75
chr1	32197147	A	G	7.39
chr1	32197237	A	G	7.49
chr1	32197239	A	G	1.57
chr1	32197254	A	G	1.61
chr1	32197346	A	G	4.97
chr1	32197360	A	G	5.77
chr1	32197675	A	G	1.62
chr1	32197744	A	G	8.3
chr1	32197918	A	G	2.23
chr1	32206209	A	G	10.53
chr1	32206664	A	G	7.35
chr1	32207288	A	G	5.26
chr1	32207379	A	G	2.94
chr1	32207505	A	G	3.85
chr1	32207732	A	G	9.62
chr1	32208014	A	G	7.55
chr1	32208250	A	G	11.11
chr1	32208398	A	G	3.75
chr1	32208400	A	G	6.49
chr1	32208438	A	G	4.55
chr1	32208442	A	G	4.76
chr1	32208448	A	G	4.84
chr1	32208493	A	G	6.25
chr1	32208556	A	G	13.79
chr1	32231171	A	G	2.19
chr1	32231195	A	G	1.37
chr1	32231237	A	G	1.4
chr1	32231329	A	G	1
chr1	32231335	A	G	1.38
chr1	32302631	A	G	2.08
chr1	32302639	A	G	3.61
chr1	32302642	A	G	2.89
chr1	32327593	A	G	4.88
chr1	32327652	A	G	3.28
chr1	32330592	A	G	7.38
[truncated: 52,823 more rows]

## Sheet: R153AR153A(star) Rep1
Chromosome	Position	Original Nucleitide	Mutation into	Mutation rate (%)
chr1	841268	A	G	20
chr1	942732	A	G	1.75
chr1	943964	A	G	2.52
chr1	944050	A	G	6.25
chr1	944114	A	G	3.12
chr1	944298	A	G	2.07
chr1	944533	T	C	3.26
chr1	944559	T	C	2.72
chr1	944563	T	C	2.15
chr1	944648	T	C	2.51
chr1	944670	T	C	1.62
chr1	944701	T	C	2.03
chr1	944719	T	C	1.04
chr1	952527	T	C	1.68
chr1	952540	T	C	1.87
chr1	955982	T	C	2.26
chr1	957184	T	C	8.33
chr1	958997	T	C	3.66
chr1	963465	A	G	4.41
chr1	997462	T	C	3.12
chr1	998969	T	C	7.95
chr1	998972	T	C	4.35
chr1	998990	T	C	3.75
chr1	1055754	A	G	5.26
chr1	1082259	T	C	7.41
chr1	1082283	T	C	9.09
chr1	1217068	T	C	6.38
chr1	1217478	T	C	3.4
chr1	1217574	T	C	4.05
chr1	1217576	T	C	21.23
chr1	1217588	T	C	2.78
chr1	1218524	T	C	6.67
chr1	1218891	T	C	14.71
chr1	1228606	T	C	3.38
chr1	1228657	T	C	3.93
chr1	1254258	T	C	10.14
chr1	1254295	T	C	7.59
chr1	1254298	T	C	5
chr1	1254328	T	C	4.55
chr1	1254345	T	C	7.61
chr1	1254383	T	C	2.04
chr1	1254549	T	C	6.25
chr1	1254639	T	C	2.63
chr1	1254641	T	C	7.96
chr1	1254645	T	C	3.57
chr1	1254693	T	C	1.74
chr1	1254874	T	C	2.41
chr1	1254898	T	C	5
chr1	1254901	T	C	2.47
chr1	1254919	T	C	9.28
chr1	1254922	T	C	1.89
chr1	1254956	T	C	2.61
chr1	1255031	T	C	2.22
chr1	1255081	T	C	4.52
chr1	1255231	T	C	3.64
chr1	1255243	T	C	1.17
chr1	1255315	T	C	1.7
chr1	1255448	T	C	5.81
chr1	1257012	T	C	9.8
chr1	1267872	T	C	9.09
chr1	1309170	A	G	3.85
chr1	1309519	A	G	13.33
chr1	1309525	A	G	10.67
chr1	1311575	A	G	4
chr1	1311591	A	G	6.49
chr1	1311598	A	G	6.67
chr1	1315587	T	C	20.37
chr1	1319397	T	C	7.55
chr1	1319453	T	C	2.7
chr1	1319465	T	C	4.55
chr1	1327345	A	G	15
chr1	1335617	T	C	7.52
chr1	1335735	T	C	2.78
chr1	1335871	T	C	6.35
chr1	1336150	T	C	4.69
chr1	1336152	T	C	2.34
chr1	1336276	T	C	2.02
chr1	1336321	T	C	3.76
chr1	1338412	T	C	4.62
chr1	1349047	T	C	8.33
chr1	1373756	T	C	6
chr1	1373817	T	C	2.78
chr1	1374070	T	C	2.17
chr1	1374174	T	C	2.36
chr1	1374233	T	C	1.64
chr1	1374322	T	C	1.16
chr1	1387527	T	C	2.73
chr1	1392531	T	C	3.57
chr1	1399168	T	C	8.84
chr1	1401351	A	G	3.28
chr1	1401903	A	G	8.33
chr1	1440183	A	G	10.53
chr1	1471836	A	G	2.53
chr1	1478674	A	G	8.7
chr1	1482174	A	G	6.67
chr1	1482237	A	G	6.9
chr1	1486180	A	G	2.83
chr1	1486569	A	G	6.67
chr1	1486572	A	G	13.33
chr1	1490318	A	G	8.33
chr1	1495549	A	G	2.68
chr1	1495561	A	G	1.85
chr1	1495564	A	G	4.94
chr1	1495570	A	G	2.98
chr1	1495710	A	G	3.3
chr1	1495713	A	G	2.39
chr1	1495715	A	G	1.42
chr1	1495816	A	G	1.93
chr1	1495877	A	G	5.46
chr1	1495916	A	G	2.5
chr1	1495937	A	G	3.47
chr1	1527759	A	G	3.28
chr1	1527826	A	G	1.79
chr1	1529257	A	G	3.03
chr1	1534011	A	G	8.53
chr1	1534016	A	G	5.3
chr1	1534257	A	G	4.76
chr1	1534301	A	G	2.12
chr1	1534318	A	G	1.54
chr1	1534554	A	G	2.3
chr1	1534659	A	G	11.11
chr1	1541992	T	C	2.16
chr1	1562716	T	C	6.52
chr1	1574573	T	C	5.93
chr1	1598390	T	C	12.5
chr1	1598413	T	C	15
chr1	1599062	T	C	20
chr1	1636420	T	C	2.14
chr1	1727585	T	C	13.04
chr1	1727614	T	C	12.5
chr1	1751761	T	C	4.08
chr1	1752255	T	C	2.86
chr1	1752532	T	C	3.85
chr1	1752535	T	C	2.53
chr1	1752785	T	C	2.8
chr1	1754572	T	C	6.9
chr1	1765306	T	C	12.28
chr1	1765373	T	C	5.26
chr1	1765385	T	C	3.85
chr1	1765407	T	C	11.11
chr1	1785370	T	C	3.11
chr1	1785840	T	C	1.92
chr1	1785956	T	C	1.69
chr1	1786031	T	C	1.55
chr1	1786117	T	C	1.24
chr1	1786222	T	C	3.85
chr1	1786227	T	C	2.95
chr1	1786439	T	C	1.49
chr1	1786492	T	C	3.7
chr1	1786774	T	C	1.62
chr1	1786859	T	C	1.07
chr1	1786872	T	C	2.87
chr1	1786977	T	C	2.36
chr1	1787005	T	C	3.47
chr1	1804478	T	C	5.77
chr1	1804491	T	C	3.85
chr1	1804494	T	C	7.69
chr1	2184970	T	C	4.44
chr1	2185053	A	G	5.48
chr1	2185059	A	G	6.94
chr1	2194060	T	C	4.35
chr1	2387451	T	C	5.88
chr1	2403270	A	G	5.83
chr1	2403578	A	G	2.36
chr1	2403603	A	G	2.8
chr1	2404246	T	C	3.51
chr1	2404334	A	G	4
chr1	2404343	A	G	4.08
chr1	2404443	A	G	6.12
chr1	2404807	A	G	5.48
chr1	2404837	A	G	2.25
chr1	2404840	A	G	2.3
chr1	2404844	A	G	4.71
chr1	2405115	T	C	1.56
chr1	2405140	T	C	2.8
chr1	2405435	T	C	3.64
chr1	2405446	T	C	3.45
chr1	2405450	T	C	3.39
chr1	2405773	T	C	12.82
chr1	2406560	T	C	12.5
chr1	2408504	T	C	10.71
chr1	2408519	T	C	6.25
chr1	2408685	T	C	10.34
chr1	2408813	T	C	4.35
chr1	2508765	T	C	4.08
chr1	2520823	T	C	7.94
chr1	2520872	T	C	5.8
chr1	2586899	A	G	10.81
chr1	2591214	A	G	6.52
chr1	3625774	A	G	6.9
chr1	3627538	A	G	9.52
chr1	3631288	T	C	4.88
chr1	3631318	T	C	4.26
chr1	3631463	T	C	8.33
chr1	3637058	T	C	7.14
chr1	3637071	T	C	4.17
chr1	3737513	T	C	8.33
chr1	3746466	T	C	6.06
chr1	3746525	T	C	9.3
chr1	3747250	T	C	7.41
chr1	3780417	T	C	2.9
chr1	3780432	T	C	10.39
chr1	3780434	T	C	2.6
chr1	3780446	T	C	4.41
chr1	3780537	T	C	4
chr1	3780631	T	C	2.7
chr1	3780635	T	C	7.08
chr1	3780672	T	C	7.48
chr1	3780781	T	C	3.02
chr1	3780819	T	C	3.43
chr1	3780854	T	C	1.29
chr1	3780864	T	C	6.73
chr1	3780929	T	C	2.16
chr1	3781019	T	C	2.19
chr1	3781143	T	C	4.37
chr1	3781152	T	C	7.33
chr1	3781250	T	C	2.46
chr1	3781272	T	C	2.2
chr1	3781276	T	C	13.1
chr1	3781278	T	C	4.82
chr1	3786886	T	C	2.15
chr1	3786956	T	C	2.21
chr1	3787093	T	C	3.95
chr1	3787096	T	C	2.65
chr1	3787097	T	C	2.68
chr1	3787166	T	C	2.46
chr1	3796142	T	C	3.51
chr1	3796242	T	C	3.03
chr1	3814964	T	C	3.9
chr1	3814965	T	C	2.67
chr1	3814967	T	C	5.71
chr1	3815028	T	C	4.05
chr1	3815170	T	C	5.48
chr1	3815230	T	C	4.94
chr1	3825804	T	C	3.92
chr1	3825825	T	C	4.84
chr1	3825827	T	C	4.92
chr1	3839692	T	C	5.13
chr1	3839729	T	C	4.76
chr1	3848698	T	C	7.14
chr1	3884013	A	G	20.83
chr1	3884248	A	G	24.24
chr1	3884426	A	G	5.41
chr1	3884700	A	G	23.81
chr1	3884884	A	G	7.41
chr1	3884886	A	G	11.11
chr1	3885294	A	G	14.29
chr1	3889330	T	C	14.29
chr1	3890958	T	C	10.71
chr1	6185125	T	C	2.94
chr1	6185495	T	C	4.79
chr1	6185654	T	C	2.82
chr1	6185656	T	C	2.38
chr1	6185781	T	C	4.57
chr1	6185926	T	C	5.35
chr1	6185969	T	C	3.12
chr1	6186032	T	C	2.99
chr1	6186048	T	C	3.61
chr1	6186060	T	C	1.98
chr1	6186646	T	C	1.17
chr1	6221279	T	C	3.92
chr1	6221308	T	C	3.51
chr1	6221312	T	C	3.39
chr1	6221462	T	C	3.4
chr1	6221604	T	C	3.92
chr1	6221710	T	C	2.7
chr1	6221774	T	C	1.71
chr1	6221855	T	C	4.07
chr1	6221937	T	C	3.81
chr1	6222515	T	C	2.02
chr1	6222689	T	C	4.35
chr1	6222753	T	C	3.26
chr1	6222862	T	C	6.77
chr1	6222864	T	C	3.79
chr1	6223456	T	C	7.14
chr1	6223503	T	C	3.03
chr1	6223598	T	C	5.07
chr1	6223697	T	C	2.89
chr1	6223725	T	C	3.05
chr1	6223883	T	C	6.81
chr1	6223929	T	C	2.27
chr1	6224051	T	C	3.67
chr1	6224053	T	C	3.1
chr1	6224169	T	C	2.83
chr1	6224407	T	C	2.86
chr1	6224469	T	C	2.55
chr1	6224648	T	C	2.27
chr1	6224660	T	C	4.6
chr1	6224706	T	C	1.81
chr1	6224786	T	C	2.05
chr1	6224808	T	C	4.29
chr1	6224831	T	C	2.07
chr1	6224919	T	C	1.81
chr1	6224970	T	C	3.01
chr1	6224978	T	C	1.8
chr1	6224987	T	C	3.57
chr1	6225102	T	C	1.67
chr1	6225104	T	C	6.74
chr1	6225106	T	C	3.83
chr1	6225136	T	C	4.19
chr1	6225138	T	C	3.05
chr1	6225147	T	C	5.23
chr1	6231973	T	C	2.08
chr1	6231988	T	C	3.77
chr1	6232007	T	C	2.14
chr1	6232036	T	C	2.31
chr1	6264365	T	C	4.39
chr1	6264431	T	C	2.72
chr1	6264455	T	C	2.56
chr1	6264529	T	C	1.28
chr1	6264532	T	C	2.48
chr1	6264536	T	C	1.21
chr1	6264565	T	C	6.94
chr1	6264646	T	C	3.39
chr1	6281242	T	C	4.17
chr1	6327346	T	C	2.35
chr1	6327361	T	C	1.82
chr1	6327373	T	C	3.33
chr1	6521773	T	C	3.51
chr1	6522222	T	C	3.92
chr1	6522259	T	C	4.71
chr1	6522426	T	C	8.33
chr1	6522428	T	C	8.33
chr1	6523321	T	C	5
chr1	6525901	T	C	4.44
chr1	6529050	T	C	23.81
chr1	6529100	T	C	12
chr1	6529112	T	C	11.11
chr1	6533360	T	C	9.52
chr1	6550549	T	C	6.82
chr1	6580887	A	G	6.12
chr1	6580933	A	G	3.12
chr1	6582147	A	G	10.64
chr1	6582195	A	G	7.14
chr1	6588078	A	G	11.76
chr1	6588423	A	G	18.18
chr1	6588962	A	G	5.56
chr1	6589211	A	G	4
chr1	6591154	T	C	5.17
chr1	6591634	T	C	4.88
chr1	6591835	T	C	4.65
chr1	6592285	T	C	10
chr1	6592330	T	C	8.11
chr1	6592382	T	C	8.7
chr1	6592475	T	C	5
chr1	6592739	T	C	12.2
chr1	6592741	T	C	4.88
chr1	6592766	T	C	4.76
chr1	6593224	T	C	5
chr1	6593289	T	C	3.45
chr1	6593329	T	C	8.93
chr1	6599320	T	C	10.64
chr1	6632892	A	G	6.12
chr1	6632912	A	G	8.16
chr1	6633003	A	G	6.52
chr1	6633215	A	G	3.57
chr1	6633218	A	G	5.26
chr1	6633264	A	G	3.03
chr1	6633281	A	G	3.33
chr1	6634369	T	C	2.65
chr1	6634428	T	C	6.8
chr1	6634436	T	C	2.9
chr1	6634774	T	C	3.95
chr1	6635023	T	C	6.5
chr1	6635028	T	C	2.52
chr1	6635118	T	C	2.14
chr1	6635138	T	C	3.95
chr1	6635140	T	C	2.67
chr1	6635162	T	C	3.14
chr1	6635247	T	C	2.05
chr1	6635348	T	C	3.59
chr1	6652853	T	C	6.98
chr1	6678430	T	C	6.67
chr1	7781026	A	G	3.97
chr1	7985063	A	G	3.8
chr1	7985123	A	G	1.56
chr1	7985235	A	G	3.44
chr1	8861026	T	C	2.04
chr1	8861147	T	C	2.11
chr1	8861221	T	C	2.81
chr1	8861361	T	C	2.73
chr1	8861428	T	C	4.23
chr1	8864013	T	C	1.24
chr1	8865380	T	C	4.02
chr1	8865384	T	C	1.77
chr1	8865412	T	C	4.23
chr1	8865435	T	C	1.29
chr1	8865443	T	C	3.07
chr1	8866347	T	C	1.83
chr1	8870481	T	C	3.8
chr1	9553688	A	G	4.76
chr1	9580091	A	G	2.56
chr1	9582493	A	G	7.69
chr1	9582623	A	G	4.55
chr1	9598537	A	G	5.8
chr1	9601199	A	G	2.4
chr1	9601329	A	G	6.12
chr1	9603846	A	G	4.55
chr1	9603864	A	G	12.5
chr1	9604235	A	G	5.13
chr1	9604239	A	G	5
chr1	9604244	A	G	5
chr1	9604249	A	G	8.33
chr1	9604253	A	G	11.43
chr1	9604255	A	G	6.06
chr1	9604258	A	G	5.56
chr1	9604349	A	G	8.7
chr1	9604353	A	G	11.11
chr1	9604637	A	G	6.78
chr1	9604646	A	G	10.2
chr1	9614041	A	G	6.25
chr1	9614137	A	G	9.8
chr1	9614212	A	G	20
chr1	9729415	T	C	2.9
chr1	9729594	T	C	2.22
chr1	9729610	T	C	2.2
chr1	9729616	T	C	6.67
chr1	9729622	T	C	2.47
chr1	9729893	T	C	6.25
chr1	9729929	T	C	4.17
chr1	9729950	T	C	5.88
chr1	9730122	T	C	2.25
chr1	9730406	T	C	3.12
chr1	9730426	T	C	2.05
chr1	9730527	T	C	6.67
chr1	9730575	T	C	1.69
chr1	9730631	T	C	2.61
chr1	9734109	T	C	5.75
chr1	9735095	T	C	3.23
chr1	9744538	T	C	6.67
chr1	9744556	T	C	4.76
chr1	9751556	T	C	8.57
chr1	9848468	T	C	20
chr1	9850738	T	C	11.9
chr1	9928089	T	C	14.29
chr1	9929738	T	C	12.5
chr1	9982693	A	G	15.79
chr1	9984725	A	G	8
chr1	10135093	A	G	4.76
chr1	10171174	A	G	9.68
chr1	10171276	A	G	9.38
chr1	10308161	A	G	5.17
chr1	10413235	A	G	14.81
chr1	10419865	A	G	3.45
chr1	10430874	A	G	4.35
chr1	10430909	A	G	4.17
chr1	10431043	A	G	8.14
chr1	10431045	A	G	2.33
chr1	10431129	A	G	4.35
chr1	10431135	A	G	11.48
chr1	10431194	A	G	7.27
chr1	10431226	A	G	3.92
chr1	10431235	A	G	3.77
chr1	10442602	A	G	6.9
chr1	10456835	T	C	3.24
chr1	10456905	T	C	1.41
chr1	10456907	T	C	3.72
chr1	10456912	T	C	5.58
chr1	10456985	T	C	2.55
chr1	10457081	T	C	3.84
chr1	10457084	T	C	3.93
chr1	10457086	T	C	7.3
chr1	10457088	T	C	2.56
chr1	10457095	T	C	3.73
chr1	10457153	T	C	3.21
chr1	10457346	T	C	4.86
chr1	10457706	T	C	2.07
chr1	10457709	T	C	1.99
chr1	10457844	T	C	4.29
chr1	10457905	T	C	2.59
chr1	10457935	T	C	1.74
chr1	10457993	T	C	2.56
chr1	10458084	T	C	2.28
chr1	10458087	T	C	1.45
chr1	10458106	T	C	1.46
chr1	10458195	T	C	2.31
chr1	10458246	T	C	5.95
chr1	10458271	T	C	5.81
chr1	10458287	T	C	3.57
chr1	10458416	T	C	1.6
chr1	10458787	T	C	3.75
chr1	10458981	T	C	12.27
chr1	10459025	T	C	1.64
chr1	10459203	T	C	12.04
chr1	10459228	T	C	1.44
chr1	10459289	T	C	2.08
chr1	10459294	T	C	4.79
chr1	10459478	T	C	2.22
chr1	10459523	T	C	1.67
chr1	10459571	T	C	2.96
chr1	10459609	T	C	9.09
chr1	10460176	T	C	14.29
chr1	10460974	T	C	5.66
chr1	10461139	T	C	2.86
chr1	10461243	T	C	2.31
chr1	10461405	T	C	3.27
chr1	10461440	T	C	1.83
chr1	10461446	T	C	1.33
chr1	10461491	T	C	2.86
chr1	10461593	T	C	11.11
chr1	10461644	T	C	2.56
chr1	10461649	T	C	4.55
chr1	10462484	T	C	7.32
chr1	10462558	T	C	11.9
chr1	10462560	T	C	14.63
chr1	10462562	T	C	26.83
chr1	10462870	T	C	5.26
chr1	10462881	T	C	6.78
chr1	10462886	T	C	4.92
chr1	10462924	T	C	5.66
chr1	10462926	T	C	5.88
chr1	10463008	T	C	3.23
chr1	10463030	T	C	7.5
chr1	10463156	T	C	2.5
chr1	10463162	T	C	5.41
chr1	10463172	T	C	9.62
chr1	10469251	T	C	5.88
chr1	10472379	T	C	17.39
chr1	10472410	T	C	5.59
chr1	10472416	T	C	2.8
chr1	10472426	T	C	1.41
chr1	10472432	T	C	4.2
chr1	10630094	A	G	10
chr1	10630144	A	G	6.59
chr1	10630563	A	G	8.82
chr1	11013878	A	G	6.19
chr1	11020541	A	G	5.56
chr1	11022203	A	G	1.9
chr1	11022219	A	G	1.75
chr1	11022466	A	G	1.11
chr1	11022523	A	G	2.03
chr1	11022601	A	G	1.01
chr1	11023871	A	G	3.95
chr1	11054650	T	C	40.93
chr1	11054661	T	C	4.4
chr1	11054663	T	C	2.76
chr1	11054746	T	C	4.72
chr1	11055842	T	C	1.1
chr1	11055848	T	C	3.38
chr1	11056684	T	C	7.82
chr1	11056686	T	C	3.04
chr1	11056721	T	C	1.04
chr1	11081180	T	C	4.04
chr1	11106737	T	C	4.05
chr1	11106937	T	C	10.75
chr1	11106940	T	C	5.38
chr1	11107027	T	C	2.22
chr1	11107036	T	C	2.2
chr1	11107053	T	C	4.4
chr1	11107065	T	C	3.23
chr1	11107110	T	C	3.09
chr1	11107112	T	C	2.06
chr1	11107248	T	C	6.33
chr1	11107299	T	C	1.83
chr1	11107301	T	C	2.7
chr1	11107318	T	C	2.78
chr1	11107330	T	C	1.87
chr1	11107346	T	C	1.9
chr1	11107367	T	C	3.12
chr1	11107379	T	C	4.6
chr1	11117061	T	C	7.69
chr1	11127727	T	C	3.77
chr1	11129813	T	C	10.87
chr1	11139585	T	C	9.3
chr1	11199353	T	C	4
chr1	11248045	T	C	11.76
chr1	11273309	A	G	8
chr1	11273368	A	G	6.9
chr1	11273565	A	G	8.33
chr1	11285787	A	G	6.06
chr1	11287453	A	G	23.81
chr1	11287455	A	G	23.81
chr1	11287913	A	G	11.76
chr1	11661942	A	G	3.57
chr1	11674527	T	C	2.75
chr1	11680780	T	C	3.85
chr1	11922679	T	C	4.26
chr1	11922961	T	C	5.41
chr1	11923043	T	C	6.98
chr1	11923046	T	C	2.31
chr1	11923226	T	C	3.3
chr1	11923420	T	C	3.23
chr1	11925285	T	C	4.35
chr1	11925318	T	C	5.56
chr1	11925334	T	C	3.17
chr1	11925900	T	C	6.06
chr1	11950452	A	G	3.92
chr1	11974744	A	G	4
chr1	11974764	A	G	2.33
chr1	11989316	A	G	1.92
chr1	12004558	A	G	3.17
chr1	12004561	A	G	3.08
chr1	12004564	A	G	4.84
chr1	12005769	A	G	5.26
chr1	12005792	A	G	2.94
chr1	12011698	A	G	3.42
chr1	12011721	A	G	3.08
chr1	12011725	A	G	2.29
chr1	12011770	A	G	3.6
chr1	12012026	A	G	1.5
chr1	12012242	A	G	4.03
chr1	12012360	A	G	1.73
chr1	12012408	A	G	1.85
chr1	12012495	A	G	4.26
chr1	12012553	A	G	1.76
chr1	12012576	A	G	2.13
chr1	12012794	A	G	2.68
chr1	12012814	A	G	4.03
chr1	12012867	A	G	4.03
chr1	12012870	A	G	2.07
chr1	12013009	A	G	2.1
chr1	12013019	A	G	2.82
chr1	12013123	A	G	2.45
chr1	12013217	A	G	6.08
chr1	12013330	A	G	3.33
chr1	12013347	A	G	3.3
chr1	13616490	A	G	10.34
chr1	15219651	A	G	13.33
chr1	15409931	A	G	16.67
chr1	15409982	A	G	12.5
chr1	15428720	A	G	3.03
chr1	15428723	A	G	11.65
chr1	15428845	A	G	2.83
chr1	15429291	A	G	6.41
chr1	15430010	A	G	2.7
chr1	15430035	A	G	2.2
chr1	15430081	A	G	9.33
chr1	15492641	T	C	13.33
chr1	15504714	T	C	12.5
chr1	15660491	A	G	8.33
chr1	15725485	A	G	13.56
chr1	15727193	A	G	7.55
chr1	15727264	A	G	9.62
chr1	15727474	A	G	6.82
chr1	15728711	A	G	7.89
chr1	15730662	A	G	4.55
chr1	15730664	A	G	2.94
chr1	15732004	A	G	3.33
chr1	15733967	A	G	3.16
chr1	15734090	A	G	3.31
chr1	15734197	A	G	12.59
chr1	15734273	A	G	3.28
chr1	15784605	A	G	5.26
chr1	15784625	A	G	5.41
chr1	15785200	A	G	16.67
chr1	15785223	A	G	20.83
chr1	15785280	A	G	18.18
chr1	15785866	A	G	10.71
chr1	15934956	A	G	3.03
chr1	15939529	A	G	2.94
chr1	15941973	T	C	12.5
chr1	15942169	T	C	6.67
chr1	15943444	T	C	9.68
chr1	15944418	T	C	7.89
chr1	15944434	T	C	4.88
chr1	15944493	T	C	7.41
chr1	15947067	T	C	7.84
chr1	15947096	T	C	8.77
chr1	15947100	T	C	6.9
chr1	15948353	T	C	6.06
chr1	15948446	T	C	6.12
chr1	16124638	T	C	5.77
chr1	16124732	T	C	6.56
chr1	16124834	T	C	4.11
chr1	16124878	T	C	4.55
chr1	16130344	T	C	6.67
chr1	16133294	T	C	4.62
chr1	16138011	T	C	7.32
chr1	16148900	T	C	5.17
chr1	16250828	T	C	5.71
chr1	16250832	T	C	8.82
chr1	16251209	T	C	9.52
chr1	16251628	T	C	7.89
chr1	16256669	T	C	12
chr1	16294867	T	C	6.25
chr1	16294884	T	C	11.76
chr1	16393331	A	G	9.33
chr1	16393410	A	G	7.89
chr1	16395256	A	G	2.17
chr1	16395467	A	G	2.38
chr1	16395593	A	G	1.99
chr1	16395700	A	G	2
chr1	16395748	A	G	2.3
chr1	16395797	A	G	2.97
chr1	16395834	A	G	2.12
chr1	16395939	A	G	3.79
chr1	16395973	A	G	3.51
chr1	16395985	A	G	2.68
chr1	16396085	A	G	4.74
chr1	16396199	A	G	12.95
chr1	16396293	A	G	6.86
chr1	16396328	A	G	4.52
chr1	16396457	A	G	2.06
chr1	16396470	A	G	2.3
chr1	16396645	A	G	2.46
chr1	16396647	A	G	1.98
chr1	16396649	A	G	6.44
chr1	16396771	A	G	1.95
chr1	16396774	A	G	4.63
chr1	16396845	A	G	2.13
chr1	16396856	A	G	6.09
chr1	16396858	A	G	5.65
chr1	16396927	A	G	3.21
chr1	16396971	A	G	2.01
chr1	16397004	A	G	2.13
chr1	16397030	A	G	2.82
chr1	16397067	A	G	1.72
chr1	16397081	A	G	2.04
chr1	16397128	A	G	1.55
chr1	16397178	A	G	4.66
chr1	16397832	A	G	3.05
chr1	16398028	A	G	7.69
chr1	16447945	A	G	6.82
chr1	16459052	A	G	5.56
chr1	16459194	A	G	5.56
chr1	16459197	A	G	5.45
chr1	16459326	A	G	16.67
chr1	16459377	A	G	2.08
chr1	16459386	A	G	7.53
chr1	16459388	A	G	3.23
chr1	16459442	A	G	2.83
chr1	16459452	A	G	5.77
chr1	16459456	A	G	3.85
chr1	16459636	A	G	9.01
chr1	16459643	A	G	1.79
chr1	16459854	A	G	3.7
chr1	16459921	A	G	4.81
chr1	16459923	A	G	2.88
chr1	16459956	A	G	2.47
chr1	16618746	T	C	2.25
chr1	16618759	T	C	2.22
chr1	16618910	T	C	3.39
chr1	16618952	T	C	1.75
chr1	16619927	T	C	3.9
chr1	16625875	T	C	2.35
chr1	16988178	T	C	17.24
chr1	16992528	T	C	17.65
chr1	16996425	T	C	19.23
chr1	16996427	T	C	11.11
chr1	16997152	T	C	13.73
chr1	16997154	T	C	3.85
chr1	17406844	T	C	1.85
chr1	17407048	T	C	3.64
chr1	17407179	T	C	7.82
chr1	17407249	T	C	1.79
chr1	17407428	T	C	1.61
chr1	17407449	T	C	2.26
chr1	17408034	T	C	1.17
chr1	17408044	T	C	7.67
chr1	17408051	T	C	2.16
chr1	17408074	T	C	1.32
chr1	17408215	T	C	1.32
chr1	17408244	T	C	1.3
chr1	17408431	T	C	2.37
chr1	17408479	T	C	1.22
chr1	17408680	T	C	1.14
chr1	17409002	T	C	3.57
chr1	17409109	T	C	2.83
chr1	17409162	T	C	5.19
chr1	17409164	T	C	5.63
chr1	17416510	T	C	5.71
chr1	17429141	T	C	21.05
chr1	17438385	T	C	11.25
chr1	18872855	T	C	29.41
chr1	19074602	T	C	3.7
chr1	19081412	T	C	3.16
chr1	19081526	T	C	2.63
chr1	19086181	T	C	3.23
chr1	19088858	T	C	3.4
chr1	19093434	T	C	5.26
chr1	19093458	T	C	2.46
chr1	19094031	T	C	2.04
chr1	19100480	T	C	7.32
chr1	19100482	T	C	7.09
chr1	19100523	T	C	1.79
chr1	19101603	T	C	3.03
chr1	19104624	T	C	5.17
chr1	19105145	T	C	6.06
chr1	19112675	T	C	5.88
chr1	19144067	T	C	7.84
chr1	19218740	T	C	9.3
chr1	19218986	T	C	3.23
chr1	19219136	T	C	3.23
chr1	19219138	T	C	3.17
chr1	19219241	T	C	5.43
chr1	19219250	T	C	2.17
chr1	19219304	T	C	13.7
chr1	19219306	T	C	4.29
chr1	19222761	T	C	12.2
chr1	19223503	T	C	6.94
chr1	19230893	T	C	7.32
chr1	19232727	T	C	5.17
chr1	19232730	T	C	5.08
chr1	19251836	A	G	2.63
chr1	19258781	A	G	7.46
chr1	19258800	A	G	3.03
chr1	19258922	A	G	2.03
chr1	19258932	A	G	5.56
chr1	19258965	A	G	2.27
chr1	19259128	A	G	2.26
chr1	19259424	A	G	2.68
chr1	19259712	A	G	2.45
chr1	19259737	A	G	2.13
chr1	19259984	A	G	2.63
chr1	19260025	A	G	3.33
chr1	19303992	T	C	15.22
chr1	19304016	T	C	3.92
chr1	19304064	T	C	2.7
chr1	19304066	T	C	13.7
chr1	19304103	T	C	5.26
chr1	19304116	T	C	7.14
chr1	19304220	T	C	3.36
chr1	19304275	T	C	2.5
chr1	19307080	T	C	9.86
chr1	19311893	T	C	5.77
chr1	19311895	T	C	32.69
chr1	19311974	T	C	2.29
chr1	19325553	A	G	21.74
chr1	19327297	A	G	8
chr1	19328818	A	G	4.35
chr1	19329092	A	G	10
chr1	19329103	A	G	6.67
chr1	19329146	A	G	13.51
chr1	19339186	T	C	3.09
chr1	19357431	T	C	13.33
chr1	19655157	A	G	2.63
chr1	19657510	A	G	14.81
chr1	19657755	A	G	3.03
chr1	19657827	A	G	2.15
chr1	19657888	A	G	2.25
chr1	19658012	A	G	11.76
chr1	19658016	A	G	5.56
chr1	19658043	A	G	6.1
chr1	19658204	A	G	2.08
chr1	20499729	T	C	14.89
chr1	20499783	T	C	5.08
chr1	20499898	T	C	7.27
chr1	20500117	T	C	4.35
chr1	20500265	T	C	13.64
chr1	20500381	T	C	3.64
chr1	20500402	T	C	3.45
chr1	20500405	T	C	3.33
chr1	20500629	T	C	6.25
chr1	20500639	T	C	4.26
chr1	20500700	T	C	3.12
chr1	20500830	T	C	2.78
chr1	20500840	T	C	8.06
chr1	20500961	T	C	4.92
chr1	20500967	T	C	3.33
chr1	20501057	T	C	16.98
chr1	20501093	T	C	4.88
chr1	20501107	T	C	5
chr1	20501108	T	C	5.13
chr1	20501109	T	C	7.69
chr1	20501282	T	C	10.9
chr1	20502167	T	C	4
chr1	20638013	A	G	5.88
chr1	20638016	A	G	3.53
chr1	20649078	A	G	2.7
chr1	20649095	A	G	2.33
chr1	20650491	A	G	4.87
chr1	20650517	A	G	5.13
chr1	20650585	A	G	5.65
chr1	20650604	A	G	1.87
chr1	20650639	A	G	3.51
chr1	20650784	A	G	3.3
chr1	20651188	A	G	2.67
chr1	20651221	A	G	2.94
chr1	20651225	A	G	5.97
chr1	20651243	A	G	3.45
chr1	20651294	A	G	9.09
chr1	20652000	T	C	3.59
chr1	20652009	T	C	1.37
chr1	20652137	T	C	3.51
chr1	20652208	T	C	2.4
chr1	20652210	T	C	6.15
chr1	20652212	T	C	1.5
chr1	20652248	T	C	1.37
chr1	20652284	T	C	2.86
chr1	20652295	T	C	2
chr1	20652370	T	C	1.81
chr1	20652372	T	C	3.79
chr1	20652405	T	C	3.61
chr1	20652407	T	C	1.6
chr1	20652497	T	C	14.68
chr1	20704542	T	C	12.5
chr1	20709708	T	C	11.11
chr1	20743957	T	C	6.74
chr1	20744776	T	C	3.7
chr1	20744789	T	C	1.74
chr1	20765434	T	C	3.57
chr1	20780430	T	C	3.39
chr1	20810849	T	C	7.02
chr1	21175320	T	C	9.52
chr1	21217416	T	C	11.11
chr1	21218373	T	C	13.79
chr1	21218715	T	C	16.67
chr1	21218809	T	C	8.33
chr1	21219132	T	C	7.14
chr1	21219956	T	C	6.12
chr1	21225344	T	C	5.71
chr1	21225396	T	C	4.35
chr1	21695143	T	C	18.75
chr1	21729749	T	C	5.13
chr1	21729761	T	C	15.22
chr1	21729763	T	C	8.51
chr1	21756585	T	C	8.57
chr1	21756605	T	C	6.12
chr1	22078524	A	G	3.8
chr1	22091578	A	G	1.93
chr1	22091602	A	G	1.2
chr1	22092190	A	G	4.76
chr1	22526452	A	G	6.52
chr1	22529630	A	G	7.89
chr1	22529737	A	G	8.33
chr1	22576621	A	G	18.18
chr1	22784970	A	G	12
chr1	22914051	A	G	6.9
chr1	22914324	A	G	5.88
chr1	22914326	A	G	26.47
chr1	22914329	A	G	8.82
chr1	23019602	A	G	3.7
chr1	23019675	A	G	5.04
chr1	23019858	A	G	9.93
chr1	23019899	A	G	4.96
chr1	23059107	A	G	9.38
chr1	23079041	A	G	4.94
chr1	23079043	A	G	5.81
chr1	23083306	A	G	8.95
chr1	23083308	A	G	4.12
chr1	23083374	A	G	1.52
chr1	23083414	A	G	16.38
chr1	23083419	A	G	2.29
chr1	23083432	A	G	1.94
chr1	23083435	A	G	7.45
chr1	23083560	A	G	3.73
chr1	23083582	A	G	5.13
chr1	23083598	A	G	3.23
chr1	23083623	A	G	3.51
chr1	23085770	T	C	4.88
chr1	23085840	T	C	4.44
chr1	23085890	T	C	8.89
chr1	23086260	T	C	6.45
chr1	23310123	T	C	1.01
chr1	23310129	T	C	2.66
chr1	23310184	T	C	1.44
chr1	23310504	T	C	4.07
chr1	23310676	T	C	2.29
chr1	23313593	T	C	3
chr1	23318589	T	C	2.44
chr1	23318613	T	C	3.05
chr1	23428848	T	C	10.53
chr1	23428875	T	C	9.09
chr1	23428877	T	C	9.09
chr1	23429162	T	C	20
chr1	23484033	T	C	20
chr1	23484043	T	C	13.33
chr1	23506471	T	C	12.5
chr1	23506483	T	C	5.88
chr1	23506707	T	C	15.94
chr1	23507775	T	C	12
chr1	23507819	T	C	5.41
chr1	23508319	T	C	4.88
chr1	23508481	T	C	10.53
chr1	23559371	T	C	2.28
chr1	23751083	A	G	2.08
chr1	23751085	A	G	2.08
chr1	23751108	A	G	3.12
chr1	23751186	A	G	2.44
chr1	23751704	A	G	4.55
chr1	23751967	A	G	4.29
chr1	23761037	A	G	5.36
chr1	23761693	A	G	10.71
chr1	23778583	A	G	2.84
chr1	23778610	A	G	2.6
chr1	23779917	A	G	5.56
chr1	23787350	A	G	1.98
chr1	23787531	A	G	1.78
chr1	23787641	A	G	1.54
chr1	23787715	A	G	2.51
chr1	23787801	A	G	1.57
chr1	23787804	A	G	7.31
chr1	23787932	A	G	4.63
chr1	23787934	A	G	7.08
chr1	23795146	A	G	2
chr1	23795738	T	C	6.9
chr1	23845457	T	C	10.34
chr1	23848749	T	C	8.82
chr1	23966995	T	C	5.34
chr1	23967015	T	C	5.43
chr1	23967034	T	C	2.29
chr1	23967260	T	C	1.83
chr1	23970213	T	C	3.16
chr1	23970485	T	C	3.31
chr1	23971189	T	C	1.76
chr1	23971263	T	C	1.56
chr1	23971973	T	C	5.45
chr1	24357587	T	C	4.65
chr1	24358533	T	C	8.33
chr1	24358544	T	C	7.32
chr1	24360964	T	C	10.34
chr1	24470284	A	G	6.67
chr1	24470286	A	G	10.34
chr1	24470796	A	G	7.41
chr1	24470818	A	G	6.45
chr1	24471375	A	G	4.65
chr1	24471419	A	G	4.26
chr1	24471425	A	G	6.98
chr1	24471822	A	G	8.11
chr1	24472348	A	G	13.33
chr1	24472350	A	G	10
chr1	24472441	A	G	16.67
chr1	24472704	A	G	6.52
chr1	24672220	A	G	5.19
chr1	24672309	A	G	1.59
chr1	24672388	A	G	2.86
chr1	24672541	A	G	2.56
chr1	24672559	A	G	1.3
chr1	24672719	A	G	2.14
chr1	24842920	A	G	3.03
chr1	24843296	A	G	3.74
chr1	25222857	T	C	15.62
chr1	25244053	T	C	8.86
chr1	25244066	T	C	2.6
chr1	25458783	A	G	5.88
chr1	25567118	A	G	8.33
chr1	25815839	A	G	3.23
chr1	25815841	A	G	2.46
chr1	25815844	A	G	1.68
chr1	25816009	A	G	2.11
chr1	25816189	A	G	3.73
chr1	25816357	A	G	2.52
chr1	25816378	A	G	3.81
chr1	25816712	A	G	2.42
chr1	25816714	A	G	5
chr1	25816724	A	G	1.68
chr1	25816740	A	G	1.65
chr1	25816757	A	G	8.26
chr1	25816769	A	G	4.44
chr1	25816771	A	G	5.95
chr1	25817013	A	G	2.78
chr1	25817344	A	G	9.46
chr1	25818052	A	G	2.2
chr1	25818082	A	G	7.53
chr1	25826760	A	G	3.03
chr1	25829735	A	G	4.55
chr1	25832068	A	G	5.77
chr1	25832112	A	G	8.06
chr1	25832180	A	G	4.17
chr1	25832184	A	G	10.2
chr1	25832339	A	G	11.76
chr1	25834505	T	C	17.65
chr1	25861758	T	C	25
chr1	26170078	A	G	1.57
chr1	26284801	T	C	10
chr1	26285912	T	C	12.12
chr1	26285980	T	C	2.33
chr1	26470642	A	G	6.9
chr1	26470734	A	G	10.53
chr1	26470791	A	G	8
chr1	26470793	A	G	8
chr1	26470803	A	G	8
chr1	26473592	A	G	8.33
chr1	26473598	A	G	6.12
chr1	26475175	A	G	1.29
chr1	26475190	A	G	3.38
chr1	26475202	A	G	4.17
chr1	26475736	A	G	1.26
chr1	26475877	A	G	1.05
chr1	26547240	A	G	14.29
chr1	26553476	A	G	11.11
chr1	26572249	A	G	13.04
chr1	26574213	A	G	7.58
chr1	26574263	A	G	3.33
chr1	26574440	A	G	4.88
chr1	26574735	A	G	9.8
chr1	26574751	A	G	6.52
chr1	26780341	A	G	4.71
chr1	26780343	A	G	4.65
chr1	26780652	A	G	3
chr1	26827043	A	G	12.5
chr1	26848686	A	G	10
chr1	26848689	A	G	20
chr1	26854078	A	G	3.17
chr1	26854663	A	G	4.04
chr1	26854707	A	G	3.33
chr1	26854799	A	G	6.02
chr1	26854805	A	G	2.38
chr1	26854945	A	G	7.22
chr1	26855387	A	G	2.09
chr1	26855393	A	G	6.67
chr1	26855401	A	G	2.27
chr1	26855409	A	G	3.7
chr1	26855413	A	G	2.44
chr1	26855444	A	G	6.43
chr1	26855455	A	G	2.33
chr1	26876437	T	C	11.11
chr1	26876556	T	C	13.89
chr1	26876811	T	C	8.43
chr1	26876929	T	C	5
chr1	26879678	T	C	8.33
chr1	26879726	T	C	12.5
chr1	26879729	T	C	8.33
chr1	26889819	T	C	2.15
chr1	26889844	T	C	3.03
chr1	26889885	T	C	3.96
chr1	26897420	T	C	4.55
chr1	26897422	T	C	4.55
chr1	26921795	A	G	1.36
chr1	26942719	A	G	2.08
chr1	26946379	A	G	1.85
chr1	26946555	A	G	6.25
chr1	27000472	A	G	10
chr1	27307657	A	G	3.39
chr1	27307699	A	G	6.38
chr1	27307867	A	G	8.7
chr1	27335802	A	G	5.56
chr1	27404618	T	C	1.83
chr1	27404671	T	C	1.65
chr1	27404673	T	C	5.08
chr1	27404683	T	C	2.36
chr1	27404758	T	C	3.01
chr1	27404928	T	C	8.05
chr1	27404930	T	C	11.36
chr1	27404979	T	C	3.7
chr1	27405047	T	C	4.21
chr1	27405137	T	C	2.65
chr1	27405143	T	C	3.57
chr1	27405193	T	C	2.17
chr1	27405338	T	C	2.52
chr1	27405351	T	C	9.48
chr1	27405471	T	C	5.06
chr1	27405476	T	C	3.66
chr1	27405480	T	C	3.61
chr1	27405722	T	C	9.3
chr1	27405985	T	C	5.19
chr1	27406002	T	C	3.61
chr1	27406046	T	C	3.96
chr1	27406049	T	C	2.83
chr1	27406104	T	C	2.56
chr1	27406141	T	C	7.32
chr1	27406181	T	C	12.96
chr1	27406275	T	C	7.63
chr1	27406498	T	C	7.79
chr1	27406501	T	C	12.99
chr1	27406559	T	C	2.04
chr1	27406611	T	C	4.26
chr1	27406795	T	C	8.24
chr1	27406890	T	C	2.7
chr1	27406945	T	C	4.31
chr1	27406979	T	C	1.51
chr1	27407313	T	C	4.94
chr1	27407377	T	C	2.86
chr1	27407430	T	C	2.94
chr1	27407437	T	C	2.78
chr1	27407499	T	C	7.35
chr1	27408042	T	C	2.63
chr1	27408079	T	C	2.74
chr1	27408229	T	C	2.7
chr1	27408244	T	C	2.94
chr1	27412663	T	C	8.79
chr1	27823041	A	G	3.03
chr1	27850371	A	G	1.38
chr1	27850753	A	G	1.71
chr1	27850763	A	G	1.81
chr1	27850810	A	G	1.26
chr1	27850844	A	G	2.71
chr1	27851434	A	G	2.47
chr1	27851512	A	G	18.18
chr1	27891766	T	C	1.37
chr1	27891767	T	C	3.81
chr1	27891789	T	C	1.38
chr1	27891811	T	C	1.01
chr1	27891854	T	C	3.18
chr1	27891905	T	C	1.28
chr1	27891914	T	C	1.28
chr1	27892015	T	C	1.39
chr1	27892049	T	C	3.12
chr1	27892060	T	C	1.19
chr1	27892088	T	C	1.7
chr1	27892132	T	C	3.56
chr1	27892137	T	C	2.4
chr1	27892204	T	C	9.42
chr1	27958759	A	G	9.09
chr1	27966759	A	G	4.69
chr1	27978416	T	C	13.33
chr1	28200777	T	C	1.12
chr1	28200836	T	C	1.69
chr1	28200884	T	C	1.03
chr1	28200956	T	C	4.02
chr1	28236446	A	G	3.77
chr1	28259566	A	G	22.92
chr1	28259583	A	G	1.23
chr1	28259670	A	G	1.01
chr1	28259681	A	G	1.27
chr1	28259741	A	G	10.49
chr1	28259743	A	G	4.14
chr1	28259792	A	G	2.43
chr1	28259851	A	G	1.26
chr1	28259861	A	G	1.07
chr1	28259891	A	G	2.34
chr1	28271745	A	G	3.5
chr1	28271747	A	G	2.8
chr1	28271783	A	G	4.51
chr1	28271807	A	G	2.29
chr1	28271810	A	G	6.92
chr1	28272392	A	G	1.71
chr1	28272403	A	G	4.46
chr1	28272413	A	G	4.55
chr1	28272416	A	G	5.45
chr1	28272419	A	G	3.67
chr1	28272420	A	G	1.83
chr1	28272699	A	G	4.14
chr1	28272711	A	G	5.48
chr1	28272729	A	G	2.84
chr1	28272737	A	G	5.3
chr1	28274072	A	G	3.95
chr1	28274096	A	G	3.67
chr1	28274104	A	G	9.6
chr1	28274106	A	G	7.87
chr1	28274133	A	G	4.12
chr1	28274137	A	G	2.86
chr1	28274877	A	G	4.6
chr1	28274900	A	G	2.27
chr1	28274918	A	G	4.55
chr1	28274958	A	G	18.18
chr1	28280753	A	G	1.94
chr1	28280768	A	G	1.65
chr1	28280792	A	G	7.14
chr1	28280794	A	G	4.3
chr1	28280858	A	G	1.92
chr1	28280862	A	G	1.55
chr1	28280937	A	G	1.83
chr1	28280976	A	G	1.01
chr1	28281013	A	G	5.9
chr1	28281019	A	G	2.41
chr1	28281020	A	G	1.02
chr1	28281022	A	G	1.4
chr1	28281025	A	G	3.19
chr1	28281116	A	G	4.33
chr1	28281146	A	G	7.14
chr1	28281186	A	G	3.56
chr1	28281201	A	G	5.88
chr1	28281235	A	G	1.23
chr1	28281251	A	G	5.31
chr1	28281276	A	G	2.44
chr1	28281347	A	G	7.48
chr1	28281366	A	G	1.54
chr1	28281415	A	G	2.08
chr1	28281434	A	G	15.62
chr1	28281471	A	G	5.2
chr1	28281479	A	G	2.3
chr1	28281527	A	G	15.76
chr1	28281530	A	G	14.74
chr1	28281532	A	G	6.42
chr1	28281535	A	G	3.94
chr1	28281561	A	G	1.53
chr1	28281706	A	G	1.77
chr1	28281720	A	G	13.19
chr1	28281722	A	G	3.74
chr1	28281729	A	G	1.3
chr1	28281749	A	G	1.57
chr1	28281821	A	G	3.95
chr1	28281858	A	G	2.06
chr1	28281870	A	G	1.06
chr1	28281888	A	G	4.77
chr1	28281923	A	G	1.44
chr1	28281932	A	G	19.8
chr1	28282014	A	G	9.88
chr1	28282079	A	G	3.6
chr1	28282097	A	G	13.75
chr1	28282115	A	G	2.68
chr1	28282138	A	G	3.13
chr1	28282141	A	G	11.25
chr1	28282160	A	G	3.18
chr1	28282218	A	G	1.54
chr1	28282245	A	G	8.19
chr1	28282249	A	G	3.78
chr1	28282312	A	G	6.87
chr1	28282357	A	G	2.16
chr1	28282377	A	G	8.38
chr1	28282379	A	G	2.22
chr1	28282396	A	G	3.5
chr1	28282453	A	G	8.33
chr1	28330652	A	G	7.5
chr1	28335171	A	G	4.26
chr1	28335208	A	G	3.77
chr1	28335256	A	G	4.76
chr1	28335479	A	G	5.41
chr1	28499302	A	G	15.38
chr1	28499629	A	G	5.41
chr1	28509067	A	G	2.51
chr1	28509416	A	G	1.33
chr1	28531844	A	G	5.88
chr1	28531918	A	G	2.42
chr1	28532175	A	G	30
chr1	28532256	A	G	1.35
chr1	28532287	A	G	1.42
chr1	28537889	A	G	4.29
chr1	28537892	A	G	2.45
chr1	28537947	A	G	5.49
chr1	28537972	A	G	1.52
chr1	28537983	A	G	2.7
chr1	28538054	A	G	8.06
chr1	28538057	A	G	2.31
chr1	28538198	A	G	3.92
chr1	28538260	A	G	1.1
chr1	28538266	A	G	1.07
chr1	28538543	A	G	6.03
chr1	28539069	A	G	6.9
chr1	28561211	A	G	10
chr1	28564762	A	G	3.81
chr1	28577729	A	G	8.57
chr1	28704271	A	G	18.75
chr1	28742594	A	G	2.26
chr1	28742659	A	G	2.01
chr1	28742716	A	G	2.11
chr1	28742721	A	G	1.65
chr1	28742728	A	G	2.53
chr1	28742907	A	G	2.86
chr1	28742943	A	G	2.94
chr1	28743108	A	G	1.32
chr1	28743326	A	G	1.13
chr1	28743411	A	G	2.98
chr1	28743537	A	G	2.67
chr1	28743556	A	G	3.7
chr1	28743580	A	G	2.74
chr1	28743585	A	G	6.03
chr1	29053160	A	G	32
chr1	29053205	A	G	4
chr1	29116868	A	G	4.88
chr1	29118237	A	G	10.1
chr1	29118249	A	G	2
chr1	29118512	A	G	1.82
chr1	29119011	A	G	4.38
chr1	29119127	A	G	3.39
chr1	29119148	A	G	2.34
chr1	29119835	A	G	1.89
chr1	29147908	T	C	1.97
chr1	29147961	T	C	2.07
chr1	29147973	T	C	3.1
chr1	29148026	T	C	2.8
chr1	29148166	T	C	1.32
chr1	29148332	T	C	2.42
chr1	29148909	T	C	1.27
chr1	29149165	T	C	1.03
chr1	29154758	T	C	2.15
chr1	29154772	T	C	1.45
chr1	29154817	T	C	1.25
chr1	29154819	T	C	1.45
chr1	29154830	T	C	3.86
chr1	29181739	T	C	4.32
chr1	29194049	T	C	6.32
chr1	29206782	T	C	13.04
chr1	29260817	A	G	5.56
chr1	29282798	A	G	4.35
chr1	29282829	A	G	6.49
chr1	29282848	A	G	2.56
chr1	29316090	A	G	2.94
chr1	29316122	A	G	2.5
chr1	29325728	A	G	5
chr1	29325757	A	G	2.83
chr1	29325901	A	G	7.14
chr1	29325911	A	G	1.75
chr1	29326085	A	G	8.7
chr1	29326102	A	G	5.5
chr1	29326177	A	G	3.82
chr1	29326257	A	G	3.97
chr1	29326648	A	G	6.56
chr1	31260017	T	C	1.91
chr1	31260067	T	C	3.7
chr1	31260091	T	C	5.17
chr1	31289334	T	C	13.79
chr1	31289394	T	C	8.33
chr1	31293256	T	C	2.63
chr1	31296653	T	C	5.66
chr1	31346675	A	G	12.5
chr1	31364101	A	G	4.17
chr1	31364518	A	G	2.56
chr1	31434463	A	G	4.17
chr1	31629952	T	C	1.65
chr1	31630070	T	C	3.1
chr1	31630107	T	C	2.11
chr1	31630138	T	C	13.01
chr1	31630242	T	C	5.18
chr1	31630245	T	C	4.82
chr1	31630251	T	C	6.39
chr1	31630309	T	C	9.12
chr1	31630318	T	C	10.77
chr1	31630331	T	C	1.19
chr1	31630387	T	C	1.68
chr1	31630414	T	C	1.91
chr1	31630440	T	C	4.58
chr1	31630451	T	C	1.5
chr1	31630473	T	C	2.77
chr1	31630493	T	C	4.35
chr1	31630547	T	C	2.51
chr1	31630559	T	C	2.71
chr1	31630636	T	C	2.74
chr1	31630676	T	C	3.75
chr1	31630726	T	C	1.03
chr1	31630821	T	C	2.33
chr1	31633231	T	C	2.13
chr1	31633240	T	C	4.07
chr1	31635379	T	C	4.47
chr1	31635440	T	C	6.64
chr1	31635453	T	C	12.89
chr1	31635455	T	C	1.19
chr1	31907126	T	C	2.32
chr1	31907732	T	C	2.11
chr1	31907856	T	C	7.61
chr1	31907944	T	C	5.88
chr1	31907946	T	C	2.94
chr1	31908812	T	C	3.78
chr1	31908891	T	C	3.73
chr1	31919363	T	C	1.12
chr1	31919366	T	C	5.58
chr1	31919536	T	C	1.73
chr1	32013984	A	G	2.07
chr1	32014012	A	G	4.15
chr1	32014047	A	G	7.28
chr1	32014245	A	G	1.58
chr1	32033331	A	G	12.5
chr1	32037886	A	G	10.85
chr1	32037941	A	G	10.13
chr1	32039526	A	G	15.38
chr1	32039529	A	G	6.82
chr1	32042620	A	G	2.53
chr1	32042623	A	G	7.52
chr1	32042646	A	G	2.31
chr1	32042653	A	G	1.82
chr1	32042722	A	G	8.41
chr1	32043526	A	G	3.37
chr1	32043749	A	G	1.22
chr1	32060385	A	G	6.9
chr1	32060457	A	G	7.89
chr1	32072998	A	G	10
chr1	32160644	A	G	13.79
chr1	32160667	A	G	5.56
chr1	32171703	A	G	3.17
chr1	32171721	A	G	6.67
chr1	32171809	A	G	6.9
chr1	32172160	A	G	4.29
chr1	32172375	A	G	13.85
chr1	32173673	A	G	2.97
chr1	32173677	A	G	2.97
chr1	32173805	A	G	5.56
chr1	32174536	A	G	2.42
chr1	32174704	A	G	5.5
chr1	32174843	A	G	2.97
chr1	32175011	A	G	6.56
chr1	32175225	A	G	3.05
chr1	32175244	A	G	2.9
chr1	32175270	A	G	2.26
chr1	32175391	A	G	5.47
chr1	32175395	A	G	4.8
chr1	32175398	A	G	2.4
chr1	32175582	A	G	2.21
chr1	32175598	A	G	3.33
chr1	32175600	A	G	4.31
chr1	32175620	A	G	2.78
chr1	32176058	A	G	2.61
chr1	32176417	A	G	2.38
chr1	32180468	A	G	10
chr1	32194108	A	G	2.78
chr1	32195001	A	G	1.75
chr1	32195004	A	G	1.72
chr1	32195009	A	G	1.74
chr1	32195049	A	G	2.22
chr1	32195059	A	G	5.22
chr1	32195194	A	G	4.1
chr1	32196218	A	G	5.65
chr1	32196562	A	G	2.83
chr1	32196587	A	G	2.13
chr1	32196589	A	G	2.13
chr1	32196625	A	G	3.57
chr1	32196628	A	G	5.49
chr1	32196879	A	G	3.15
chr1	32197147	A	G	6.5
chr1	32197237	A	G	5.7
chr1	32197346	A	G	7.32
chr1	32197360	A	G	3.16
chr1	32197896	A	G	3.41
chr1	32197904	A	G	1.73
chr1	32206550	A	G	8.82
chr1	32207379	A	G	11.43
chr1	32207400	A	G	5.71
chr1	32208209	A	G	5
chr1	32208250	A	G	5.66
chr1	32208556	A	G	13.89
chr1	32231171	A	G	4.06
chr1	32231195	A	G	1.55
chr1	32231335	A	G	1.18
chr1	32329093	A	G	11.05
chr1	32329096	A	G	3.93
chr1	32329104	A	G	2.63
chr1	32330837	A	G	8.73
chr1	32330848	A	G	5.51
chr1	32330870	A	G	8.05
chr1	32333138	A	G	1.22
chr1	32333155	A	G	1.39
chr1	32333161	A	G	1.34
chr1	32333298	A	G	2.44
chr1	32333350	A	G	3.98
chr1	32334687	T	C	1.44
chr1	32365727	T	C	2.88
chr1	32366236	T	C	5
chr1	32366499	T	C	4.42
chr1	32633996	T	C	4.08
chr1	32668309	A	G	7.81
chr1	32773133	A	G	6.1
chr1	32773444	A	G	2.17
chr1	32773652	A	G	2.2
chr1	32775274	T	C	2.13
chr1	32775364	T	C	3.15
chr1	32775574	T	C	1.75
chr1	32775626	T	C	5.41
chr1	32775664	T	C	3.5
chr1	32775697	T	C	3.37
chr1	32775699	T	C	2.23
chr1	32775806	T	C	1.53
chr1	32775828	T	C	1.43
chr1	32775986	T	C	2.01
chr1	32776010	T	C	2.7
chr1	32780130	T	C	1.65
chr1	32780159	T	C	1.43
chr1	32780218	T	C	3.03
chr1	32810684	T	C	5.08
chr1	32810701	T	C	3.39
chr1	32810724	T	C	3.39
chr1	32817293	T	C	14.08
chr1	32817349	T	C	15.52
chr1	32817376	T	C	5.41
chr1	32826529	A	G	2.9
chr1	32858141	A	G	7.89
chr1	32898187	T	C	7.02
chr1	32942334	T	C	4.76
chr1	32942349	T	C	5.88
chr1	33009051	T	C	5.64
chr1	33009126	T	C	1.72
chr1	33009129	T	C	2.67
chr1	33009137	T	C	2.35
chr1	33009170	T	C	2.2
chr1	33009294	T	C	2.53
chr1	33009487	T	C	1.84
chr1	33009563	T	C	2.38
chr1	33009779	T	C	2.72
chr1	33009781	T	C	2.16
chr1	33009794	T	C	2.11
chr1	33010384	T	C	4.04
chr1	33010387	T	C	2.47
chr1	33010408	T	C	1.66
chr1	33010510	T	C	2.15
chr1	33010622	T	C	1.51
chr1	33010647	T	C	1.65
chr1	33010766	T	C	1.96
chr1	33013143	T	C	3.65
chr1	33013186	T	C	2.18
chr1	33013302	T	C	2.89
chr1	33013307	T	C	1.08
chr1	33013338	T	C	1.23
chr1	33013366	T	C	1.25
chr1	33299893	A	G	13.04
chr1	33323993	T	C	3.27
chr1	33324021	T	C	6.62
chr1	33324031	T	C	2.92
chr1	33324143	T	C	1.89
chr1	33324150	T	C	3.91
chr1	33324192	T	C	1.96
chr1	33324200	T	C	2.04
chr1	33324207	T	C	10.59
chr1	33324246	T	C	4
chr1	33324284	T	C	8.33
chr1	33324477	T	C	1.8
chr1	33324624	T	C	3
chr1	33324630	T	C	7.62
chr1	33324634	T	C	10.28
chr1	33324882	T	C	1.69
chr1	33324926	T	C	2.5
chr1	33324947	T	C	4.92
chr1	33328966	T	C	4.29
chr1	33329001	T	C	2.86
chr1	33329065	T	C	3.94
chr1	33332361	T	C	4.17
chr1	33334176	T	C	9.38
chr1	34855892	T	C	4.11
chr1	35183652	T	C	5.61
chr1	35183865	T	C	2.05
chr1	35183884	T	C	1.32
chr1	35184069	T	C	1.11
chr1	35184078	T	C	3.29
chr1	35184199	T	C	2.17
chr1	35184537	T	C	1.92
chr1	35189329	T	C	1.22
chr1	35190804	T	C	2.84
chr1	35190807	T	C	3.16
chr1	35190824	T	C	1.45
chr1	35190839	T	C	2.51
chr1	35190975	T	C	4.6
chr1	35191399	T	C	1.4
chr1	35191403	T	C	1.33
chr1	35191436	T	C	2.5
chr1	35192374	T	C	2.85
chr1	35351299	A	G	10.71
chr1	35351337	A	G	19.35
chr1	35405120	A	G	8
chr1	35415567	A	G	4.88
chr1	35419600	A	G	4.55
chr1	35434305	T	C	7.69
chr1	35434666	T	C	16.67
chr1	35435001	T	C	7.89
chr1	35448294	T	C	6.67
chr1	35506834	T	C	23.53
chr1	35507068	T	C	7.41
chr1	35560536	A	G	3.23
chr1	35560551	A	G	3.85
chr1	35560576	A	G	8.16
chr1	35561064	A	G	3.51
chr1	35561065	A	G	8.44
chr1	35561086	A	G	5.17
chr1	35562482	A	G	10.2
chr1	35563254	A	G	14.81
chr1	35565347	A	G	5.97
chr1	35565350	A	G	20.9
chr1	35565536	A	G	3.16
chr1	35565610	A	G	3.03
chr1	35565623	A	G	9.86
chr1	35565855	A	G	4.62
chr1	35566023	A	G	5
chr1	35566025	A	G	3.28
chr1	35566176	A	G	6.9
chr1	35566181	A	G	5.08
chr1	35566329	A	G	5.56
chr1	35609335	T	C	4.55
chr1	35609344	T	C	10.61
chr1	35609347	T	C	3.03
chr1	35609371	T	C	3.08
chr1	35734533	T	C	8
chr1	35748557	T	C	6.98
chr1	35923510	A	G	13.33
chr1	35923516	A	G	14.29
chr1	36089023	A	G	3.15
chr1	36091739	A	G	4.35
chr1	36093125	A	G	6.98
chr1	36093325	A	G	1.92
chr1	36093381	A	G	2.08
chr1	36093490	A	G	3.03
chr1	36093509	A	G	4.55
chr1	36093657	A	G	5.77
chr1	36093731	A	G	5.97
chr1	36093734	A	G	7.58
chr1	36093760	A	G	7.14
chr1	36156305	A	G	1.31
chr1	36176306	A	G	2.78
chr1	36177994	A	G	3.17
chr1	36178067	A	G	4.73
chr1	36178096	A	G	6.67
chr1	36178503	A	G	5.13
chr1	36180311	A	G	7.37
chr1	36180328	A	G	3.64
chr1	36180334	A	G	4.07
chr1	36180394	A	G	1.48
chr1	36180406	A	G	1.51
chr1	36180408	A	G	5.83
chr1	36180430	A	G	2.78
chr1	36180500	A	G	4.68
chr1	36180549	A	G	2.43
chr1	36180552	A	G	3.37
chr1	36180581	A	G	1.68
chr1	36180589	A	G	2.96
chr1	36180594	A	G	2.38
chr1	36180598	A	G	2.45
chr1	36180688	A	G	3.12
chr1	36180692	A	G	13.28
chr1	36180698	A	G	3.7
chr1	36180748	A	G	2.08
chr1	36180750	A	G	23.96
chr1	36180803	A	G	5.71
chr1	36286471	A	G	7.41
chr1	36287022	A	G	7.08
chr1	36289596	A	G	2.96
chr1	36289598	A	G	6.47
chr1	36339734	T	C	6.06
chr1	36340392	T	C	2.99
chr1	36340722	T	C	3.95
chr1	36340753	T	C	8.54
chr1	36340777	T	C	7.25
chr1	36340944	T	C	4.55
chr1	36341547	T	C	5
chr1	36341768	T	C	8.22
chr1	36355279	T	C	4.88
chr1	36355283	T	C	4.76
chr1	36355286	T	C	4.55
chr1	36355321	T	C	9.3
chr1	36385829	T	C	10.71
chr1	36393763	T	C	3.8
chr1	36456236	T	C	2.68
chr1	36456257	T	C	5.31
chr1	36456260	T	C	2.51
chr1	36464341	T	C	2.22
chr1	37501906	T	C	3.45
chr1	37537475	T	C	4.88
chr1	37569116	T	C	2.94
chr1	37574753	T	C	8.33
chr1	37574776	T	C	16.67
chr1	37682838	T	C	4.4
chr1	37682919	T	C	7.27
chr1	37682922	T	C	2.99
chr1	37689674	T	C	3.92
chr1	37708464	A	G	2.15
chr1	37709105	A	G	3.65
chr1	37709202	A	G	3.92
chr1	37709268	A	G	4.23
chr1	37709454	A	G	2.13
chr1	37709580	A	G	5.41
chr1	37794487	A	G	14.29
chr1	37794508	A	G	13.64
chr1	37799769	A	G	10.53
chr1	37799783	A	G	9.09
chr1	37799797	A	G	15.38
chr1	37799943	A	G	5.17
chr1	37799952	A	G	10.71
chr1	37800033	A	G	5.26
chr1	37800115	A	G	5.63
chr1	37800139	A	G	7.25
chr1	37800253	A	G	3.12
chr1	37800284	A	G	6.25
chr1	37800383	A	G	1.97
chr1	37800482	A	G	8.7
chr1	37800492	A	G	3.33
chr1	37800668	A	G	4.17
chr1	37800763	A	G	10.53
chr1	37800789	A	G	4.55
chr1	37800880	A	G	4
chr1	37800921	A	G	5.17
chr1	37800939	A	G	3.92
chr1	37801029	A	G	8.33
chr1	37803142	T	C	6.52
chr1	37803162	T	C	3.57
chr1	37803174	T	C	3.51
chr1	37803178	T	C	5.17
chr1	37803372	T	C	2.6
chr1	37803376	T	C	2.7
chr1	37803386	T	C	4.41
chr1	37803398	T	C	4.55
chr1	37803422	T	C	5.8
chr1	37803424	T	C	11.27
chr1	37803588	T	C	3.12
chr1	37803612	T	C	5.88
chr1	37803707	T	C	3.57
chr1	37803717	T	C	6.06
chr1	37803806	T	C	5.04
chr1	37803812	T	C	2.46
chr1	37803884	T	C	2.3
chr1	37803898	T	C	3.9
chr1	37804408	T	C	10.59
chr1	37807873	A	G	2.9
chr1	37809147	A	G	4.08
chr1	37809150	A	G	4.21
chr1	37809298	A	G	9.01
chr1	37809421	A	G	11.11
chr1	37809433	A	G	9.68
chr1	37860989	T	C	14.71
chr1	37873021	T	C	18.75
chr1	37874061	T	C	12.5
chr1	37957101	T	C	2.47
chr1	37957562	T	C	3.66
chr1	37957768	T	C	4.88
chr1	37957779	T	C	5.3
chr1	37957958	T	C	2
chr1	37976920	T	C	3.51
chr1	37997002	T	C	7.5
chr1	37997042	T	C	9.76
chr1	37997214	T	C	3.57
chr1	37997360	T	C	10
chr1	37997374	T	C	11.63
chr1	37997376	T	C	4.35
chr1	37997422	T	C	24
chr1	37997807	T	C	14.04
chr1	37998065	T	C	14.29
chr1	37999333	T	C	22.22
chr1	37999357	T	C	15.15
chr1	37999361	T	C	9.09
chr1	37999369	T	C	27.27
chr1	38023730	A	G	3.51
chr1	39004108	A	G	1.8
chr1	39004170	A	G	7.94
chr1	39004212	A	G	3.69
chr1	39004405	A	G	1.54
chr1	39004419	A	G	1.83
chr1	39004424	A	G	1.77
chr1	39004429	A	G	2.17
chr1	39004432	A	G	1.69
chr1	39004527	A	G	1.67
chr1	39004528	A	G	2.93
chr1	39004627	A	G	2.33
chr1	39004653	A	G	1.59
chr1	39004694	A	G	1.52
chr1	39004796	A	G	2.92
chr1	39004801	A	G	3.61
chr1	39004839	A	G	1.29
chr1	39004862	A	G	1.2
chr1	39004869	A	G	1.36
chr1	39004942	A	G	1.47
chr1	39005105	A	G	3.86
chr1	39005107	A	G	1.95
chr1	39005141	A	G	1.49
chr1	39005150	A	G	1.53
chr1	39005260	A	G	3.4
chr1	39028903	A	G	1.86
chr1	39028916	A	G	3.03
chr1	39485888	A	G	4.44
chr1	39560989	T	C	3.41
chr1	39561016	T	C	1.92
chr1	39565181	T	C	1.64
chr1	39565204	T	C	10.76
chr1	39565206	T	C	4.24
chr1	39565227	T	C	2.45
chr1	39565228	T	C	5.85
chr1	39565260	T	C	9.69
chr1	39567785	T	C	3.03
chr1	39567806	T	C	1.82
chr1	39575911	T	C	3.73
chr1	39576176	T	C	4.21
chr1	39576383	T	C	6.42
chr1	39576412	T	C	2.44
chr1	39681268	T	C	18.18
chr1	39743884	A	G	2.27
chr1	39753329	A	G	7.5
chr1	39753399	A	G	3.42
chr1	39753454	A	G	5.67
chr1	39753473	A	G	3.38
chr1	39753530	A	G	8.97
chr1	39753664	A	G	6.06
chr1	39841505	T	C	2.2
chr1	39841578	T	C	2.25
chr1	39841595	T	C	1.98
chr1	39841685	T	C	18.48
chr1	39883363	T	C	8.33
chr1	39968691	A	G	11.76
chr1	40064317	A	G	3.3
chr1	40064526	A	G	1.79
chr1	40064528	A	G	7.5
chr1	40069760	A	G	8.55
chr1	40071512	A	G	2.02
chr1	40071567	A	G	1.65
chr1	40071579	A	G	2.13
chr1	40071587	A	G	2.63
chr1	40071681	A	G	2.13
chr1	40071694	A	G	1.95
chr1	40072131	A	G	3.06
chr1	40072155	A	G	8.72
chr1	40072836	T	C	5.34
chr1	40073278	T	C	1.96
chr1	40073374	T	C	1.42
chr1	40074043	T	C	1.08
chr1	40074051	T	C	1.18
chr1	40074053	T	C	1.57
chr1	40074064	T	C	1.67
chr1	40074076	T	C	1.71
chr1	40074089	T	C	11.94
chr1	40092073	T	C	20
chr1	40161462	A	G	10.34
chr1	40239459	A	G	9.8
chr1	40239725	A	G	3.77
chr1	40258326	A	G	14.29
chr1	40422027	A	G	8.7
chr1	40422031	A	G	8.7
chr1	40749657	A	G	2.17
chr1	40984961	A	G	12.5
chr1	40987424	A	G	2.63
chr1	40987427	A	G	2.6
chr1	41011919	A	G	6.57
chr1	41012109	A	G	2.08
chr1	41027699	T	C	4.44
chr1	41070655	T	C	11.54
chr1	42696696	A	G	2.24
chr1	42696714	A	G	1.15
chr1	42696723	A	G	2.09
chr1	42696730	A	G	1.08
chr1	42696772	A	G	2.08
chr1	42696813	A	G	1.65
chr1	42696910	A	G	1.93
chr1	42700890	A	G	1.78
chr1	42700974	A	G	1.19
chr1	42700990	A	G	1.83
chr1	42701014	A	G	1.22
chr1	42750288	T	C	3.12
chr1	42750290	T	C	3.08
chr1	42759305	T	C	6.67
chr1	42759325	T	C	10.29
chr1	42766941	T	C	3.8
chr1	42775282	A	G	9.09
chr1	42807420	T	C	3.08
chr1	42807448	T	C	2.78
chr1	42807463	T	C	2.86
chr1	43164349	T	C	4.55
chr1	43164427	T	C	13.16
chr1	43164783	T	C	7.41
chr1	43171564	T	C	6.25
chr1	43172090	T	C	7.19
chr1	43172114	T	C	5.1
chr1	43172203	T	C	2.56
chr1	43172224	T	C	1.78
chr1	43360256	A	G	14.39
chr1	43360319	A	G	3.12
chr1	43360321	A	G	8.53
chr1	43360339	A	G	3.15
chr1	43360775	A	G	7.78
chr1	43360847	A	G	1.21
chr1	43360869	A	G	2.35
chr1	43363097	A	G	1.2
chr1	43363916	T	C	2.35
chr1	43364978	T	C	8.47
chr1	43384950	T	C	3.37
chr1	43384955	T	C	1.95
chr1	43384961	T	C	1.74
chr1	43385052	T	C	8.7
chr1	43386646	T	C	6
chr1	43388399	T	C	15.38
chr1	43450902	A	G	10.53
chr1	43597832	A	G	5.71
chr1	43597871	A	G	4.44
chr1	43597973	A	G	3.12
chr1	43597998	A	G	3.12
chr1	43605272	A	G	9.8
chr1	43619149	A	G	7.02
chr1	43619173	A	G	2.9
chr1	43619371	A	G	3.45
chr1	43619403	A	G	2.53
chr1	43619407	A	G	2.5
chr1	43619431	A	G	11.46
chr1	43621972	A	G	4.65
chr1	43623087	A	G	5
chr1	43623285	A	G	4.21
chr1	43623324	A	G	5.8
chr1	43655699	A	G	11.54
chr1	43662994	A	G	9.52
chr1	43667842	A	G	13.64
chr1	43667877	A	G	7.89
chr1	43669210	A	G	4.88
chr1	43671716	A	G	2.47
chr1	43671727	A	G	2.47
chr1	43704311	A	G	7.5
chr1	43704349	A	G	11.11
chr1	43704351	A	G	3.17
chr1	43704429	A	G	2.38
chr1	43704432	A	G	5.88
chr1	43704474	A	G	6.12
chr1	43704483	A	G	2.08
chr1	43704494	A	G	9.52
chr1	43704503	A	G	2.22
chr1	43704539	A	G	6.25
chr1	43704641	A	G	4.76
chr1	43704695	A	G	1.98
chr1	43704723	A	G	4
chr1	43704763	A	G	2.35
chr1	43704910	A	G	6.98
chr1	43705044	A	G	4
chr1	43947324	A	G	3.77
chr1	43949552	A	G	7.14
chr1	43949598	A	G	3.77
chr1	43949625	A	G	3.85
chr1	43949637	A	G	3.64
chr1	43949651	A	G	4.17
chr1	43949959	A	G	11.43
chr1	43956931	A	G	3.12
chr1	43956935	A	G	4.62
chr1	43960972	A	G	6.9
chr1	43970622	A	G	11.11
chr1	43971017	A	G	16.13
chr1	43971537	A	G	4.44
chr1	43971538	A	G	8.89
chr1	43971540	A	G	8.89
chr1	43971543	A	G	10.87
chr1	43971559	A	G	8.16
chr1	43971658	A	G	4.88
chr1	43971662	A	G	4.55
chr1	43971720	A	G	5.88
chr1	43971731	A	G	4.65
chr1	43971772	A	G	11.32
chr1	43971916	A	G	4.48
chr1	43971919	A	G	3.12
chr1	43971976	A	G	14.63
chr1	43972735	A	G	7.27
chr1	43972874	A	G	3.45
chr1	43973152	A	G	11.63
chr1	43973183	A	G	4.76
chr1	43973214	A	G	5.77
chr1	43973313	A	G	8
chr1	43973323	A	G	13.04
chr1	43977147	A	G	4.77
chr1	43978042	A	G	3.85
chr1	43978046	A	G	3.16
chr1	43978072	A	G	4.42
chr1	43981252	A	G	10.96
chr1	43981731	A	G	21.74
chr1	43981774	A	G	6.67
chr1	43981776	A	G	11.11
[truncated: 39,120 more rows]

[truncated: 18 more sheets: R153AR153A(star) Rep2, E59A-V106W(star) Rep1, F148A-F148A(star) Rep1, del153-del15(star) Rep1, del153-del15(star) Rep2, V82G(star) Rep1, mini ABEmax Rep1, mini ABEmax Rep2, mini del153 Rep1, mini del153 Rep2, ABE8e-Rep1, ABE8e-Rep2, ABE8e-delete153-Rep1, ABE8e-delete153-Rep2, ABE8s-Rep1, ABE8s-Rep2, ABE8s-delete153-Rep1, ABE8s-delete153-Rep2]
