# Supplementary material for: Structure-guided engineering of adenine base editor with minimized RNA off-targeting activity
Source: Nat Commun. 2021 Apr 16;12:2287. doi: 10.1038/s41467-021-22519-z (PMC8052359; doi:10.1038/s41467-021-22519-z)
Supplement: Supplementary file 3 — Source Data [file 41467_2021_22519_MOESM3_ESM.zip › Sorce data/Source Data for Main Figures.xlsx]

## Sheet: Main Figure RNA  off-target
Figures	Cell	BE	gRNA	Sort	Replicate	C-to-U
Fig. 1e	HEK293T	Cas9-D10A	ABE-Site8	Top 15%	Rep.1	52
					Rep.2	46
		ABEmax	ABE-Site8	Top 15%	Rep.1	51046
					Rep.2	43043
		R153P/R153P*	ABE-Site8	Top 15%	Rep.1	55378
					Rep.2	54822
		R153A/R153A*	ABE-Site8	Top 15%	Rep.1	41119
					Rep.2	55641
Fig.2a	HEK293T	Cas9n	ABE-Site8	Top 15%	Rep.3	70
		ABEmax	ABE-Site8	Top 15%	Rep.3	41726
		E59A/V106W*	ABE-Site8	Top 15%	Rep.1	14911
		F148A/F148A*	ABE-Site8	Top 15%	Rep.1	22790
		del153/del153*	ABE-Site8	Top 15%	Rep.1	2462
		V82G*	ABE-Site8	Top 15%	Rep.1	10380
		mini ABEmax	ABE-Site8	Top 15%	Rep.1	29063
		mini del153	ABE-Site8	Top 15%	Rep.1	291
Fig. 2c	HEK293T	ABEmax	ABE-Site8	Top 15%	Rep.3	41726
					Rep4	25972
		del153/del153*	ABE-Site8	Top 15%	Rep.1	2462
					Rep.2	3521
		mini del153	ABE-Site8	Top 15%	Rep.1	291
					Rep.2	1207
	site rep3

## Sheet: Fig 2e RNA Off-target
Figures	Cell	BE	gRNA	Sort	Replicate	HaplotypeCaller	Muect2	Overlap
Fig. 2e	HEK293T	Cas9-D10A	ABE-Site8	Top 15%	Rep.1	31	52	11
					Rep.2	93	46	11
		mini ABEmax	ABE-Site8	Top 15%	Rep.1	1068	29063	1541
					Rep.2	2875	63511	547
		ABE8e	ABE-Site8	Top 15%	Rep.1	23898	110187	11916
					Rep.2	22199	115072	12293
		ABE8e-del153	ABE-Site8	Top 15%	Rep.1	6901	55453	3545
					Rep.2	7287	55908	3814
		ABE8s	ABE-Site8	Top 15%	Rep.1	20741	108764	11123
					Rep.2	21307	109155	11018
		ABE8s-del153	ABE-Site8	Top 15%	Rep.1	1792	23839	879
					Rep.2	1651	20805	787
	site rep3

## Sheet: Fig 1c RNA
ABEmax-rep1																							ABEmax-rep2																						ABEmax-rep3
1#	C	G	C	T	C	T	A	C	G	A	A	C	T	G	C	G	G	T	T	C		2#	C	G	C	T	C	T	A	C	G	A	A	C	T	G	C	G	G	T	T	C		3#	C	G	C	T	C
A	0.008952	0.025289	0.009727	0.009365	0.03345	0.012852	13.2988	0.006223	0.015946	99.3	99.9	0.006614	0.003117	0.018284	0.014411	0.015183	0.01401	0.011708	0.006621	0.032311		A	0.008145	0.025324	0.01086	0.006347	0.027136	0.016299	12.3255	0.01357	0.016279	99.2183	99.8841	0.010856	0.003624	0.015378	0.016304	0.028973	0.016291	0.010891	0.007245	0.012669		A	0.006073	0.015173	0.007084	0.007102	0.029333
C	100	0.001167	100	0.021852	100	0.157726	0.002336	100	0.002723	0.002724	0.000779	100	0.035066	0.002723	99.8	0.001947	0.003502	0.045662	0.025314	100		C	99.9511	0.006331	99.9683	0.036269	99.9557	0.143973	0.00181	100	0.002713	0.001809	0	99.9638	0.03624	0	99.7944	0.000905	0.000905	0.051731	0.019019	99.962		C	99.9626	0	99.9858	0.033482	100
G	0.001168	100	0.000389	0.010146	0.004667	0.003116	86.6888	0.003112	100	0.736138	0.088773	0.001167	0.002727	100	0.004284	100	100	0.003903	0.001947	0.003114		G	0.00181	99.9602	0.00181	0.009067	0.000905	0.000905	87.6609	0.001809	99.9584	0.770811	0.105018	0.004523	0.001812	99.9765	0.000906	99.9538	99.9774	0	0.002717	0.00362		G	0.001012	99.9788	0	0.008117	0.004046
T	0.039309	0.007392	0.010506	100	0.021003	100	0.010122	0.061064	0.034615	0.008171	0.017521	0.012449	100	0.004668	0.191239	0.02881	0.007394	100	100	0.024525		T	0.038913	0.00814	0.019006	100	0.016282	99.8388	0.011767	0.048851	0.02261	0.009047	0.010864	0.020808	99.9583	0.008141	0.188399	0.016297	0.00543	99.9374	99.971	0.021718		T	0.030363	0.006069	0.007084	99.9513	0.023264
	D10A-rep1																						D10A-rep2																						D10A-rep3
1#	C	G	C	T	C	T	A	C	G	A	A	C	T	G	C	G	G	T	T	C		2#	C	G	C	T	C	T	A	C	G	A	A	C	T	G	C	G	G	T	T	C		3#	C	G	C	T	C
A	0.008112	0.022707	0.006083	0.009756	0.032032	0.010141	90.1837	0.006081	0.013789	99.847	99.9549	0.006083	0.008935	0.027979	0.010548	0.019877	0.010139	0.010978	0.006089	0.023546		A	0.038326	0.02082	0.043332	0.009185	0.062476	0.011669	89.6329	0.035805	0.019994	99.8416	99.9583	0.053312	0.005839	0.013328	0.073338	0.024169	0.009999	0.017544	0.010843	0.053372		A	0.000887	0.027497	0.000887	0.002668	0.030154
C	99.9452	0.003244	99.9793	0.023576	99.9445	0.0864	0.001625	99.9591	0.00365	0.002029	0.001219	99.9761	0.027618	0.00446	99.8341	0.003245	0.002839	0.036595	0.023543	99.9517		C	100	0.006662	100	0.022545	99.9042	0.065848	0.002503	99.9301	0.001666	0.004167	0.003338	99.9192	0.023357	0.001666	99.6958	0	0.007499	0.02924	0.015848	99.9274		C	99.9574	0.004435	99.9911	0.024015	100
G	0.001622	99.9684	0	0.008536	0.003244	0.002028	9.80002	0.002432	100	0.140834	0.03128	0.002028	0.001625	99.9627	0.000811	99.9501	99.9761	0.001626	0.000406	0.003248		G	0.003333	99.9659	0.001667	0.01336	0.004998	0	10.3496	0.002498	99.9575	0.139183	0.025869	0.004165	0.006674	99.9808	0.003334	99.9517	99.9742	0.004177	0.001668	0.001668		G	0.001775	99.9645	0.000887	0.011563	0.003548
T	0.045024	0.005677	0.0146	99.9581	0.020274	99.9014	0.014624	0.032433	0.035689	0.010147	0.012593	0.015816	99.9618	0.004866	0.154565	0.026773	0.01095	99.9508	99.97	0.021516		T	0.033327	0.006662	0.014166	99.9549	0.028322	99.9225	0.015019	0.031641	0.020827	0.015002	0.012517	0.023324	99.9641	0.004165	0.227513	0.024169	0.008333	100	99.9716	0.017513		T	0.039933	0.003548	0.007096	99.9618	0.016851
	2xTadA-rep1																						2xTadA-rep2																						2xTadA-rep3
1#	C	G	C	T	C	T	A	C	G	A	A	C	T	G	C	G	G	T	T	C		2#	C	G	C	T	C	T	A	C	G	A	A	C	T	G	C	G	G	T	T	C		3#	C	G	C	T	C
A	0.00881	0.0151	0.010697	0.006312	0.039648	0.01449	11.1023	0.008182	0.018243	99.2816	99.9068	0.006294	0.00126	0.016992	0.021405	0.026432	0.015733	0.004415	0.005037	0.022046		A	0.038675	0.017015	0.051043	0.006208	0.105195	0.009289	9.32173	0.032487	0.015465	99.0615	99.9041	0.044849	0.001548	0.02939	0	0.021662	0.01856	0.013955	0.001548	0.060388		A	0.008272	0.020674	0.004134	0.010367	0.041357
C	100	0.003775	99.9723	0.02146	100	0.075599	0.006298	99.9358	0.003774	0.001259	0.00063	99.9773	0.025828	0.003776	99.7878	0.001259	0.005035	0.035317	0.01889	99.9565		C	100	0.007734	99.9366	0.029488	99.8639	0.092889	0.009323	99.9134	0.001546	0	0	100	0.027872	0.001547	99.7678	0.009284	0.001547	0.029461	0.034048	99.9071		C	99.9669	0.004135	99.9793	0.022807	100
G	0.001259	99.9748	0	0.007574	0.003147	0.00315	88.8801	0.003776	100	0.712689	0.078716	0	0.00252	99.9729	0.005036	100	99.9698	0.002523	0.001889	0.00189		G	0	99.966	0.003093	0.004656	0.003094	0.003096	90.6534	0.001547	99.9613	0.927675	0.08665	0.001547	0.001548	99.9567	0.001548	99.952	99.9613	0.003101	0	0.003097		G	0	99.9711	0	0.004147	0.002068
T	0.044682	0.006292	0.01699	99.9647	0.030838	99.9	0.011337	0.052241	0.030824	0.004407	0.013854	0.016364	99.9704	0.006293	0.185718	0.024544	0.00944	99.9577	99.9742	0.019526		T	0.044863	0.009281	0.00928	99.9596	0.027846	99.8947	0.015539	0.052598	0.02165	0.010841	0.009284	0.009279	99.969	0.012375	0.173377	0.01702	0.01856	99.9535	99.9644	0.02942		T	0.024816	0.004135	0.016537	99.9627	0.033086
	N46A-rep1																						N46A-rep2																						N46A-rep3
1#	C	G	C	T	C	T	A	C	G	A	A	C	T	G	C	G	G	T	T	C		2#	C	G	C	T	C	T	A	C	G	A	A	C	T	G	C	G	G	T	T	C		3#	C	G	C	T	C
A	0.025518	0.021744	0.046522	0.015046	0.069029	0.012023	35.2703	0.035992	0.013506	99.255	99.9114	0.032986	0.003758	0.012005	0.040499	0.016518	0.00975	0.012045	0.015017	0.035994		A	0.006132	0.021462	0.008175	0.008198	0.039854	0.012273	37.8611	0.012266	0.022479	99.3754	99.9151	0.007154	0.004095	0.02044	0.013288	0.02147	0.007157	0.015375	0.010235	0.017377		A	0.007249	0.018855	0.00145	0.007272	0.023197
C	100	0.002999	100	0.020312	99.8875	0.094683	0.006788	100	0.002251	0.00075	0.001502	100	0.030065	0.001501	99.7773	0.003754	0.00675	0.034628	0.01727	100		C	99.9642	0.006132	99.9683	0.030742	100	0.139092	0.008182	99.9284	0.002044	0.002045	0.001023	99.9734	0.037883	0.004088	99.7915	0.003067	0.003067	0.054323	0.029681	99.954		C	99.9623	0.010153	99.9869	0.020361	99.9536
G	0	99.9693	0.002251	0.013541	0.006753	0.003006	64.7033	0.005999	100	0.727758	0.076624	0.00075	0.002255	99.9782	0.0015	99.958	99.979	0.006022	0.000751	0.005249		G	0	99.9642	0.001022	0.014346	0.003066	0.002045	62.1225	0	99.9581	0.614381	0.068556	0.003066	0.002048	99.9714	0.003067	100	99.9785	0.001025	0.002047	0.003067		G	0.002899	99.9652	0	0.011635	0.00145
T	0.032273	0.005998	0.012006	99.9511	0.036765	99.8903	0.019611	0.048739	0.035264	0.016506	0.010517	0.02324	99.9639	0.008253	0.180745	0.021774	0.0045	100	99.967	0.029245		T	0.029638	0.008176	0.02248	100	0.027591	99.8466	0.008182	0.059288	0.017371	0.008178	0.015348	0.016353	99.956	0.004088	0.19217	0.025559	0.011247	99.9293	99.958	0.025555		T	0.027545	0.005801	0.0116	99.9607	0.021748
	H57A-rep1																						H57A-rep2																						H57A-rep3
1#	C	G	C	T	C	T	A	C	G	A	A	C	T	G	C	G	G	T	T	C		2#	C	G	C	T	C	T	A	C	G	A	A	C	T	G	C	G	G	T	T	C		3#	C	G	C	T	C
A	0.001299	0.017745	0.008657	0.009984	0.028568	0.014298	37.2912	0.007794	0.014283	99.3396	99.8972	0.003462	0.001734	0.016877	0.009964	0.019489	0.014726	0.017394	0.010831	0.016899		A	0.005613	0.028059	0.010289	0.00469	0.030864	0.009363	37.259	0.007486	0.028988	99.3114	99.9185	0.009352	0.004684	0.016832	0.012169	0.028071	0.016848	0.003758	0.007488	0.018725		A	0.003281	0.019688	0	0.009872	0.021323
C	99.9528	0.002597	99.9779	0.0191	100	0.036827	0.001733	100	0.003462	0.000433	0.002168	99.9797	0.03034	0.002596	99.812	0.003898	0.003898	0.031744	0.025561	99.9536		C	99.9532	0.002806	99.9785	0.020636	100	0.136698	0.003743	99.9401	0.000935	0.000936	0.001874	99.9719	0.029041	0.000935	99.795	0.002807	0.006552	0.047919	0.015913	99.956		C	99.9606	0.004922	99.9902	0.016454	99.9557
G	0.002165	99.9723	0.000866	0.007814	0.002164	0.002166	62.6971	0.003031	99.9546	0.651266	0.084553	0.001731	0.003467	99.9749	0.004332	99.9558	99.974	0.003044	0.001733	0.002167		G	0.002806	99.9645	0	0.002814	0.004676	0.000936	62.7269	0	100	0.676479	0.069345	0.003741	0.001874	99.9776	0.005617	100	99.97	0.00094	0.003744	0.002809		G	0	99.9721	0.001641	0.013163	0
T	0.043728	0.007358	0.012553	99.9631	0.020777	99.9467	0.009967	0.048062	0.0277	0.00866	0.016043	0.015148	99.9645	0.005626	0.173728	0.020789	0.007363	100	99.9619	0.027299		T	0.038354	0.004677	0.011224	99.9719	0.024317	99.853	0.010295	0.0524	0.020572	0.011228	0.010308	0.014963	99.9644	0.004676	0.18722	0.021521	0.006552	100	99.9729	0.02247		T	0.036094	0.003281	0.008206	99.9605	0.022964
	R74A-rep1																						R74A-rep2																						R74A-rep3
1#	C	G	C	T	C	T	A	C	G	A	A	C	T	G	C	G	G	T	T	C		2#	C	G	C	T	C	T	A	C	G	A	A	C	T	G	C	G	G	T	T	C		3#	C	G	C	T	C
A	0.004069	0.018709	0.013022	0.006526	0.029282	0.011399	14.1126	0.010577	0.015454	99.5141	99.9283	0.004068	0.000815	0.019528	0.013022	0.016281	0.012208	0.01142	0.009775	0.026879		A	0.007612	0.016486	0.009516	0.011449	0.024096	0.010791	12.6109	0.008878	0.02029	99.5655	99.9264	0.008244	0.003176	0.021562	0.016501	0.02347	0.01079	0.011445	0.011429	0.014603		A	0.002366	0.013006	0.003549	0.008303	0.030746
C	99.9577	0.004881	99.9723	0.022025	100	0.119692	0.004885	99.93	0.000813	0.000814	0.003258	99.974	0.034214	0.004882	99.7876	0.005698	0.005697	0.0416	0.017107	100		C	100	0.002536	99.9695	0.01781	100	0.10664	0.005076	99.9233	0.001268	0.003172	0.000635	99.9696	0.029853	0.005708	99.8045	0.000634	0.002539	0.036877	0.022858	99.9568		C	99.9657	0.003547	99.9846	0.023722	99.9527
G	0.001628	99.9707	0.000814	0.008158	0.005694	0.003257	85.8735	0.004068	99.9504	0.471257	0.051309	0.001627	0.001629	99.9691	0.001628	99.956	99.9723	0.004078	0.002444	0.001629		G	0.000634	99.9765	0.001903	0.011449	0.004439	0.003174	87.3714	0.001268	99.955	0.423758	0.064125	0.001268	0.001905	99.9683	0.001904	99.9556	99.9759	0.001272	0.00254	0.004444		G	0.001183	99.9775	0.003549	0.002372	0.003548
T	0.036619	0.005694	0.013836	99.9633	0.018708	99.8657	0.008956	0.055326	0.033348	0.013837	0.017103	0.020339	99.9633	0.006509	0.197767	0.021979	0.009766	100	99.9707	0.022806		T	0.044404	0.004439	0.019031	99.9593	0.027266	99.8794	0.012689	0.066585	0.023461	0.007612	0.008889	0.020928	99.9651	0.004439	0.17707	0.020299	0.01079	99.9504	99.9632	0.024126		T	0.030756	0.005912	0.008281	99.9656	0.013008
	R98P-rep1																						R98P-rep2																						R98P-rep3
1#	C	G	C	T	C	T	A	C	G	A	A	C	T	G	C	G	G	T	T	C		2#	C	G	C	T	C	T	A	C	G	A	A	C	T	G	C	G	G	T	T	C		3#	C	G	C	T	C
A	0.003605	0.021621	0.007723	0.007225	0.027283	0.011333	23.0217	0.013903	0.020074	99.7369	99.9413	0.006692	0.005153	0.015963	0.017004	0.023684	0.010299	0.012388	0.015457	0.025247		A	0.006012	0.022041	0.008015	0.012051	0.019027	0.016036	20.8843	0.008015	0.019032	99.7465	99.9589	0.010018	0.003008	0.018033	0.017043	0.022037	0.012026	0.009039	0.006015	0.017045		A	0.001429	0.012863	0.004285	0.007167	0.018572
C	100	0.003089	99.9768	0.018579	99.9526	0.09942	0.003607	99.9253	0.004118	0.002574	0.001546	99.9707	0.028341	0.00309	99.8114	0.001545	0.003605	0.0351	0.027822	100		C	99.9579	0.005009	99.9699	0.017072	99.9599	0.097217	0.003007	100	0.002003	0	0.001002	99.977	0.030082	0.010018	99.7885	0.001002	0.002004	0.035152	0.022055	99.9569		C	99.9714	0.005717	99.9729	0.0215	99.9686
G	0.002575	99.9676	0.000515	0.006193	0.005148	0.00103	76.967	0.003605	100	0.253303	0.043791	0.00103	0.002061	99.9763	0.002061	99.9516	99.9753	0.001549	0.000515	0.002061		G	0.001002	99.9679	0	0.005021	0.003004	0.002004	79.1046	0.004007	100	0.246456	0.029061	0.001002	0	99.9669	0.00401	99.9669	99.977	0.001004	0.00401	0.006016		G	0	99.9757	0.004285	0.005733	0.001429
T	0.045834	0.007722	0.014931	99.968	0.014928	99.8882	0.007729	0.057158	0.031913	0.007208	0.013395	0.021622	99.9644	0.004634	0.169523	0.023169	0.010814	99.951	99.9562	0.023701		T	0.035068	0.005009	0.02204	99.9659	0.018026	99.8847	0.008019	0.039072	0.034058	0.007013	0.011023	0.012022	99.9669	0.005009	0.190478	0.010017	0.009019	99.9548	99.9679	0.020053		T	0.027153	0.005717	0.018569	99.9656	0.011429
	D108A-rep1																						D108A-rep2																						D108A-rep3
1#	C	G	C	T	C	T	A	C	G	A	A	C	T	G	C	G	G	T	T	C		2#	C	G	C	T	C	T	A	C	G	A	A	C	T	G	C	G	G	T	T	C		3#	C	G	C	T	C
A	0.003933	0.022283	0.001311	0.003944	0.027518	0.013126	9.45143	0.007868	0.030142	99.456	99.9016	0.007863	0.002626	0.011794	0.009176	0.014427	0.006557	0.014466	0.007876	0.018354		A	0.005484	0.016449	0.012333	0.001375	0.034257	0.013725	7.48745	0.019195	0.021923	99.4956	99.9163	0.006852	0.002746	0.021921	0.016453	0.012342	0.013716	0.017869	0.008237	0.021936		A	0.002044	0.014308	0.002043	0.006149	0.020429
C	99.9672	0	99.9816	0.026293	100	0.187699	0.002623	99.899	0	0.003932	0.001312	99.9633	0.043322	0.005242	99.7627	0.002623	0.005245	0.039453	0.027565	99.9567		C	99.9657	0.005483	99.9712	0.02062	100	0.087838	0.004114	99.926	0	0.001371	0.004116	99.9808	0.035695	0.00548	99.7847	0.005485	0.005487	0.021993	0.017847	100		C	99.9734	0.002044	99.9816	0.016396	99.9591
G	0	99.9699	0.001311	0.007888	0.003931	0.001313	90.5341	0.001311	100	0.528234	0.077413	0.002621	0.001313	99.9777	0	99.9502	99.9764	0.00263	0	0.001311		G	0	99.9753	0	0.002749	0.00137	0.001372	92.4961	0.001371	99.9616	0.496183	0.058997	0	0.004119	99.9699	0.001371	99.9602	99.9698	0.001375	0.002746	0.004113		G	0	99.9816	0.002043	0.010248	0.006129
T	0.028838	0.007865	0.01573	99.9619	0.024897	99.7979	0.011803	0.091797	0.027521	0.011797	0.019681	0.026209	99.9527	0.005242	0.228092	0.032788	0.011802	100	99.9646	0.023598		T	0.028792	0.002742	0.016444	99.9753	0.019184	99.8971	0.012342	0.053473	0.016442	0.006853	0.02058	0.012333	99.9574	0.00274	0.197439	0.021941	0.010973	99.9588	99.9712	0.024677		T	0.024532	0.002044	0.014299	99.9672	0.0143
	K110N-rep1																						K110N-rep2																						K110N-rep3
1#	C	G	C	T	C	T	A	C	G	A	A	C	T	G	C	G	G	T	T	C		2#	C	G	C	T	C	T	A	C	G	A	A	C	T	G	C	G	G	T	T	C		3#	C	G	C	T	C
A	0.003438	0.021191	0.00974	0.008044	0.032078	0.012036	13.5685	0.005728	0.021191	99.2441	99.883	0.005729	0.002868	0.017758	0.008027	0.022349	0.014893	0.010907	0.006307	0.022921		A	0.028868	0.017979	0.056844	0.016263	0.068565	0.014453	10.9451	0.035056	0.014441	99.2077	99.8917	0.035069	0.004515	0.018931	0.036909	0.020758	0.007191	0.019912	0.004499	0.050355		A	0.002711	0.021687	0.004067	0.006802	0.028463
C	99.9622	0.004582	99.9696	0.027005	100	0.251042	0.004586	99.9336	0.003436	0.001719	0.002867	99.9748	0.052195	0.005728	99.7884	0.002865	0.002291	0.053386	0.02408	99.953		C	100	0	99.9269	0.023491	99.9044	0.102075	0.020063	99.8966	0.002708	0.0009	0.000903	100	0.028899	0.001803	99.7677	0.004513	0.004494	0.032583	0.028794	99.9209		C	99.9607	0	99.9824	0.019045	99.9607
G	0.001719	99.9674	0.001146	0.008619	0.003437	0.001146	86.42	0.004009	100	0.8	0.102053	0.000573	0.001721	99.9691	0.002867	100	99.9737	0.00287	0.00172	0.002292		G	0.001804	99.9766	0	0.012649	0.002707	0.001807	88.9947	0.003595	99.9549	0.782375	0.092081	0.000899	0.002709	99.9757	0.0009	100	99.9865	0.00181	0.0009	0.004496		G	0.001355	99.9742	0.001356	0.021766	0.004066
T	0.03266	0.006873	0.01948	99.9563	0.020049	99.7358	0.006879	0.056702	0.034937	0.008023	0.01204	0.018907	99.9432	0.007447	0.200664	0.030372	0.009165	99.9328	99.9679	0.021775		T	0.036988	0.005394	0.016241	100	0.024359	99.8817	0.040125	0.064718	0.02798	0.009003	0.015347	0.017085	99.9639	0.003606	0.194447	0.027978	0.001798	100	99.9658	0.024278		T	0.035239	0.004066	0.012202	99.9524	0.006777
	N127G-rep1																						N127G-rep2																						N127G-rep3
1#	C	G	C	T	C	T	A	C	G	A	A	C	T	G	C	G	G	T	T	C		2#	C	G	C	T	C	T	A	C	G	A	A	C	T	G	C	G	G	T	T	C		3#	C	G	C	T	C
A	0.040111	0.018409	0.041954	0.012013	0.076068	0.011996	18.6741	0.037293	0.017058	99.1518	99.8186	0.032684	0.005077	0.017051	0.053885	0.021677	0.009207	0.01109	0.009217	0.03962		A	0.013277	0.019907	0.006639	0.005705	0.024654	0.01423	21.521	0.015169	0.01801	99.3845	99.9042	0.002845	0.002848	0.01422	0.008538	0.018019	0.015175	0.013305	0.015186	0.016135		A	0.000797	0.015931	0.002391	0.004795	0.025488
C	100	0.002301	100	0.021716	99.8903	0.062287	0.010215	99.9065	0.000922	0.003225	0.000462	99.9517	0.022155	0.003687	99.7085	0.004151	0.010127	0.026339	0.019816	100		C	99.9535	0.001896	99.9772	0.026623	100	0.144197	0.002846	100	0.000948	0.001897	0	99.9772	0.036072	0.001896	99.797	0.001897	0.002845	0.047519	0.03322	99.9592		C	99.9665	0.003186	99.9857	0.015184	99.953
G	0.000922	99.9751	0.002305	0.005544	0.005071	0.001846	81.2748	0.002762	100	0.835717	0.167987	0.002302	0.003231	99.9687	0.003224	100	99.9696	0.005545	0.001383	0.005068		G	0.001897	99.9716	0.000948	0.002852	0.002845	0.001897	78.4695	0.001896	99.964	0.606928	0.078737	0.000948	0.001899	99.9754	0.002846	99.9649	99.9687	0.00095	0.000949	0.001898		G	0.003984	99.9777	0.000797	0.010389	0.00239
T	0.041033	0.004142	0.016597	99.9607	0.028583	99.9239	0.040861	0.053407	0.043798	0.009214	0.012922	0.01335	99.9695	0.010599	0.234421	0.028134	0.011048	99.957	99.9696	0.024417		T	0.031296	0.006636	0.015175	99.9648	0.028447	99.8397	0.006641	0.045506	0.017062	0.006638	0.017076	0.018965	99.9592	0.008532	0.191627	0.015174	0.013278	100	99.9506	0.022779		T	0.028685	0.003186	0.011156	99.9696	0.019116
	R153P-rep1																						R153P-rep2																						R153P-rep3
1#	C	G	C	T	C	T	A	C	G	A	A	C	T	G	C	G	G	T	T	C		2#	C	G	C	T	C	T	A	C	G	A	A	C	T	G	C	G	G	T	T	C		3#	C	G	C	T	C
A	0.005801	0.023603	0.008695	0.009963	0.029814	0.01243	80.6148	0.003727	0.022361	98.7867	99.8511	0.002485	0.005392	0.015326	0.00953	0.020712	0.010358	0.010798	0.009949	0.024874		A	0.007051	0.02203	0.004405	0.004417	0.022028	0.007933	79.7176	0.006169	0.024671	98.7505	99.8659	0.007051	0.004414	0.015866	0.011463	0.017626	0.009697	0.015022	0.007939	0.01411		A	0	0.022381	0.005837	0.005856	0.022377
C	99.959	0.002485	99.9805	0.01619	100	0.03439	0.001659	99.9383	0.00207	0.002901	0.002903	99.9818	0.022813	0.002485	99.8239	0.003728	0.003315	0.023258	0.028602	99.9519		C	99.948	0.003525	99.9833	0.023851	99.9595	0.037903	0.001764	99.9295	0.001762	0.002645	0.000882	99.9815	0.025604	0.001763	99.8034	0.004406	0.002645	0.022091	0.02117	99.9638		C	99.9698	0.000973	99.9864	0.025375	99.9533
G	0.001243	99.9685	0	0.007057	0.004141	0.002072	19.369	0.003313	100	1.19876	0.130209	0.001657	0.002489	99.976	0.003315	99.9524	99.9793	0.003323	0.001658	0.003731		G	0.000881	99.9709	0.001762	0.006184	0.003524	0.000881	20.2692	0.002644	99.9542	1.2301	0.114693	0	0.001766	99.978	0.002645	99.9656	99.9771	0.000884	0.002646	0.000882		G	0	99.9689	0.001946	0.008783	0
T	0.033976	0.005383	0.010765	99.9668	0.01822	99.9511	0.014512	0.054669	0.035198	0.011602	0.015758	0.014082	99.9693	0.006213	0.163253	0.023197	0.007044	99.9626	99.9598	0.019484		T	0.044071	0.003525	0.010572	99.9655	0.014979	99.9533	0.011466	0.061688	0.019384	0.016754	0.018527	0.011458	99.9682	0.004407	0.182524	0.012338	0.010579	99.962	99.9682	0.021165		T	0.030175	0.007785	0.005837	99.96	0.024322
	N46A+R153P-rep1																						N46A+R153P-rep2																						N46A+R153P-rep3
1#	C	G	C	T	C	T	A	C	G	A	A	C	T	G	C	G	G	T	T	C		2#	C	G	C	T	C	T	A	C	G	A	A	C	T	G	C	G	G	T	T	C		3#	C	G	C	T	C
A	0.005027	0.026128	0.009548	0.006551	0.030651	0.011562	84.5463	0.009043	0.018091	99.0412	99.8908	0.003517	0.006544	0.017589	0.010055	0.021617	0.012061	0.014107	0.009558	0.019118		A	0.007034	0.015234	0.01055	0.008224	0.025783	0.010551	85.6583	0.004687	0.02344	99.0525	99.899	0.004688	0.004696	0.016409	0.01407	0.018759	0.011724	0.009398	0.012906	0.017597		A	0.001247	0.026182	0.011222	0.010001	0.023692
C	99.9502	0.005025	99.9703	0.018644	100	0.062839	0.002517	99.9397	0.003015	0.001006	0.003019	99.9749	0.031209	0.002513	99.811	0.006535	0.003518	0.033757	0.03119	99.9562		C	99.9543	0.005859	99.966	0.016448	99.9531	0.057446	0.00352	99.9613	0.001172	0.002345	0.001174	99.9707	0.023478	0.00586	99.8288	0	0.007034	0.027019	0.021119	99.9601		C	99.9588	0.002494	99.9713	0.015001	100
G	0.001005	99.9638	0.001508	0.005039	0.003015	0.001508	15.5	0.000502	100	1	0.090073	0.000502	0.002517	99.9774	0.00553	99.9537	99.9774	0.002519	0.000503	0.003019		G	0	99.973	0	0.008224	0.003516	0.003517	14.3288	0	99.9484	0.934612	0.085696	0.001172	0.001174	99.9684	0.00469	99.9707	99.9754	0.001175	0	0.001173		G	0.002494	99.9651	0.002494	0.0075	0.003741
T	0.043736	0.005025	0.018594	99.9698	0.028138	99.9241	0.01359	0.050742	0.029147	0.010056	0.016102	0.021103	99.9597	0.002513	0.173446	0.018098	0.007035	100	99.9587	0.021633		T	0.038686	0.005859	0.023445	99.9671	0.01758	99.9285	0.009387	0.033982	0.026956	0.010554	0.014087	0.02344	99.9707	0.009376	0.152427	0.010552	0.005862	99.9624	99.966	0.021117		T	0.037415	0.006234	0.014963	99.9675	0.024939
[truncated: 15 more columns]

## Sheet: Fig 1c DNA
	ABEmax-rep1																						ABEmax-rep2																						ABEmax-rep3
1#	C	G	C	T	C	T	A	C	G	A	A	C	T	G	C	G	G	T	T	C		2#	C	G	C	T	C	T	A	C	G	A	A	C	T	G	C	G	G	T	T	C		3#	C	G	C	T	C
A	0.001367	0.016394	0.010932	0.009589	0.032773	0.009565	99.9727	0.004096	0.013658	99.9727	99.9754	0.001366	0.004107	0.01093	0.015051	0.020507	0.010934	0.012339	0.005471	0.020502		A	0.002186	0.019656	0.010927	0.01532	0.039307	0.013109	99.9672	0.004368	0.028394	99.9781	99.9672	0.002185	0.008757	0.010922	0	0.017494	0.015296	0.006573	0.006562	0.019672		A	0.003381	0.02027	0.00507	0.006773	0.021958
C	99.9672	0.001366	99.9781	0.009589	100	0.005466	0	99.9686	0.001366	0.005467	0.001369	99.9904	0.017798	0	99.8235	0.005469	0.001367	0.016452	0.006839	99.9631		C	99.9541	0.002184	99.9803	0.01532	99.9454	0.006554	0.002186	99.9738	0.004368	0	0	99.9891	0.013136	0	99.8535	0	0	0.006573	0.021872	99.9672		C	99.9527	0.001689	99.9848	0.01016	99.9595
G	0.001367	99.9754	0	0.00411	0.002731	0	0.010937	0	99.9385	0.010934	0.013689	0	0.005476	99.9809	0.004105	99.9193	99.9836	0.001371	0.001368	0.001367		G	0.004372	99.9672	0	0	0.004367	0	0.017487	0.002184	99.9301	0.015299	0.017504	0	0.002189	99.9825	0.004374	99.9563	99.976	0	0.002187	0.002186		G	0	99.9662	0	0.003387	0.003378
T	0.030073	0.006831	0.010932	99.9767	0.017752	99.985	0.016405	0.027308	0.046438	0.010934	0.009582	0.008196	99.9726	0.008197	0.157349	0.054687	0.0041	99.9698	99.9863	0.015035		T	0.039352	0.01092	0.008742	99.9694	0.010919	99.9803	0.013115	0.019656	0.03713	0.006557	0.015316	0.008741	99.9759	0.006553	0.142151	0.026241	0.00874	99.9869	99.9694	0.010929		T	0.043949	0.011824	0.01014	99.9797	0.015202
	D10A-rep1																						D10A-rep2																						D10A-rep3
1#	C	G	C	T	C	T	A	C	G	A	A	C	T	G	C	G	G	T	T	C		2#	C	G	C	T	C	T	A	C	G	A	A	C	T	G	C	G	G	T	T	C		3#	C	G	C	T	C
A	0.002366	0.023648	0.004733	0.010671	0.031928	0.017748	99.9704	0.005912	0.022473	99.9763	99.9668	0.005916	0.008293	0.016558	0.008284	0.022483	0.008282	0.015427	0.010661	0.024869		A	0.010073	0.016111	0.002014	0.006058	0.028193	0.01209	99.9637	0.004027	0.018124	99.9657	99.9798	0	0.010083	0.020143	0.010079	0.012085	0.016115	0.016154	0.012096	0.022181		A	0.002521	0.023942	0.006302	0.008841	0.026462
C	99.9621	0.002365	99.9799	0.014228	99.9551	0.015382	0	99.9728	0.002366	0.004735	0.002371	99.9799	0.014217	0.003548	99.8532	0.001183	0.001183	0.013053	0.013031	99.9574		C	99.9597	0.006042	99.9839	0.004039	99.9537	0.01209	0.006044	99.9778	0.002014	0	0	99.9859	0.0121	0	99.8347	0.004028	0	0.010096	0.012096	99.9577		C	99.9609	0.00252	99.9861	0.016418	99.9597
G	0.002366	99.9633	0.00355	0.002371	0.002365	0.002366	0.017758	0.004729	100	0.008287	0.020151	0.001183	0	99.9693	0.002367	100	99.987	0.005933	0.002369	0.002369		G	0.004029	99.9617	0	0.002019	0.002014	0	0.016116	0.002014	99.9255	0.018146	0.016139	0	0.002017	99.9698	0.002016	99.9456	99.9819	0.002019	0	0		G	0	99.9698	0.002521	0.002526	0.00378
T	0.033131	0.010642	0.011832	99.9727	0.010643	99.9645	0.011839	0.016552	0.048494	0.010655	0.010668	0.013016	99.9775	0.010644	0.1361	0.041416	0.003549	99.9656	99.9739	0.015395		T	0.026189	0.016111	0.0141	99.9879	0.016111	99.9758	0.014102	0.01611	0.054371	0.01613	0.004035	0.0141	99.9758	0.010072	0.153198	0.038269	0.002014	99.9717	99.9758	0.020165		T	0.03656	0.00378	0.005042	99.9722	0.010081
	2xTadA-rep1																						2xTadA-rep2																						2xTadA-rep3
1#	C	G	C	T	C	T	A	C	G	A	A	C	T	G	C	G	G	T	T	C		2#	C	G	C	T	C	T	A	C	G	A	A	C	T	G	C	G	G	T	T	C		3#	C	G	C	T	C
A	0.004935	0.017264	0.007399	0.002475	0.034532	0.019736	99.9753	0.004935	0.01726	99.9852	99.9654	0.002467	0.002471	0.017268	0.009874	0.029605	0.009868	0.019791	0.007407	0.019769		A	0.003929	0.023577	0.007856	0.011812	0.031423	0.01572	99.9646	0.007857	0.019638	99.9882	99.9803	0.00786	0	0.011791	0.011799	0.007859	0.011789	0.015748	0.007863	0.019659		A	0.002505	0.025036	0	0.010036	0.030045
C	99.9556	0.002466	99.9852	0.012373	99.9531	0.014802	0.002469	99.9778	0.002466	0	0	99.9852	0.017295	0.012334	99.8124	0	0.002467	0.017317	0.004938	99.9605		C	99.9725	0	99.9686	0.019687	99.9686	0.00786	0	99.9764	0	0.003931	0.007872	99.9804	0.011796	0	99.8505	0	0.00393	0.011811	0.015726	99.9567		C	99.98	0	99.9975	0.017563	99.9549
G	0	99.9679	0	0	0	0	0.012345	0.002467	100	0.009878	0.014822	0	0.002471	100	0.007405	99.9581	99.9827	0	0	0		G	0	99.9686	0	0	0	0	0.023592	0	99.9411	0.007863	0	0	0	99.9764	0.003933	99.9607	99.9686	0	0	0.007864		G	0.002505	99.9725	0	0.005018	0.005008
T	0.039479	0.012332	0.007399	99.9852	0.012333	99.9655	0.009876	0.014804	0.039452	0.004939	0.019762	0.012336	99.9778	0.022202	0.17032	0.012335	0.004934	99.9629	99.9877	0.019769		T	0.023573	0.007859	0.023568	99.9685	0	99.9764	0.011796	0.015713	0.039276	0	0.011807	0.01179	99.9882	0.011791	0.133721	0.031434	0.015718	99.9724	99.9764	0.015728		T	0.015028	0.002504	0.002503	99.9674	0.010015
	N46A-rep1																						N46A-rep2																						N46A-rep3
1#	C	G	C	T	C	T	A	C	G	A	A	C	T	G	C	G	G	T	T	C		2#	C	G	C	T	C	T	A	C	G	A	A	C	T	G	C	G	G	T	T	C		3#	C	G	C	T	C
A	0.001675	0.030144	0.005021	0.010078	0.035156	0.011732	99.9749	0.001674	0.020086	99.9698	99.9799	0.001674	0.001679	0.00837	0.006699	0.021767	0.005026	0.018491	0.008388	0.016743		A	0.001134	0.019281	0.007938	0.006823	0.030621	0.010213	99.9773	0.006806	0.018143	99.9796	99.9739	0.001134	0.003409	0.014743	0.005672	0.014746	0.012482	0.012512	0.011358	0.020416		A	0.006974	0.012549	0.002788	0.008384	0.015332
C	99.9682	0	99.9916	0.005039	100	0.010056	0	99.9866	0.001674	0.005025	0	99.9883	0.015108	0.003348	99.8593	0.003349	0	0.011767	0.016777	99.9598		C	99.958	0.001134	99.9841	0.012508	99.9535	0.006809	0.001135	99.9648	0.003402	0.00227	0.001136	99.983	0.018179	0.001134	99.8162	0.001134	0	0.020474	0.015902	99.9558		C	99.9707	0	99.9902	0.019563	99.9638
G	0.001675	99.9615	0	0.00168	0.006696	0.001676	0.013409	0	100	0.01675	0.006711	0.001674	0.005036	99.9782	0	100	99.9933	0.003362	0.006711	0.001674		G	0.001134	99.975	0	0.002274	0.003402	0.00227	0.010214	0.002269	99.9478	0.007944	0.010223	0.003402	0.006817	99.9751	0.002269	99.9512	99.9864	0	0.001136	0.003403		G	0.001395	99.9791	0	0	0.008363
T	0.028468	0.008373	0.003348	99.9832	0.008371	99.9765	0.011733	0.01172	0.03013	0.008375	0.013421	0.008372	99.9782	0.010045	0.133979	0.035162	0.001675	99.9664	99.9681	0.021765		T	0.039699	0.004537	0.007938	99.9784	0.012475	99.9807	0.011349	0.026088	0.030616	0.010214	0.014767	0.012474	99.9716	0.009072	0.175837	0.032895	0.001135	99.967	99.9716	0.020416		T	0.020923	0.008366	0.006969	99.9721	0.012544
	H57A-rep1																						H57A-rep2																						H57A-rep3
1#	C	G	C	T	C	T	A	C	G	A	A	C	T	G	C	G	G	T	T	C		2#	C	G	C	T	C	T	A	C	G	A	A	C	T	G	C	G	G	T	T	C		3#	C	G	C	T	C
A	0.012483	0.019622	0.007133	0.007156	0.030309	0.008923	99.9643	0.008917	0.016045	99.9732	99.9785	0	0.003573	0.016051	0.00893	0.017839	0.016062	0.016149	0.016072	0.026789		A	0.006061	0.027268	0.007574	0.001518	0.036344	0.0197	99.9788	0.001515	0.01666	99.9757	99.9848	0.007572	0.010621	0.012118	0.007584	0.018178	0.013643	0.006089	0.019707	0.01669		A	0.003098	0.021675	0	0.006207	0.021684
C	100	0.001784	99.9786	0.010734	100	0.007139	0	99.9608	0.001783	0.001785	0.001789	99.9893	0.019654	0.007134	99.85	0.001784	0	0.02512	0.003571	99.9518		C	99.9545	0.004545	99.9879	0.007591	99.944	0.006062	0.001516	99.9682	0.006058	0.003032	0.001518	99.9818	0.02276	0	99.8483	0	0.001516	0.009133	0.015159	99.9636		C	99.9752	0.006193	99.9938	0.003103	99.969
G	0	99.9715	0.001783	0.005367	0.005349	0.001785	0.019643	0.001783	100	0.019635	0.010733	0	0	99.9661	0	100	99.9804	0.003589	0.001786	0.005358		G	0.001515	99.9636	0.001515	0.003036	0	0	0.01213	0.001515	99.9364	0.010612	0.012144	0	0.003035	99.9833	0.001517	99.9636	99.9818	0	0	0.001517		G	0	99.9597	0	0.003103	0.003098
T	0.042798	0.007135	0.012482	99.9767	0.017829	99.9822	0.016072	0.028535	0.039222	0.005355	0.008944	0.010695	99.9768	0.0107	0.141097	0.044597	0.003569	99.9551	99.9786	0.016073		T	0.037881	0.004545	0.00303	99.9879	0.019687	99.9742	0.007581	0.028792	0.040892	0.010612	0.001518	0.010601	99.9636	0.004544	0.14258	0.018178	0.003032	99.9848	99.9651	0.018207		T	0.021686	0.012386	0.006195	99.9876	0.006195
	R74A-rep1																						R74A-rep2																						R74A-rep3
1#	C	G	C	T	C	T	A	C	G	A	A	C	T	G	C	G	G	T	T	C		2#	C	G	C	T	C	T	A	C	G	A	A	C	T	G	C	G	G	T	T	C		3#	C	G	C	T	C
A	0.005597	0.015378	0.013983	0.004206	0.033559	0.009791	99.9706	0.004194	0.020971	99.9846	99.972	0.001398	0.007008	0.012583	0.004198	0.015387	0.01679	0.015443	0.012603	0.0168		A	0.007068	0.018371	0.005656	0.004251	0.021204	0.008484	99.9675	0.005653	0.016965	99.9731	99.9731	0	0.007077	0.029682	0.005656	0.015556	0.005655	0.009925	0.008491	0.018402		A	0	0.016381	0.008195	0.004925	0.055695
C	99.9678	0.002796	99.9734	0.015421	99.9595	0.009791	0.0014	99.9692	0.001398	0.004198	0.002804	99.9888	0.021023	0.006991	99.8433	0.005595	0	0.009827	0.015403	99.9664		C	99.9477	0.00424	99.9859	0.012752	99.9647	0.011313	0	99.9689	0.002828	0.002829	0	99.9915	0.025478	0.007067	99.8473	0.001414	0.001414	0.00709	0.014152	99.9646		C	99.964	0	99.9803	0.016418	99.9394
G	0.001399	99.9623	0.002797	0.004206	0.002797	0.002797	0.013996	0.001398	99.9273	0.005598	0.01542	0	0	99.9678	0.002799	99.9538	99.9818	0.001404	0.0014	0.0014		G	0.001414	99.9647	0.002828	0	0.004241	0.002828	0.022636	0.002826	99.9406	0.005657	0.018416	0.002828	0.002831	99.9463	0	99.9576	99.9901	0.001418	0	0.002831		G	0	99.9738	0	0.003284	0
T	0.025186	0.019571	0.009788	99.9762	0.004195	99.9776	0.013996	0.025167	0.050329	0.005598	0.009812	0.009787	99.972	0.012583	0.149722	0.025178	0.001399	99.9733	99.9706	0.0154		T	0.043824	0.012719	0.005656	99.983	0.009895	99.9774	0.009903	0.022611	0.039586	0.018387	0.0085	0.005656	99.9646	0.016961	0.147065	0.025455	0.002828	99.9816	99.9774	0.014155		T	0.036049	0.009828	0.011473	99.9754	0.004914
	R98P-rep1																						R98P-rep2																						R98P-rep3
1#	C	G	C	T	C	T	A	C	G	A	A	C	T	G	C	G	G	T	T	C		2#	C	G	C	T	C	T	A	C	G	A	A	C	T	G	C	G	G	T	T	C		3#	C	G	C	T	C
A	0.004899	0.007345	0.004894	0.009817	0.034263	0.014686	99.9706	0	0.03427	99.9584	99.9608	0.002448	0	0.009795	0.014703	0.02694	0.004897	0.009818	0.007356	0.017156		A	0.008947	0.017885	0.013414	0.004479	0.035776	0.011177	99.962	0.00894	0.015647	99.9866	99.9799	0.004471	0.008949	0.011182	0.013426	0.015647	0.013416	0.011209	0.006711	0.015665		A	0.00285	0.022807	0	0.014282	0.039909
C	99.9608	0.004897	99.9755	0.009817	99.9559	0.019581	0	99.9829	0	0.004898	0.004903	99.9829	0.024509	0.004897	99.826	0	0	0.007363	0.01226	99.9706		C	99.9486	0.006707	99.9642	0.006718	99.9419	0.022354	0.002237	99.9642	0.002235	0	0	99.9844	0.011186	0	99.8187	0	0.002236	0.006725	0.006711	99.9709		C	99.9829	0.002851	99.9943	0.014282	99.943
G	0	99.9731	0.002447	0.002454	0.002447	0	0.022051	0.004894	99.9217	0.029389	0.024515	0.002448	0.007353	99.978	0.002451	99.951	99.9951	0	0.004904	0		G	0.002237	99.9553	0.004471	0.006718	0.004472	0	0.02013	0.00447	99.9508	0.002237	0.013422	0	0.002237	99.9843	0.002238	99.9598	99.9821	0.002242	0	0		G	0.00285	99.9629	0	0	0.008552
T	0.034292	0.01469	0.017128	99.9779	0.007342	99.9657	0.00735	0.012236	0.044061	0.007347	0.009806	0.012241	99.9681	0.007346	0.156836	0.022042	0	99.9828	99.9755	0.012254		T	0.040262	0.02012	0.017885	99.9821	0.017888	99.9665	0.015657	0.02235	0.031293	0.011183	0.006711	0.011178	99.9776	0.004473	0.165593	0.024588	0.002236	99.9798	99.9866	0.013427		T	0.011401	0.011403	0.005698	99.9714	0.008552
	D108A-rep1																						D108A-rep2																						D108A-rep3
1#	C	G	C	T	C	T	A	C	G	A	A	C	T	G	C	G	G	T	T	C		2#	C	G	C	T	C	T	A	C	G	A	A	C	T	G	C	G	G	T	T	C		3#	C	G	C	T	C
A	0.005508	0.014682	0.005504	0.007361	0.020178	0.007345	99.9835	0.003671	0.018348	99.9743	99.9761	0.001835	0.00368	0.007341	0.003672	0.009181	0.011023	0.011049	0.003678	0.031204		A	0	0.021903	0.005475	0.007315	0.040146	0.010959	99.9689	0.012777	0.021899	99.9744	99.9653	0	0.00549	0.0073	0.009126	0.018262	0.009131	0.009155	0.010966	0.032868		A	0.004239	0.014837	0.002118	0.00637	0.019067
C	99.9633	0.011011	99.989	0.011041	99.9688	0.016527	0	99.967	0.001835	0.007346	0.00368	99.989	0.016558	0.00367	99.8219	0	0	0.022099	0.009196	99.9413		C	99.9507	0.007301	99.9799	0.020116	99.9507	0.009132	0	99.9544	0	0.001826	0.003657	99.9927	0.03477	0.00365	99.823	0	0	0.018311	0.010966	99.947		C	99.9597	0.004239	99.9831	0.016988	99.9703
G	0.001836	99.9706	0	0.00552	0	0	0.005511	0.001835	99.9339	0.007346	0.011039	0	0.00184	99.9816	0.003672	99.9486	99.9835	0.001842	0.001839	0.003671		G	0	99.958	0.001825	0.003657	0	0.001826	0.021921	0.001825	99.9361	0.016436	0.016457	0	0.00183	99.9854	0.005476	99.958	99.9854	0	0	0.005478		G	0	99.9767	0	0.004247	0
T	0.029374	0.00367	0.005504	99.9761	0.011006	99.9761	0.011022	0.02753	0.045869	0.011019	0.009199	0.009177	99.9779	0.007341	0.170742	0.042231	0.005512	99.965	99.9853	0.023862		T	0.04929	0.012777	0.012774	99.9689	0.009124	99.9781	0.009134	0.031029	0.041972	0.007305	0.014628	0.007299	99.9579	0.00365	0.162447	0.02374	0.005479	99.9725	99.9781	0.014608		T	0.036028	0.004239	0.014829	99.9724	0.010593
	K110N-rep1																						K110N-rep2																						K110N-rep3
1#	C	G	C	T	C	T	A	C	G	A	A	C	T	G	C	G	G	T	T	C		2#	C	G	C	T	C	T	A	C	G	A	A	C	T	G	C	G	G	T	T	C		3#	C	G	C	T	C
A	0.005641	0.033841	0	0.005654	0.042292	0.01128	99.9577	0.005637	0.0141	99.969	99.9746	0	0.005654	0.025371	0.008471	0.025391	0.002821	0.00283	0.016937	0.022569		A	0.003136	0.014108	0.001568	0.012571	0.032927	0.009409	99.9796	0.00627	0.017241	99.9812	99.978	0.004704	0.009419	0.007839	0.001569	0.026662	0.009407	0.014139	0.014123	0.015683		A	0.005786	0.017359	0	0.008702	0.020244
C	99.9605	0	99.9915	0.005654	99.938	0.02256	0.011286	99.9775	0.00846	0.002822	0.002827	99.9887	0.028271	0	99.8306	0	0.002821	0.008489	0.002823	99.969		C	99.9561	0.003135	99.9922	0.015714	99.953	0.004705	0.001569	99.9733	0	0.003137	0.00314	99.9906	0.014129	0.001568	99.8117	0	0.001568	0.012568	0.0204	99.9686		C	99.9711	0.001447	99.9913	0.010152	99.9725
G	0	99.9549	0.00282	0	0.005639	0.00282	0.016929	0	99.9154	0.005644	0.011306	0	0.002827	99.9634	0.002824	99.9351	99.9887	0	0	0		G	0	99.9781	0	0.001571	0.004704	0.004705	0.012551	0.001568	99.9404	0.006275	0.012559	0	0.00157	99.9828	0.004707	99.9529	99.9875	0	0.001569	0		G	0.004339	99.9725	0	0.004351	0.001446
T	0.033847	0.01128	0.005641	99.9887	0.014097	99.9633	0.014108	0.016911	0.06204	0.022577	0.011306	0.011279	99.9632	0.011276	0.158134	0.039497	0.005642	99.9887	99.9802	0.008463		T	0.040768	0.004703	0.006272	99.9701	0.009408	99.9812	0.006275	0.018811	0.042319	0.009412	0.006279	0.004704	99.9749	0.007839	0.182001	0.020389	0.001568	99.9733	99.9639	0.015683		T	0.018803	0.00868	0.00868	99.9768	0.005784
	N127G-rep1																						N127G-rep2																						N127G-rep3
1#	C	G	C	T	C	T	A	C	G	A	A	C	T	G	C	G	G	T	T	C		2#	C	G	C	T	C	T	A	C	G	A	A	C	T	G	C	G	G	T	T	C		3#	C	G	C	T	C
A	0.003706	0.023459	0.001235	0.013621	0.044448	0.013588	99.9753	0.002469	0.016051	99.9778	99.9715	0.003705	0.006186	0.011111	0.007415	0.020995	0.011116	0.012387	0.018547	0.024722		A	0.003391	0.02712	0.009044	0.011322	0.040678	0.009041	99.9683	0.004519	0.015823	99.9796	99.9672	0.00339	0.003395	0.011298	0.009045	0.015825	0.00791	0.011322	0.005659	0.030541		A	0.000988	0.017766	0.007899	0.010885	0.030601
C	99.9691	0.001235	99.9815	0.013621	99.9346	0.012352	0.003709	99.9716	0.002469	0	0.001237	99.9864	0.016084	0.002469	99.8369	0.00494	0.004941	0.011148	0.017311	99.9543		C	99.9661	0.00113	99.9864	0.01019	99.9492	0.006781	0.002262	99.9797	0.00113	0.002262	0.001132	99.9921	0.027159	0.00226	99.8315	0.002261	0	0.015851	0.014712	99.9525		C	99.9615	0.003948	99.9852	0.008906	99.9635
G	0	99.9679	0.00247	0.002477	0.003704	0.001235	0.011127	0.003704	99.9506	0.009886	0.014847	0	0	99.9815	0	99.9407	99.9802	0.001239	0	0.001236		G	0	99.9695	0.002261	0.002264	0	0.00113	0.014701	0.003389	99.9435	0.007917	0.018109	0	0.002263	99.9785	0	99.9582	99.9887	0.001132	0.001132	0.001131		G	0	99.9704	0.000987	0.005937	0.000987
T	0.027175	0.007408	0.014821	99.9703	0.017285	99.9728	0.00989	0.022221	0.030866	0.012357	0.012372	0.009881	99.9777	0.004938	0.155713	0.033345	0.003705	99.9752	99.9641	0.019778		T	0.030522	0.00226	0.002261	99.9762	0.010169	99.983	0.014701	0.012428	0.039558	0.010179	0.013581	0.00452	99.9672	0.007908	0.159425	0.023738	0.00339	99.9717	99.9785	0.015836		T	0.03753	0.007896	0.005924	99.9743	0.004936
	R153P-rep1																						R153P-rep2																						R153P-rep3
1#	C	G	C	T	C	T	A	C	G	A	A	C	T	G	C	G	G	T	T	C		2#	C	G	C	T	C	T	A	C	G	A	A	C	T	G	C	G	G	T	T	C		3#	C	G	C	T	C
A	0.00137	0.024642	0.006844	0.008239	0.032861	0.016436	99.9726	0.009584	0.01232	99.9931	99.9698	0.00137	0.008231	0.010957	0.015072	0.017806	0.019174	0.015114	0.012339	0.021933		A	0	0.014891	0.00812	0.005427	0.033843	0.006771	99.9824	0.004061	0.028422	99.9837	99.977	0.002709	0.004067	0.021666	0.012194	0.023019	0.012189	0.010867	0.006777	0.012203		A	0.002331	0.023301	0.004658	0.007005	0.02446
C	99.9452	0	99.9836	0.010986	99.9548	0.012327	0.00137	99.9603	0.004107	0.00137	0.001371	99.9808	0.017835	0.002739	99.7575	0.00137	0.002739	0.016488	0.009597	99.9671		C	99.9621	0.001354	99.977	0.012211	99.954	0.013542	0	99.9607	0	0.001355	0.001356	99.9878	0.023047	0.005416	99.7873	0.002708	0	0.010867	0.014909	99.9566		C	99.9429	0.005825	99.986	0.014011	99.9569
G	0.00137	99.9685	0.001369	0.002746	0.004108	0.004109	0.017814	0.004108	99.9507	0.002741	0.013712	0.002739	0.002744	99.9808	0.005481	99.9671	99.9753	0.004122	0	0		G	0	99.9743	0.002707	0.002714	0.002707	0	0.010836	0.002708	99.9296	0.008129	0.010845	0	0.002711	99.9648	0	99.9364	99.9878	0.002717	0.004066	0.005423		G	0.003496	99.9616	0	0	0.003494
T	0.052046	0.006845	0.008213	99.978	0.008215	99.9671	0.008222	0.026015	0.032854	0.002741	0.015083	0.015065	99.9712	0.005478	0.221969	0.013697	0.002739	99.9643	99.9781	0.010967		T	0.037912	0.009476	0.012181	99.9796	0.009476	99.9797	0.006772	0.03249	0.041957	0.006774	0.010845	0.00948	99.9702	0.008125	0.200523	0.037914	0	99.9755	99.9742	0.025761		T	0.051277	0.00932	0.009316	99.979	0.015142
[truncated: 15 more columns]

## Sheet: Fig 1d on-target
	ABEmax-rep1																						ABEmax-rep2																						ABEmax-rep3
1#	G	G	C	C	C	A	G	A	C	T	G	A	G	C	A	C	G	T	G	A		2#	G	G	C	C	C	A	G	A	C	T	G	A	G	C	A	C	G	T	G	A		3#	G	G	C	C	C
A	0.018806	0.047004	0.014117	0.023528	0.010972	63.5253	0.025046	92.8136	0.00627	0.010975	0.012525	99.8636	0.026631	0.007834	99.9639	0.009395	0.031325	0.006278	0.02975	99.9749		A	0.020276	0.044871	0.010149	0.036229	0.046373	64.3579	0.017365	91.422	0.002897	0.005794	0.014475	99.8073	0.020268	0.010139	99.9261	0.004343	0.033297	0.011595	0.015918	99.9638		A	0	0.018501	0.018536	0.037016	0.018515
C	0.003134	0.001567	99.9231	99.9482	99.9436	0.0047	0.001565	0.003139	99.9624	0.015679	0.006263	0	0	99.9577	0.006275	99.9593	0.004699	0.021974	0.001566	0		C	0.004345	0.002895	99.9464	99.9406	99.8884	0.002896	0.001447	0	99.9565	0.020278	0.004342	0	0.002895	99.9623	0.049268	99.9421	0.049221	0.011595	0.002894	0.004344		C	0	0	99.9815	99.9445	99.9445
G	99.9499	99.9389	0.009412	0.003137	0.007837	36.4434	99.9624	7.17223	0.007838	0.004704	99.9405	0.127037	99.9687	0.003134	0.017256	0.003132	99.9577	0.009417	99.9609	0.015671		G	99.958	99.9262	0.0029	0.002898	0.021737	35.6189	99.9768	8.55482	0.028974	0.002897	99.958	0.178186	99.9681	0.002897	0.011593	0.005791	99.9131	0.017392	99.9696	0.013031		G	100	99.9815	0	0	0.018515
T	0.028208	0.012534	0.053332	0.025097	0.037618	0.026631	0.010958	0.010986	0.023513	99.9686	0.040706	0.00941	0.0047	0.031336	0.01255	0.028184	0.006265	99.9623	0.007829	0.009402		T	0.01738	0.026054	0.040598	0.020288	0.043474	0.020269	0.004341	0.0232	0.011589	99.971	0.023159	0.014487	0.008686	0.024623	0.013042	0.047772	0.004343	99.9594	0.011576	0.018823		T	0	0	0	0.018508	0.018515
	D10A-rep1																						D10A-rep2																						D10A-rep3
1#	G	G	C	C	C	A	G	A	C	T	G	A	G	C	A	C	G	T	G	A		2#	G	G	C	C	C	A	G	A	C	T	G	A	G	C	A	C	G	T	G	A		3#	G	G	C	C	C
A	0.031893	0.028978	0.060921	0.049285	0.052212	92.4295	0.008691	98.3854	0.008703	0.005801	0.028976	99.9275	0.0029	0.0029	99.9565	0.01739	0.055061	0.008709	0.02607	99.9739		A	0.022457	0.029175	0.013483	0.031451	0.015724	92.8231	0.020192	98.4087	0.002246	0.002244	0.022436	99.9326	0.031435	0.002245	99.9843	0.002244	0.035907	0.008986	0.011217	99.9753		A	0	0	0	0	0.075988
C	0.002899	0	99.8956	99.9391	99.9043	0.002899	0.005794	0.002904	99.971	0.029005	0.008693	0.0058	0	99.9623	0.011608	99.9188	0.008694	0.017418	0.002897	0		C	0.013474	0	99.9371	99.9236	99.9349	0.008982	0	0.002248	99.973	0.017954	0.011218	0.00449	0.004491	99.9618	0.004495	99.9461	0.002244	0.01348	0.011217	0		C	0	0	100	99.7729	99.696
G	99.9478	99.9652	0.005802	0.005798	0.008702	7.53284	99.9826	1.60012	0	0.008701	99.9507	0.057996	99.9942	0.005801	0.017412	0.023187	99.9276	0.014515	99.971	0.017396		G	99.9483	99.9618	0.013483	0.002247	0.006739	7.14318	99.9663	1.58006	0.004492	0.002244	99.9439	0.042656	99.9596	0.006735	0.004495	0.002244	99.9551	0.004493	99.9708	0.002246		G	100	100	0	0	0
T	0.017396	0.005796	0.037713	0.005798	0.034808	0.034794	0.002897	0.011616	0.020306	99.9565	0.011591	0.008699	0.0029	0.029005	0.01451	0.040577	0.008694	99.9594	0	0.008698		T	0.01572	0.008977	0.035953	0.042684	0.04268	0.024701	0.013461	0.00899	0.020214	99.9776	0.022436	0.020206	0.004491	0.029184	0.006743	0.049377	0.006733	99.973	0.00673	0.022456		T	0	0	0	0.227101	0.227964
	2xTadA-rep1																						2xTadA-rep2																						2xTadA-rep3
1#	G	G	C	C	C	A	G	A	C	T	G	A	G	C	A	C	G	T	G	A		2#	G	G	C	C	C	A	G	A	C	T	G	A	G	C	A	C	G	T	G	A		3#	G	G	C	C	C
A	0.021712	0.014478	0.021716	0.036196	0.010867	92.2924	0.032533	98.3577	0	0.003618	0.043404	99.9276	0.021719	0.00724	99.9674	0	0.018085	0.010871	0.018093	99.9783		A	0.008651	0.03031	0.004329	0.021645	0.043286	92.9529	0.021622	98.4709	0.008662	0.008658	0.017301	99.9697	0.012983	0.004328	99.9783	0.030298	0.0173	0.008663	0.03461	99.987		A	0	0	0	0	0
C	0.014474	0.00362	99.9457	99.9348	99.9674	0.003619	0	0	99.9964	0.01809	0	0	0	99.971	0.010867	99.9602	0.003617	0.032612	0.003619	0		C	0.004326	0	99.9567	99.9654	99.9134	0	0.004324	0	99.9783	0.017316	0.004325	0	0.004328	99.9784	0.004331	99.9481	0	0.012995	0	0.004327		C	0.233645	0	100	100	99.0676
G	99.9566	99.9783	0.003619	0	0	7.68591	99.9675	1.62419	0	0	99.9566	0.068763	99.9747	0.00362	0.014489	0.007235	99.9747	0	99.9783	0.014476		G	99.974	99.961	0.008658	0	0	7.03409	99.9654	1.52047	0.004331	0	99.9524	0.030302	99.9784	0	0.004331	0	99.9741	0.008663	99.9567	0.004327		G	99.7664	100	0	0	0.4662
T	0.007237	0.00362	0.028955	0.028957	0.021734	0.018093	0	0.018127	0.003621	99.9783	0	0.003619	0.00362	0.018101	0.007245	0.032559	0.003617	99.9565	0	0.007238		T	0.012977	0.00866	0.030304	0.012987	0.043286	0.012978	0.008649	0.008664	0.008662	99.974	0.025952	0	0.004328	0.017312	0.012992	0.021641	0.00865	99.9697	0.008652	0.004327		T	0	0	0	0	0.4662
	N46A-rep1																						N46A-rep2																						N46A-rep3
1#	G	G	C	C	C	A	G	A	C	T	G	A	G	C	A	C	G	T	G	A		2#	G	G	C	C	C	A	G	A	C	T	G	A	G	C	A	C	G	T	G	A		3#	G	G	C	C	C
A	0.015698	0.01766	0.011771	0.025517	0.025508	59.4553	0.007845	91.8999	0.011779	0.00785	0.019615	99.8821	0.025513	0.00785	99.9607	0.013731	0.039227	0.005899	0.019616	99.9588		A	0.013168	0.036204	0.072411	0.006585	0.039517	61.9996	0.023029	92.1191	0.006588	0.003291	0.013167	99.7761	0.049381	0.01317	99.9374	0.006582	0.062529	0.006589	0.042777	99.9671		A	0	0	0	0	0
C	0.003925	0.001962	99.949	99.9352	99.9137	0.02551	0	0	99.9686	0.00785	0.003923	0.003931	0.001963	99.9549	0.005894	99.9568	0.001961	0.025562	0.003923	0		C	0	0.013165	99.8881	99.9506	99.9078	0.013168	0.009869	0	99.9736	0.019747	0.006583	0	0.003292	99.9704	0.003294	99.9276	0.003291	0.026357	0.003291	0		C	0	0	100	100	99.3671
G	99.9745	99.9686	0.005886	0.005889	0.015697	40.4859	99.9765	8.08639	0.003926	0.001962	99.9647	0.110054	99.949	0.001962	0.019648	0.005885	99.951	0.005899	99.9745	0.025521		G	99.9506	99.9177	0.003291	0.009878	0.013172	37.9543	99.9572	7.85787	0.006588	0.006582	99.9638	0.210769	99.944	0.006585	0.029642	0.003291	99.9342	0.026357	99.9375	0.023047		G	100	100	0	0	0
T	0.005887	0.011773	0.033352	0.033369	0.045129	0.033359	0.015691	0.013756	0.015706	99.9823	0.011769	0.003931	0.02355	0.035325	0.013754	0.023539	0.007845	99.9626	0.001962	0.015705		T	0.036213	0.032913	0.036206	0.032926	0.039517	0.032921	0.009869	0.023073	0.013176	99.9704	0.016459	0.013173	0.003292	0.009878	0.029642	0.062533	0	99.9407	0.016453	0.009877		T	0	0	0	0	0.632911
	H57A-rep1																						H57A-rep2																						H57A-rep3
1#	G	G	C	C	C	A	G	A	C	T	G	A	G	C	A	C	G	T	G	A		2#	G	G	C	C	C	A	G	A	C	T	G	A	G	C	A	C	G	T	G	A		3#	G	G	C	C	C
A	0.039671	0.028633	0.044084	0.044063	0.026458	66.6454	0.030823	94.6174	0.024235	0.008812	0.01762	99.8611	0.028637	0.004406	99.9735	0.008807	0.046228	0.00662	0.00881	99.9626		A	0.026923	0.041152	0.026916	0.026915	0.064978	68.9012	0.0174	94.5794	0.003166	0.003165	0.022148	99.7482	0.031664	0.015821	99.9731	0.007909	0.033227	0.007924	0.012652	99.9699		A	0	0	0	0	0.036697
C	0.004408	0.006608	99.9273	99.9405	99.9317	0.004406	0.002202	0.002207	99.9515	0.008812	0	0.002204	0	99.9648	0.015433	99.9317	0.008805	0.01324	0.004405	0.006608		C	0.017421	0.003166	99.9462	99.9398	99.8891	0.007913	0.001582	0	99.9446	0.015826	0.003164	0.006333	0.017415	99.9573	0.003168	99.9478	0.01424	0.015849	0.003163	0.001582		C	0	0	99.9633	99.8897	99.7431
G	99.9185	99.9537	0.008817	0.002203	0.00441	33.3084	99.9582	5.36711	0.004406	0	99.9736	0.127852	99.9714	0.004406	0.00441	0.022017	99.9362	0.026481	99.9846	0.019824		G	99.9351	99.9446	0.006333	0.003166	0.023773	31.0608	99.9763	5.40159	0.025332	0.012661	99.9636	0.196333	99.9446	0.006328	0.011088	0.001582	99.9525	0.00317	99.9541	0.018989		G	100	100	0	0	0
T	0.037467	0.011013	0.019838	0.013219	0.037482	0.041856	0.008806	0.013241	0.019829	99.9824	0.00881	0.008817	0	0.026437	0.006614	0.037428	0.008805	99.9537	0.002202	0.011013		T	0.020589	0.011079	0.020583	0.030081	0.022188	0.030069	0.004745	0.019014	0.026915	99.9683	0.011074	0.049083	0.006333	0.020567	0.012672	0.042708	0	99.9731	0.03005	0.009494		T	0	0	0.036711	0.110254	0.220183
	R74A-rep1																						R74A-rep2																						R74A-rep3
1#	G	G	C	C	C	A	G	A	C	T	G	A	G	C	A	C	G	T	G	A		2#	G	G	C	C	C	A	G	A	C	T	G	A	G	C	A	C	G	T	G	A		3#	G	G	C	C	C
A	0.031542	0.042563	0.015785	0.026819	0.012623	91.2704	0.020479	98.381	0.006309	0.004732	0.017335	99.9243	0.023654	0.009461	99.9716	0.003153	0.080358	0.01263	0.020482	99.9574		A	0.021165	0.038365	0.041061	0.043684	0.025161	91.7943	0.007933	98.3484	0.002647	0.006618	0.033055	99.9113	0.009264	0.007941	99.9563	0.005291	0.027779	0.003972	0.013226	99.9735		A	0	0	0	0	0
C	0.003154	0.003153	99.8974	99.8975	99.9432	0.003153	0.001575	0.006318	99.9827	0.015774	0.011031	0.001577	0.009461	99.9495	0.004737	99.9275	0.006303	0.014209	0.001576	0.007887		C	0.002646	0.010583	99.9139	99.9166	99.9033	0.001323	0.002644	0.005298	99.9682	0.014559	0.002644	0.007939	0.010587	99.9537	0.019868	99.9312	0.013228	0.017214	0.002645	0.003969		C	0	0	100	100	99.3534
G	99.9511	99.9354	0.048934	0.003155	0.012623	8.70751	99.9417	1.60633	0	0.004732	99.9606	0.063089	99.9464	0.006307	0.014212	0.042559	99.9118	0.02526	99.9606	0.014197		G	99.955	99.9391	0.003974	0.003971	0.030458	8.1859	99.9815	1.63038	0.011912	0.002647	99.955	0.072777	99.9749	0.006618	0.013245	0.005291	99.9524	0.005296	99.9749	0.009262		G	100	100	0	0	0.431034
T	0.014194	0.018917	0.037885	0.072569	0.031558	0.018919	0.036232	0.006318	0.01104	99.9748	0.011031	0.011041	0.0205	0.03469	0.009475	0.026797	0.001576	99.9479	0.017331	0.020507		T	0.021165	0.011906	0.041061	0.035741	0.041053	0.018526	0.007933	0.015893	0.017207	99.9762	0.009255	0.007939	0.005294	0.031765	0.010596	0.058197	0.006614	99.9735	0.009258	0.013231		T	0	0	0	0	0.215517
	R98P-rep1																						R98P-rep2																						R98P-rep3
1#	G	G	C	C	C	A	G	A	C	T	G	A	G	C	A	C	G	T	G	A		2#	G	G	C	C	C	A	G	A	C	T	G	A	G	C	A	C	G	T	G	A		3#	G	G	C	C	C
A	0.021354	0.021358	0.021366	0.036645	0.019854	67.3369	0.030494	93.7206	0.006107	0.007627	0.025919	99.881	0.019835	0.007628	99.9664	0.001525	0.016773	0.013744	0.025923	99.9588		A	0.02359	0.025555	0.013763	0.031467	0.029524	70.8688	0.017675	93.8594	0.001966	0.009825	0.027502	99.8428	0.031455	0.001966	99.9626	0.001964	0.023577	0.001967	0.021618	99.9646		A	0.084674	0	0	0	0
C	0.003051	0.003051	99.9084	99.9328	99.9588	0.015256	0.001525	0.003054	99.9771	0.006101	0.003049	0.004577	0.004577	99.939	0.00916	99.9649	0.004574	0.030543	0.001525	0.001526		C	0.003932	0.003932	99.9449	99.9469	99.9055	0.031442	0	0.001967	99.9803	0.01572	0.001964	0.001965	0.001966	99.9567	0.003933	99.9784	0.005894	0.019671	0.003931	0		C	0	0	100	99.9153	99.4073
G	99.9603	99.9436	0.018314	0.006108	0.007636	32.6234	99.9634	6.25954	0.003053	0	99.9543	0.105279	99.9603	0.006102	0.021372	0.004575	99.9665	0.004581	99.9619	0.030512		G	99.9548	99.9391	0.001966	0	0.015746	29.0801	99.9686	6.12289	0.009831	0.001965	99.9568	0.143418	99.9489	0.00983	0.015731	0.001964	99.9607	0.005901	99.9705	0.009825		G	99.9153	100	0	0	0.169348
T	0.015253	0.032037	0.051889	0.02443	0.013745	0.02441	0.004574	0.016798	0.01374	99.9863	0.016771	0.009155	0.015258	0.047294	0.003053	0.028976	0.012198	99.9511	0.010674	0.009154		T	0.017693	0.031452	0.039324	0.021634	0.049207	0.019651	0.013747	0.015735	0.007865	99.9725	0.013751	0.011788	0.017693	0.031456	0.017697	0.017679	0.009824	99.9725	0.003931	0.025546		T	0	0	0	0.084746	0.42337
	D108A-rep1																						D108A-rep2																						D108A-rep3
1#	G	G	C	C	C	A	G	A	C	T	G	A	G	C	A	C	G	T	G	A		2#	G	G	C	C	C	A	G	A	C	T	G	A	G	C	A	C	G	T	G	A		3#	G	G	C	C	C
A	0.018655	0.032655	0.006998	0.020984	0.016328	71.6561	0.016316	94.0233	0.004666	0.004664	0.030303	99.8996	0.020999	0.004665	99.9767	0.004663	0.030301	0.011684	0.009325	99.9813		A	0.02037	0.020373	0.002037	0.018332	0.048901	76.4114	0.026466	94.6092	0.002037	0.010182	0.014259	99.8472	0.024446	0.010189	99.9735	0.002036	0.024429	0.008157	0.008145	99.9593		A	0.044823	0	0.044843	0.089767	0.022442
C	0.002332	0.004665	99.951	99.944	99.9044	0.030309	0	0.004671	99.9697	0.006995	0.002331	0.007004	0	99.9487	0.007004	99.9557	0.009323	0.014021	0	0		C	0	0.002037	99.9674	99.9409	99.8981	0.002037	0	0	99.9796	0.010182	0.008148	0.002037	0	99.9633	0.002038	99.9695	0.004072	0.016314	0.002036	0		C	0	0	99.9327	99.8429	99.8878
G	99.9743	99.9464	0.004665	0.006995	0.016328	28.2926	99.972	5.95338	0.016331	0.002332	99.958	0.086382	99.9767	0.002332	0.00467	0.002331	99.9557	0.00701	99.9883	0.011659		G	99.9531	99.9674	0.004075	0.002037	0.022413	23.5621	99.9613	5.37248	0.00815	0.004073	99.9674	0.14465	99.9735	0.002038	0.008153	0.002036	99.9715	0.006118	99.9776	0.020374		G	99.9552	99.9776	0	0	0.044883
T	0.004664	0.016328	0.037324	0.027979	0.062978	0.020983	0.011654	0.018685	0.009332	99.986	0.009324	0.007004	0.002333	0.044314	0.011674	0.037301	0.004662	99.9673	0.002331	0.006996		T	0.026481	0.010186	0.026486	0.0387	0.030563	0.02444	0.012215	0.018364	0.010187	99.9756	0.010185	0.006112	0.002037	0.024454	0.016307	0.026471	0	99.9694	0.012217	0.020374		T	0	0.022427	0.022422	0.067325	0.044883
	K110N-rep1																						K110N-rep2																						K110N-rep3
1#	G	G	C	C	C	A	G	A	C	T	G	A	G	C	A	C	G	T	G	A		2#	G	G	C	C	C	A	G	A	C	T	G	A	G	C	A	C	G	T	G	A		3#	G	G	C	C	C
A	0.014168	0.01416	0.002835	0.034016	0.019847	63.1199	0.028295	93.0373	0.011337	0.002832	0.025484	99.8866	0.019821	0.002833	99.9603	0	0.03964	0.005673	0.005664	99.9518		A	0.040336	0.040326	0.031863	0.033992	0.014867	68.7642	0.025457	93.6215	0.004248	0.006367	0.016979	99.7939	0.023358	0.006371	99.9766	0.002122	0.02546	0.008497	0.008487	99.9745		A	0	0.026596	0	0.079745	0
C	0	0	99.9631	99.932	99.9149	0.008501	0	0.00284	99.9688	0.008496	0.008495	0.002835	0.008495	99.9773	0.005672	99.9717	0.002831	0.01702	0.002832	0		C	0.004246	0	99.9214	99.9235	99.9363	0.023353	0.002121	0.004254	99.9873	0.008489	0.002122	0.002125	0	99.9512	0.006373	99.947	0.006365	0.029738	0.006365	0		C	0	0	99.9734	99.8937	99.9468
G	99.9632	99.9802	0.002835	0.002835	0.051036	36.8518	99.9604	6.94287	0	0.005664	99.9547	0.102047	99.9632	0.002833	0.011344	0.014155	99.9519	0.00851	99.9887	0.028328		G	99.9236	99.9533	0.008497	0.004249	0.012743	31.1891	99.9703	6.36366	0	0	99.9533	0.195499	99.9745	0.010619	0.010622	0.002122	99.9639	0.002124	99.9767	0.010614		G	100	99.9734	0	0	0.026589
T	0.022669	0.005664	0.031188	0.031182	0.014177	0.019836	0.011318	0.017038	0.019839	99.983	0.011326	0.008504	0.008495	0.017	0.022687	0.014155	0.005663	99.9688	0.002832	0.019829		T	0.031844	0.006367	0.038236	0.038241	0.036105	0.023353	0.002121	0.010634	0.008496	99.9851	0.027591	0.0085	0.002123	0.031856	0.006373	0.048803	0.004243	99.9596	0.008487	0.014859		T	0	0	0.026589	0.026582	0.026589
	N127G-rep1																						N127G-rep2																						N127G-rep3
1#	G	G	C	C	C	A	G	A	C	T	G	A	G	C	A	C	G	T	G	A		2#	G	G	C	C	C	A	G	A	C	T	G	A	G	C	A	C	G	T	G	A		3#	G	G	C	C	C
A	0.050932	0.019233	0.029462	0.022647	0.075898	63.1704	0.023752	90.9161	0.002264	0.016978	0.024886	99.8042	0.023768	0.003397	99.9536	0.021495	0.021497	0.00906	0.015837	99.974		A	0.013233	0.044985	0.015893	0.03707	0.029144	68.4475	0.010583	92.3413	0	0.002646	0.018523	99.812	0.037055	0.013243	99.9497	0.005293	0.013232	0.015882	0.010584	99.9682		A	0	0	0	0	0
C	0.004527	0.003394	99.9161	99.9558	99.8799	0.007924	0.005655	0	99.9445	0.01245	0.004525	0	0	99.9468	0.013593	99.9151	0.00792	0.026047	0.014705	0		C	0.00794	0	99.9179	99.9444	99.9391	0	0.005292	0	99.9603	0.013231	0.015877	0	0.002647	99.9364	0.029121	99.9656	0.018525	0.015882	0.007938	0		C	0	0	100	100	100
G	99.9298	99.9706	0.026063	0.003397	0.004531	36.7809	99.9627	9.06352	0.016984	0.001132	99.9525	0.186753	99.974	0.016983	0.020389	0.004525	99.9672	0.019252	99.9615	0.014711		G	99.9524	99.9471	0.007947	0	0.021196	31.5287	99.963	7.6348	0.015892	0.002646	99.955	0.172085	99.9471	0.021189	0.013237	0	99.963	0	99.9762	0.013233		G	100	100	0	0	0
T	0.014714	0.006788	0.028329	0.018118	0.039648	0.040751	0.007917	0.02039	0.036231	99.9694	0.018099	0.009055	0.002264	0.032833	0.01246	0.05883	0.003394	99.9456	0.007918	0.011316		T	0.026467	0.007939	0.058275	0.018535	0.010598	0.023815	0.021166	0.023859	0.023837	99.9815	0.010585	0.015885	0.013234	0.029135	0.007942	0.029114	0.005293	99.9682	0.005292	0.018526		T	0	0	0	0	0
	R153P-rep1																						R153P-rep2																						R153P-rep3
1#	G	G	C	C	C	A	G	A	C	T	G	A	G	C	A	C	G	T	G	A		2#	G	G	C	C	C	A	G	A	C	T	G	A	G	C	A	C	G	T	G	A		3#	G	G	C	C	C
A	0.017549	0.020742	0.028729	0.014365	0.049495	72.4377	0.020721	92.5796	0.001596	0.003191	0.014349	99.8947	0.019149	0.007981	99.9728	0.003191	0.017543	0.006391	0.02233	99.9824		A	0.02703	0.039201	0.004057	0.031106	0.035167	72.5093	0.008106	92.3056	0.002705	0.004056	0.014862	99.7607	0.016221	0.005409	99.9554	0.014868	0.032431	0.009471	0.021616	99.9743		A	0	0.093197	0	0	0
C	0.003191	0.038293	99.8739	99.9489	99.917	0.003191	0.003188	0.003195	99.9824	0.01436	0.003189	0	0.009574	99.9393	0.009583	99.949	0.020733	0.023968	0.001595	0		C	0.002703	0.008111	99.95	99.9121	99.9161	0.01893	0.004053	0.001353	99.9784	0.014872	0.010809	0	0.005407	99.9689	0.004058	99.9473	0.032431	0.020296	0.002702	0		C	0	0	100	99.9534	99.9068
G	99.9633	99.9218	0.003192	0.006384	0.006387	27.5415	99.9586	7.40599	0.001596	0.001596	99.9681	0.098939	99.9681	0.004788	0.007986	0.017548	99.9522	0.003196	99.9729	0.009577		G	99.9527	99.9392	0.018932	0.022992	0.004058	27.4339	99.9824	7.68221	0.001352	0.001352	99.9608	0.236573	99.9743	0.004057	0.027054	0.005407	99.9311	0.001353	99.9689	0.010812		G	100	99.9068	0	0.046598	0.04662
T	0.015953	0.019146	0.094166	0.030325	0.027143	0.017553	0.017533	0.011182	0.014365	99.9809	0.014349	0.006383	0.003191	0.047884	0.009583	0.03031	0.009569	99.9664	0.00319	0.007981		T	0.017569	0.013518	0.027045	0.033811	0.044635	0.03786	0.005404	0.010828	0.017581	99.9797	0.013511	0.002704	0.004055	0.021637	0.013527	0.032439	0.004054	99.9689	0.006755	0.014866		T	0	0	0	0	0.04662
[truncated: 15 more columns]

## Sheet: Fig 1g
	ABEsite1																						ABEsite2																						ABEsite3
	ABEmax-rep1																						ABEmax-rep1																						ABEmax-rep1
1#	G	A	A	C	A	C	A	A	A	G	C	A	T	A	G	A	C	T	G	C		1#	G	A	G	T	A	T	G	A	G	G	C	A	T	A	G	A	C	T	G	C		1#	G	T	C	A	A
A	0	100	93.2432	0	39.1892	0	62.1622	98.6301	97.2973	0	0	100	0	100	0	100	0	0	0	0		A	0	75.8065	0	0	21.0811	0	0	79.5699	0	0	0	100	0	99.4595	0	100	0	0	0	0		A	0.013924	0.008413	0.027723	78.9834	79.6908
C	0	0	0	100	0	100	0	0	0	0	100	0	0	0	0	0	100	0	0	100		C	0	0	0	0	0	0	0	0	0	0	100	0	0	0	0	0	100	0	0	99.4444		C	0.000348	0.017855	99.8208	0.028177	0.008375
G	100	0	6.75676	0	60.8108	0	37.8378	1.36986	2.7027	100	0	0	0	0	100	0	0	0	100	0		G	100	24.1935	100	0	78.9189	0	100	20.4301	100	100	0	0	0	0.540541	99.4565	0	0	0	100	0		G	99.9744	0.000172	0.100284	20.976	20.2916
T	0	0	0	0	0	0	0	0	0	0	0	0	100	0	0	0	0	100	0	0		T	0	0	0	100	0	100	0	0	0	0	0	0	100	0	0.543478	0	0	100	0	0.555556		T	0.011313	99.9736	0.051169	0.012426	0.00923
	ABEmax-rep2																						ABEmax-rep2																						ABEmax-rep2
2#	G	A	A	C	A	C	A	A	A	G	C	A	T	A	G	A	C	T	G	C		2#	G	A	G	T	A	T	G	A	G	G	C	A	T	A	G	A	C	T	G	C		2#	G	T	C	A	A
A	0	100	88.4211	0	40	0	69.4737	100	98.9474	0	0	100	0	100	0	100	0	0	0	0		A	0.00604	82.1619	0.007711	0.000241	14.6096	0.001444	0.006023	77.753	0.007964	0.144305	0.007006	98.5763	0.001688	99.1115	0.004347	99.9935	0.001447	0.001203	0.031564	0.002806		A	0.008048	0.00282	0.020657	71.9881	73.7392
C	0	0	0	100	0	100	0	0	0	0	100	0	0	0	0	0	100	0	0	100		C	0	0.000724	0.001205	0.005786	0	0.007943	0	0.000723	0.001931	0.000968	99.9816	0	0.00627	0.000241	0.000241	0.000241	99.9949	0.007697	0.000513	99.9214		C	0.000519	0.00769	99.8766	0.002614	0.001531
G	100	0	11.5789	0	60	0	30.5263	0	1.05263	100	0	0	0	0	100	0	0	0	100	0		G	99.9705	17.8318	99.9882	0	85.3815	0.000241	99.988	22.2308	99.9814	99.8513	0.000725	1.42247	0.000241	0.88467	99.9911	0.005297	0.000482	0.001443	99.9618	0.003317		G	99.9894	0	0.070131	28.0051	26.2398
T	0	0	0	0	0	0	0	0	0	0	0	0	100	0	0	0	0	100	0	0		T	0.023437	0.005551	0.002892	99.994	0.008925	99.9904	0.006023	0.015429	0.008688	0.00339	0.01063	0.00121	99.9918	0.003616	0.004347	0.000963	0.003134	99.9897	0.006159	0.072455		T	0.002077	99.9895	0.032643	0.004182	0.019396
	R153P/R153P*-rep1																						R153P/R153P*-rep1																						R153P/R153P*-rep1
1#	G	A	A	C	A	C	A	A	A	G	C	A	T	A	G	A	C	T	G	C		1#	G	A	G	T	A	T	G	A	G	G	C	A	T	A	G	A	C	T	G	C		1#	G	T	C	A	A
A	0	100	96.6667	0	36.6667	0	76.6667	100	100	0	0	100	0	100	0	100	0	0	0	0		A	0.002621	91.3425	0.007285	0.000561	19.672	0.000559	0.044075	82.7028	0.005048	0.141418	0.008611	99.4231	0.004118	99.6138	0.00225	99.9909	0.00711	0.001864	0.03897	0.004505		A	0.007633	0.003604	0.014668	78.0804	78.3052
C	0	0	0	100	0	100	3.33333	0	0	0	100	0	0	0	0	0	100	0	0	100		C	0	0.00056	0.000374	0.004298	0.000936	0.004659	0.000374	0.011384	0	0.000938	99.9794	0.000375	0.006551	0.000187	0.000188	0.003914	99.9822	0.011183	0.00059	99.879		C	0.000332	0.010811	99.8546	0.010654	0.00521
G	100	0	3.33333	0	63.3333	0	20	0	0	100	0	0	0	0	100	0	0	0	100	0		G	99.9839	8.65002	99.989	0.001495	80.2938	0.000746	99.9501	17.2099	99.9882	99.8473	0.000562	0.572444	0.002059	0.380986	99.9912	0.005219	0.000187	0.001305	99.9549	0.000783		G	99.9837	0.000328	0.08475	21.895	21.6762
T	0	0	0	0	0	0	0	0	0	0	0	0	100	0	0	0	0	100	0	0		T	0.013482	0.006913	0.003362	99.9936	0.033306	99.994	0.005416	0.075958	0.006731	0.010316	0.011419	0.004129	99.9873	0.005047	0.006375	0	0.010478	99.9856	0.005511	0.115749		T	0.008297	99.9853	0.045961	0.013984	0.013351
	R153P/R153P*-rep1																						R153P/R153P*-rep2																						R153P/R153P*-rep2
2#	G	A	A	C	A	C	A	A	A	G	C	A	T	A	G	A	C	T	G	C		2#	G	A	G	T	A	T	G	A	G	G	C	A	T	A	G	A	C	T	G	C		2#	G	T	C	A	A
A	0	100	93.5484	0	27.2727	0	63.6364	93.9394	100	0	0	96.9697	0	100	0	100	0	0	0	0		A	0.006754	92.1187	0.012478	0.00075	13.9401	0.002491	0.004242	80.9098	0.006746	0.102257	0.006002	99.0933	0.001998	99.631	0.004762	99.995	0.003999	0	0.02555	0.001835		A	0.00919	0.005448	0.015056	80.4694	79.7986
C	0	0	0	100	0	100	0	0	0	0	100	0	0	0	0	0	100	0	0	100		C	0.00025	0.000499	0.000998	0.004499	0.0015	0.004733	0	0.005738	0.0005	0.001253	99.9825	0.001002	0.005993	0.001748	0.000251	0.000498	99.9873	0.009711	0.001317	99.8674		C	0	0.013621	99.8476	0.024624	0.004512
G	100	0	6.45161	0	72.7273	0	36.3636	6.06061	0	100	0	3.0303	0	0	100	0	0	0	100	0		G	99.983	7.87227	99.9775	0.00025	86.0489	0.000996	99.9905	19.072	99.988	99.8895	0.00025	0.897674	0.001498	0.365533	99.9877	0.004482	0.00025	0.000498	99.9684	0.001573		G	99.9871	0.000605	0.104792	19.4929	20.1909
T	0	0	0	0	0	0	0	0	0	0	0	0	100	0	0	0	0	100	0	0		T	0.010006	0.008491	0.008984	99.9945	0.009498	99.9918	0.00524	0.012473	0.004747	0.007018	0.011255	0.008015	99.9905	0.001748	0.007268	0	0.008498	99.9898	0.004741	0.129216		T	0.003676	99.9803	0.032522	0.013072	0.006015
	R153A/R153A*-rep1																						R153A/R153A*-rep1																						R153A/R153A*-rep1
1#	G	A	A	C	A	C	A	A	A	G	C	A	T	A	G	A	C	T	G	C		1#	G	A	G	T	A	T	G	A	G	G	C	A	T	A	G	A	C	T	G	C		1#	G	T	C	A	A
A	0	100	93.2203	0	35.5932	0	76.2712	94.9153	100	0	0	100	0	100	0	100	0	0	0	0		A	0.00931	91.1194	0.006831	0.000427	22.2765	0.000532	0.003947	84.2986	0.006624	0.108223	0.00802	99.5523	0.00449	99.2858	0.001393	99.9904	0.005878	0.000562	0.033185	0.003246		A	0.004803	0.002914	0.020314	79.2043	78.5611
C	0	0	0	100	0	100	0	0	0	0	100	0	0	0	0	0	100	0	0	100		C	0.000214	0.000214	0.000534	0.005551	0.000642	0.005324	0.00032	0.013648	0.000107	0.00075	99.9798	0.000107	0.00759	0.001282	0	0.003514	99.9827	0.008887	0.00045	99.8942		C	0.000369	0.012019	99.799	0.017376	0.008674
G	100	0	6.77966	0	64.4068	0	23.7288	5.08475	0	100	0	0	0	0	100	0	0	0	100	0		G	99.9786	8.87377	99.9888	0.000534	77.7169	0.000106	99.9907	15.6676	99.9846	99.8545	0.000214	0.443176	0.000321	0.706853	99.9928	0.005644	0.000641	0.000787	99.9604	0.001343		G	99.9908	0.000728	0.115716	20.7706	21.415
T	0	0	0	0	0	0	0	0	0	0	0	0	100	0	0	0	0	100	0	0		T	0.011878	0.006619	0.003842	99.9935	0.00599	99.994	0.005014	0.020152	0.008654	0.036539	0.011977	0.0044	99.9876	0.006091	0.005785	0.000426	0.010793	99.9898	0.005962	0.101188		T	0.004064	99.9843	0.064931	0.007764	0.01518
	R153A/R153A*-rep2																						R153A/R153A*-rep2																						R153A/R153A*-rep2
2#	G	A	A	C	A	C	A	A	A	G	C	A	T	A	G	A	C	T	G	C		2#	G	A	G	T	A	T	G	A	G	G	C	A	T	A	G	A	C	T	G	C		2#	G	T	C	A	A
A	0	98.1481	98.1132	0	42.5926	0	77.7778	96.2963	98.1481	0	0	100	0	100	0	100	0	0	0	0		A	0.00536	90.6024	0.013179	0.000573	15.5971	0.04364	0.004009	86.4157	0.005927	0.09747	0.006889	98.7647	0.001338	99.4911	0.004603	99.9968	0.002487	0.000403	0.032695	0.00341		A	0.014017	0.004518	0.023522	84.596	82.0916
C	0	0	0	100	0	100	0	0	0	0	100	0	0	0	0	0	100	0	0	100		C	0.000766	0.000191	0.000573	0.004204	0.001722	0.005526	0.000573	0.005915	0.000574	0.000576	99.9745	0.000767	0.005351	0.001147	0.000384	0.000191	99.991	0.006242	0.001009	99.8981		C	0.001078	0.012491	99.8494	0.011701	0.008684
G	100	1.85185	1.88679	0	57.4074	0	22.2222	3.7037	1.85185	100	0	0	0	0	100	0	0	0	100	0		G	99.981	9.38725	99.9773	0.000191	84.2407	0.000762	99.9926	13.5635	99.9883	99.897	0.000383	1.22882	0.000955	0.506451	99.9808	0.002668	0.000191	0.000403	99.9619	0.000602		G	99.9809	0.000532	0.077437	15.3867	17.8934
T	0	0	0	0	0	0	0	0	0	0	0	0	100	0	0	0	0	100	0	0		T	0.012825	0.010131	0.008977	99.995	0.160507	99.9501	0.002863	0.014883	0.005163	0.004989	0.01818	0.005753	99.9924	0.001338	0.014191	0.000381	0.006312	99.993	0.00444	0.097882		T	0.004043	99.9825	0.049686	0.005585	0.006316
[truncated: 15 more columns]

## Sheet: Fig 2a
	ABE site1																						ABE site2																						ABE site3
ABEmax																						ABEmax																						ABEmax
1#	G	A	A	C	A	C	A	A	A	G	C	A	T	A	G	A	C	T	G	C		1#	G	A	G	T	A	T	G	A	G	G	C	A	T	A	G	A	C	T	G	C		1#	G	T	C	A	A
A	0	100	88.4211	0	40	0	69.4737	100	98.9474	0	0	100	0	100	0	100	0	0	0	0		A	0.00604	82.1619	0.007711	0.000241	14.6096	0.001444	0.006023	77.753	0.007964	0.144305	0.007006	98.5763	0.001688	99.1115	0.004347	99.9935	0.001447	0.001203	0.031564	0.002806		A	0.008048	0.00282	0.020657	71.9881	73.7392
C	0	0	0	100	0	100	0	0	0	0	100	0	0	0	0	0	100	0	0	100		C	0	0.000724	0.001205	0.005786	0	0.007943	0	0.000723	0.001931	0.000968	99.9816	0	0.00627	0.000241	0.000241	0.000241	99.9949	0.007697	0.000513	99.9214		C	0.000519	0.00769	99.8766	0.002614	0.001531
G	100	0	11.5789	0	60	0	30.5263	0	1.05263	100	0	0	0	0	100	0	0	0	100	0		G	99.9705	17.8318	99.9882	0	85.3815	0.000241	99.988	22.2308	99.9814	99.8513	0.000725	1.42247	0.000241	0.88467	99.9911	0.005297	0.000482	0.001443	99.9618	0.003317		G	99.9894	0	0.070131	28.0051	26.2398
T	0	0	0	0	0	0	0	0	0	0	0	0	100	0	0	0	0	100	0	0		T	0.023437	0.005551	0.002892	99.994	0.008925	99.9904	0.006023	0.015429	0.008688	0.00339	0.01063	0.00121	99.9918	0.003616	0.004347	0.000963	0.003134	99.9897	0.006159	0.072455		T	0.002077	99.9895	0.032643	0.004182	0.019396
E59A/V106W*																						E59A/V106W*																						E59A/V106W*
1#	G	A	A	C	A	C	A	A	A	G	C	A	T	A	G	A	C	T	G	C		1#	G	A	G	T	A	T	G	A	G	G	C	A	T	A	G	A	C	T	G	C		1#	G	T	C	A	A
A	1.72414	100	89.4737	0	43.8596	0	82.7586	92.5926	100	0	0	100	0	100	0	100	0	0	0	0		A	0.00632	85.7163	0.012616	0	23.6882	0.002517	0.005044	78.8641	0.017043	0.13303	0.005054	99.3909	0.003155	99.8883	0.002534	99.995	0.004422	0.001993	0.033946	0.003974		A	0.008244	0.004364	0.012446	82.8187	80.1735
C	0	0	0	100	0	100	0	0	0	0	100	0	0	0	0	0	100	0	0	96.4286		C	0.001264	0	0	0.005681	0.005686	0.004404	0	0.004414	0	0.000633	99.9861	0.000633	0.005048	0.000631	0	0	99.9855	0.007974	0.003328	99.9073		C	0.000883	0.022984	99.8307	0.014623	0.013885
G	98.2759	0	10.5263	0	56.1404	0	17.2414	7.40741	0	100	0	0	0	0	100	0	0	0	100	0		G	99.9798	14.2736	99.9773	0.000631	76.2967	0	99.9887	21.1164	99.9754	99.8594	0	0.604637	0.001262	0.109143	99.9924	0.004405	0.000632	0.001329	99.9581	0.001987		G	99.9862	0	0.111725	17.1596	19.8062
T	0	0	0	0	0	0	0	0	0	0	0	0	100	0	0	0	0	100	0	3.57143		T	0.012641	0.010098	0.010093	99.9937	0.009477	99.9931	0.006305	0.015134	0.007575	0.006968	0.008845	0.003799	99.9905	0.001893	0.005068	0.000629	0.009475	99.9887	0.004659	0.086769		T	0.004711	99.9727	0.045153	0.007019	0.006364
F148A/F148A*																						F148A/F148A*																						F148A/F148A*
1#	G	A	A	C	A	C	A	A	A	G	C	A	T	A	G	A	C	T	G	C		1#	G	A	G	T	A	T	G	A	G	G	C	A	T	A	G	A	C	T	G	C		1#	G	T	C	A	A
A	0	98.2456	92.9825	0	89.4737	0	89.4737	100	100	0	0	100	0	100	0	100	0	0	0	0		A	0.007372	97.1561	0.013764	0.000753	82.1252	0.002822	0.003017	95.7813	0.007554	0.099098	0.003779	99.8071	0.001132	99.9066	0.002652	99.9924	0.003363	0.000596	0.028903	0.003174		A	0.008597	0.0054	0.012289	90.2654	89.7154
C	0	0	0	100	0	100	0	0	0	0	100	0	0	0	0	0	100	0	0	100		C	0.000378	0.000376	0.000754	0.005838	0.001517	0.003198	0	0.006399	0.000755	0.001137	99.9854	0.001702	0.004715	0.000377	0.000568	0.000196	99.9865	0.005959	0.000399	99.9115		C	0.000782	0.016457	99.9009	0.010081	0.006122
G	100	1.75439	7.01754	0	10.5263	0	10.5263	0	0	100	0	0	0	0	100	0	0	0	100	0		G	99.9847	2.83412	99.9766	0.000942	17.8647	0.001505	99.9934	4.19088	99.9847	99.8958	0.000567	0.183233	0.000943	0.090191	99.9924	0.00685	0.000396	0.000596	99.9677	0.000794		G	99.9852	0	0.053765	9.71858	10.2764
T	0	0	0	0	0	0	0	0	0	0	0	0	100	0	0	0	0	100	0	0		T	0.007561	0.009411	0.008862	99.9925	0.008535	99.9925	0.003583	0.021457	0.006988	0.003979	0.010204	0.007942	99.9932	0.00283	0.004358	0.000587	0.009693	99.9929	0.00299	0.084514		T	0.005471	99.9781	0.033027	0.005945	0.002041
mini V82G																						mini V82G																						mini V82G
1#	G	A	A	C	A	C	A	A	A	G	C	A	T	A	G	A	C	T	G	C		1#	G	A	G	T	A	T	G	A	G	G	C	A	T	A	G	A	C	T	G	C		1#	G	T	C	A	A
A	0	93.75	84.375	0	50	0	65.625	87.0968	93.75	0	0	100	0	100	0	100	0	0	0	0		A	0.008116	80.408	0.031491	0.00045	20.2144	0.002245	0.004047	73.6532	0.006756	0.144544	0.002704	99.1993	0.002251	99.7581	0.00226	99.9911	0.003772	0.000475	0.026623	0.002839		A	0.007974	0.00358	0.023177	77.3108	79.0456
C	0	0	0	100	0	100	0	0	0	0	100	0	0	0	0	0	100	0	0	100		C	0.001804	0	0.004499	0.004052	0.001352	0.006734	0	0.004497	0	0.000903	99.9883	0.002258	0.004952	0	0.000452	0.000467	99.9859	0.005223	0.000951	99.9016		C	0.000362	0.011097	99.7315	0.016897	0.004622
G	100	6.25	15.625	0	50	0	34.375	12.9032	6.25	100	0	0	0	0	100	0	0	0	100	0		G	99.9779	19.5789	99.9492	0	79.7761	0.001347	99.9924	26.3261	99.9878	99.8478	0.001803	0.786666	0.0009	0.239237	99.9932	0.006072	0	0.000475	99.9691	0.000473		G	99.9884	0.000358	0.17222	22.6612	20.9384
T	0	0	0	0	0	0	0	0	0	0	0	0	100	0	0	0	0	100	0	0		T	0.012174	0.013055	0.014846	99.9955	0.008112	99.9897	0.003598	0.016191	0.005405	0.006775	0.007211	0.011741	99.9919	0.002703	0.004068	0.002335	0.010374	99.9938	0.003328	0.095107		T	0.003262	99.985	0.073095	0.011145	0.011377
del153/del153*																						del153/del153*																						del153/del153*
1#	G	A	A	C	A	C	A	A	A	G	C	A	T	A	G	A	C	T	G	C		1#	G	A	G	T	A	T	G	A	G	G	C	A	T	A	G	A	C	T	G	C		1#	G	T	C	A	A
A	0	91.0714	76.7857	0	34.5455	0	48.1481	96.2963	100	0	0	100	0	100	0	100	0	0	0	0		A	0.039888	72.036	0.157726	0.000373	15.851	0.002785	0.004833	63.0549	0.008568	0.212505	0.004283	98.8556	0.001675	99.421	0.004481	99.9922	0.002794	0.000589	0.034155	0.001563		A	0.005363	0.001243	0.008359	89.1467	85.8584
C	0	0	0	100	0	100	0	0	0	0	100	0	0	0	0	0	100	0	0	100		C	0.000373	0.000373	0.00093	0.009127	0.001676	0.006126	0.000558	0.006328	0.000373	0.000934	99.9885	0.001868	0.004653	0.000745	0.000373	0.000186	99.9877	0.006867	0.000981	99.923		C	0.000946	0.012122	99.9229	0.001589	0.004949
G	100	8.92857	23.2143	0	65.4545	0	51.8519	3.7037	0	100	0	0	0	0	100	0	0	0	100	0		G	99.945	27.9547	99.8311	0.000559	84.1377	0.000557	99.9883	36.9229	99.9825	99.7819	0	1.13672	0.001303	0.575279	99.9912	0.007239	0.000186	0.001177	99.96	0.001172		G	99.9905	0	0.049537	10.8491	14.1338
T	0	0	0	0	0	0	0	0	0	0	0	0	100	0	0	0	0	100	0	0		T	0.014725	0.008942	0.01023	99.9899	0.009685	99.9905	0.00632	0.015819	0.008568	0.004668	0.007263	0.005792	99.9924	0.002979	0.003921	0.000371	0.009313	99.9914	0.004907	0.074254		T	0.003155	99.9866	0.019196	0.002543	0.002784
mini ABEmax																						mini ABEmax																						mini ABEmax
1#	G	A	A	C	A	C	A	A	A	G	C	A	T	A	G	A	C	T	G	C		1#	G	A	G	T	A	T	G	A	G	G	C	A	T	A	G	A	C	T	G	C		1#	G	T	C	A	A
A	0	100	91.6667	0	54.1667	0	70.8333	100	91.3043	0	0	100	0	100	0	100	0	0	0	0		A	0.0063	77.8003	0.016163	0.000299	17.7014	0.002389	0.004488	74.4609	0.008387	0.119	0.005096	99.1362	0.002394	99.6675	0.002105	99.991	0.000899	0.000946	0.028721	0.001255		A	0.003569	0.001176	0.026904	72.4442	74.8805
C	0	0	0	100	0	100	0	0	0	0	100	0	0	0	0	0	100	0	0	100		C	0.0006	0.000299	0.001497	0.00539	0.003898	0.005375	0.000299	0.004487	0.000599	0.000902	99.9853	0.001801	0.006884	0.000299	0.000301	0.000299	99.8663	0.008516	0.000316	99.9269		C	0.00119	0.01176	99.7099	0.009478	0.004686
G	100	0	8.33333	0	45.8333	0	29.1667	0	8.69565	100	0	0	0	0	100	0	0	0	100	0		G	99.9781	22.1916	99.9731	0.001198	82.2527	0.000597	99.9895	25.4484	99.985	99.872	0.001199	0.853572	0.000898	0.330448	99.9925	0.00806	0.000599	0.001262	99.9678	0.000941		G	99.9929	0	0.175461	27.5214	25.1089
T	0	0	0	0	0	0	0	0	0	0	0	0	100	0	0	0	0	100	0	0		T	0.015	0.007787	0.009279	99.9931	0.041978	99.9916	0.005684	0.086153	0.00599	0.008114	0.008393	0.008407	99.9898	0.001796	0.005111	0.000597	0.132155	99.9893	0.003156	0.070922		T	0.002379	99.9871	0.087731	0.024879	0.005857
mini del153																						mini del153																						mini del153
1#	G	A	A	C	A	C	A	A	A	G	C	A	T	A	G	A	C	T	G	C		1#	G	A	G	T	A	T	G	A	G	G	C	A	T	A	G	A	C	T	G	C		1#	G	T	C	A	A
A	0	100	88.5714	0	72.2222	0	91.6667	94.4444	97.2222	0	0	100	0	100	0	100	0	0	0	0		A	0.00691	91.2815	0.075794	0.001326	21.8324	0.002909	0.003446	81.0267	0.005575	0.108628	0.004782	99.5753	0.002386	99.8903	0.003466	99.9934	0.001386	0.000835	0.036863	0.003058		A	0.019968	0.014977	0.026886	86.1103	82.9167
C	0	0	0	100	0	100	0	0	0	0	100	0	0	0	0	0	100	0	0	100		C	0.000532	0.00053	0.000795	0.005303	0.001062	0.006082	0.00053	0.002913	0	0.000532	99.9835	0.001595	0.004506	0.00053	0	0.000264	99.9914	0.002506	0.000838	99.9127		C	0.001109	0.010593	99.8674	0.027899	0.021055
G	100	0	11.4286	0	27.7778	0	8.33333	5.55556	2.77778	100	0	0	0	0	100	0	0	0	100	0		G	99.9811	8.70812	99.9136	0.000795	78.1591	0.000793	99.9928	18.9545	99.9881	99.8842	0.001063	0.218205	0.000265	0.104958	99.9867	0.005552	0.000277	0.000835	99.9567	0.000834		G	99.9749	0.000365	0.069031	13.8545	17.0575
T	0	0	0	0	0	0	0	0	0	0	0	0	100	0	0	0	0	100	0	0		T	0.011428	0.009809	0.009806	99.9926	0.007435	99.9902	0.003181	0.01589	0.006371	0.006656	0.010626	0.204916	99.9928	0.004241	0.009864	0.000793	0.00693	99.9958	0.005585	0.083388		T	0.004067	99.9741	0.036696	0.007342	0.004719
[truncated: 15 more columns]

## Sheet: Fig 2f
	ABE site1	A2	A3	A5	A7	A8	A9		ABE site2	A2	A5	A8		ABE site3	A4	A5	A7	A8	A9		ABE site4	A2	A5	A6	A7	A9		ABE site5	A2	A5	A7	A9		ABE site9	A2	A3	A5	A8	A9
Cas9-D10A	rep1	0	1	6	0	0	5		rep1	3	4	2		rep1	0	2	2	2	3		rep1	2	3	4	1	0		rep1	1	1	1	3		rep1	2	7	5	5	5
	rep2	1	0	4	2	0	5		rep2	4	0	2		rep2	1	4	1	0	1		rep2	2	3	0	2	1		rep2	1	1	1	3		rep2	1	0	2	2	2
ABEmax	rep1	1	5	46	22	0	7		rep1	8	43	7		rep1	17	20	13	0	3		rep1	2	32	17	9	2		rep1	2	30	36	19		rep1	2	7	44	9	6
	rep2	1	6	45	26	0	6		rep2	7	43	6		rep2	19	24	13	1	3		rep2	5	31	17	8	2		rep2	2	31	37	19		rep2	2	5	45	6	4
del153/del153*	rep1	0	1	34	9	0	0		rep1	4	39	5		rep1	3	9	4	3	5		rep1	2	15	7	4	1		rep1	1	11	39	6		rep1	2	4	7	1	4
	rep2	0	3	25	4	0	5		rep2	8	31	6		rep2	4	13	4	0	4		rep2	2	13	7	7	1		rep2	1	11	39	6		rep2	2	4	7	1	3
mini ABEmax	rep1	1	4	31	18	0	5		rep1	6	33	6		rep1	10	11	9	1	2		rep1	1	30	17	8	1		rep1	2	21	30	14		rep1	2	6	20	4	5
	rep2	1	4	31	20	0	7		rep2	7	29	4		rep2	13	17	10	2	5		rep2	3	24	14	7	2		rep2	2	18	28	13		rep2	2	6	18	2	4
mini del153	rep1	1	1	17	4	1	1		rep1	4	43	5		rep1	2	6	4	3	2		rep1	2	14	7	4	1		rep1	1	11	32	6		rep1	2	4	6	3	2
	rep2	1	2	17	4	0	3		rep2	4	40	5		rep2	3	11	3	2	3		rep2	3	13	7	5	2		rep2	2	11	30	7		rep2	3	5	7	3	5
ABE8e	rep1	25.8286	40.6816	53.2058	45.0549	42.2917	9.55056		rep1	35	53	31		rep1	27	31	30	15	3		rep1	22	52	46	38	9		rep1	27	41	42	63		rep1	3	16	42	41	8
	rep2	26	41	47	40	33	54		rep2	32	50	28		rep2	30	37	29	16	7		rep2	19	43	42	35	11		rep2	23	32	34	54		rep2	4	15	42	39	8
ABE8e del153	rep1	14	38	48	43	28	53		rep1	31	50	28		rep1	33	36	34	16	6		rep1	15	50	46	38	6		rep1	14	35	35	52		rep1	4	17	34	31	10
	rep2	14	26	38	34	24	61		rep2	27	43	23		rep2	36	44	34	20	8		rep2	14	45	42	34	5		rep2	14	30	30	42		rep2	3	15	29	25	11
ABE8s	rep1	17	25	48	0	40	9		rep1	12	51	17		rep1	30	29	24	5	4		rep1	14	50	44	37	4		rep1	10	34	35	43		rep1	3	12	33	20	8
	rep2	9	22	36	0	29	12		rep2	25	46	16		rep2	35	37	33	8	6		rep2	13	45	39	29	2		rep2	11	31	31	38		rep2	3	12	32	17	6
ABE8s del153	rep1	4	19	51	38	14	0		rep1	28	49	18		rep1	16	20	13	4	3		rep1	9	46	37	27	4		rep1	3	36	39	18		rep1	2	7	25	10	7
	rep2	6	15	43	35	0	17		rep2	13	48	17		rep2	20	29	15	5	6		rep2	8	36	29	23	5		rep2	2	34	36	14		rep2	2	6	23	10	7
