# Supplementary material for: Structure-guided engineering of adenine base editor with minimized RNA off-targeting activity
Source: Nat Commun. 2021 Apr 16;12:2287. doi: 10.1038/s41467-021-22519-z (PMC8052359; doi:10.1038/s41467-021-22519-z)
Supplement: Supplementary file 3 — Source Data [file 41467_2021_22519_MOESM3_ESM.zip › Sorce data/Source Data for Supplementary Figures.xlsx]

## Sheet: Sup Figure RNA off-target
Figure	Reference	BE	HaplotypeCaller	Mutect2	overlap	Replicate	SRR
Fig.S1b	6	ABEmax-P2A-EGFP	58360	250830	39698	Rep.1	SRR8570461
			60312	220738	39649	Rep.2	SRR8570463
			55706	188340	35545	Rep.3	SRR8570465
	9	ABEmax-P2A-EGFP	16165	145329	10474	Rep.1	SRR8908990
			27216	314139	19168	Rep.2	SRR8908995
			31301	360797	22122	Rep.3	SRR8909000
		miniABEmax-V82G-P2A-EGFP	339	15596	194	Rep.1	SRR8908993
			294	29817	213	Rep.2	SRR8908998
			433	16456	236	Rep.3	SRR8909003
Fig.S1c	8	ABE	3014	13218	1693	Rep.1	SRR8790780
			2106	8516	1197	Rep.2	SRR8790775
			2235	7709	1170	Rep.3	SRR8790774
		ABE7.10-F148A	202	693	59	Rep.1	SRR9027787
			162	436	57	Rep.2	SRR9027788
			181	600	67	Rep.3	SRR9027783
Fig.S1d	7	ABEmax	1965	5594	431	Rep.1	SRR8979751
			1801	8066	433	Rep.2	SRR8979754
			3058	5269	596	Rep.3	SRR8979759
		ABEmaxAW	277	876	31	Rep.1	SRR8979755
			203	1013	15	Rep.2	SRR8979756
			447	581	33	Rep.3	SRR8979762

## Sheet: Sup Fig 1m
Figure	Reference	BE	Overlapping ratio (%)(HaplotypeCaller vs. MuTect2)
Fig.S1m	19	ABEmax Rep1	68
		ABEmax Rep2	66
		ABEmax Rep3	64
	21	ABEmax Rep1	65
		ABEmax Rep2	70
		ABEmax Rep3	71
		miniABEmax-V82G Rep1	57
		miniABEmax-V82G Rep2	72
		miniABEmax-V82G Rep3	55
	20	ABE Rep1	60
		ABE Rep2	59
		ABE Rep3	67
		ABE7.10-F148A Rep1	29
		ABE7.10-F148A Rep2	35
		ABE7.10-F148A Rep3	37
	16	ABEmax Rep1	22
		ABEmax Rep2	24
		ABEmax Rep3	19
		ABEmaxAW Rep1	3
		ABEmaxAW Rep2	5
		ABEmaxAW Rep3	6

## Sheet: Sup Fig 2a
	Overlapping ratio for editing sites (%) (Ref 6)
	Rep1 vs. Rep2		Rep2 vs. Rep3
RNA A-to-I editing more than (%)	Relative to Rep1	Relative to Rep2	Relative to Rep2	Relative to Rep3
0	49.2019	57.3194	54.4564	49.1846
20	51.0252	57.2137	68.6086	60.9582
40	61.9817	66.7853	78.4428	63.7406
60	66.7368	72.7899	87.6692	66.9346

## Sheet: Sup Fig 2c
	ABE site8	Rep1	Rep2
	A3	11	22
	A4	15	13
	A5	86	62
	A7	33	16
	A8	2	4
	A9	2	3

## Sheet: Sup Fig 2d
		Overlapping ratio for editing sites (%)
		ABEmax Rep1 vs. Rep3
	RNA A-to-I editing more than (%)	Relative to Rep1	Relative to Rep2
		30.43	37.23
	0	35.86	44.51
	20	51.91	60.43
	40	60.59	66.49
	50	61.26	67.69

## Sheet: Sup Fig 3c
		A-to-non G
	ABEmax	0.031331	0.023165	0.075974
	D10A	0.037693	0.033683	0.154083
	2xTadA	0.021712	0.012978	0
	N46A	0.058869	0.046089	0.214133
	H57A	0.046262	0.037982	0.149645
	R74A	0.022072	0.019849	0.21692
	R98P	0.039666	0.051093	0.17301
	D108A	0.051292	0.026477	0.046009
	K110N	0.028337	0.046706	0.163845
	N127G	0.048675	0.023815	0
	R153P	0.020744	0.05679	0

## Sheet: Sup Fig 3d
		Indel
	ABEmax	1.90948	1.95387	1.00622
	D10A	1.2741	1.20236	1.2696
	2xTadA	0.631821	0.588488	0.232558
	N46A	2.28939	1.53398	1.65975
	H57A	2.73732	2.38727	1.23188
	R74A	3.11795	2.52452	1.69133
	R98P	2.44678	2.06916	1.33556
	D108A	1.56493	1.42133	0.888297
	K110N	2.10934	1.81266	0.92081
	N127G	1.94762	1.96383	0.947459
	R153P	1.85547	2.63047	1.37804

## Sheet: Sup Fig 4a
	ABEsite7																						ABEsite9																						ABEsite11
	ABEmax-rep1																						ABEmax-rep1																						ABEmax-rep1
1#	G	A	A	T	A	C	T	A	A	G	C	A	T	A	G	A	C	T	C	C		1#	G	A	A	G	A	C	C	A	A	G	G	A	T	A	G	A	C	T	G	C		1#	G	G	A	C	A
A	0.007016	98.63	90.2824	0.016216	38.9822	0.013617	0.010056	81.9671	98.15	0.011879	0.002794	99.8022	0.009838	99.8256	0.011265	99.9751	0.002729	0.009384	0.020794	0.013623		A	0.022851	99.8004	98.7405	0.017427	39.8136	0.004539	0.056294	89.4244	97.2955	0.012847	0.025869	99.4236	0.009858	99.8367	0.012388	99.9758	0.003646	0.008008	0.018222	0.021164		A	0.017644	0.015168	76.1136	0.007124	49.4224
C	0.004385	0.000438	0.000877	0.011395	0.017872	99.7576	0.011014	0	0.00046	0.00099	99.9818	0	0.008944	0.001366	0.004506	0.000452	99.9891	0.015193	99.9612	99.9657		C	0.005332	0.00298	0.00455	0.003031	0.005487	99.8676	99.853	0.000749	0.001505	0.000756	0.002283	0.000741	0.006067	0.001485	0.001457	0.002202	99.9825	0.011648	0.003644	99.9489		C	0.001548	0.002786	0.00124	99.9641	0.004344
G	99.9811	1.3578	9.70574	0.001753	60.9905	0.150244	0	18.0254	1.84583	99.9787	0.001863	0.183066	0	0.163507	99.9644	0.013106	0.001365	0.000894	0.004253	0.004228		G	99.9642	0.182505	1.23825	99.9621	60.1394	0.043882	0.054731	10.5441	2.69473	99.9652	99.949	0.565244	0.000758	0.152944	99.9738	0.014677	0.003646	0.002912	99.9665	0.002189		G	99.8746	99.961	23.853	0.002168	50.5105
T	0.007454	0.011815	0.010959	99.9706	0.009406	0.078526	99.9789	0.007513	0.003683	0.008415	0.013505	0.014756	99.9812	0.009564	0.019827	0.011299	0.006823	99.9745	0.013705	0.016441		T	0.007617	0.014153	0.016682	0.017427	0.041545	0.08398	0.035966	0.030717	0.00828	0.021161	0.022826	0.010371	99.9833	0.008909	0.012388	0.007338	0.010209	99.9774	0.011662	0.027733		T	0.106175	0.02105	0.032241	0.026636	0.062674
	ABEmax-rep2																						ABEmax-rep2																						ABEmax-rep2
2#	G	A	A	T	A	C	T	A	A	G	C	A	T	A	G	A	C	T	C	C		2#	G	A	A	G	A	C	C	A	A	G	G	A	T	A	G	A	C	T	G	C		2#	G	G	A	C	A
A	0.004662	99.0459	91.4488	0.010879	39.9292	0.022594	0.001696	83.6146	98.5401	0.017688	0.006641	99.7913	0.014273	99.8721	0	99.9775	0.001617	0.012678	0.023538	0.021772		A	0.016773	99.7521	98.6915	0.01217	44.176	0.00208	0.024508	90.7794	97.365	0.012827	0.005937	99.5397	0.011832	99.7291	0.016984	99.9698	0.004999	0.011642	0.022652	0.005338		A	0.006328	0.015458	75.506	0.005627	51.211
C	0.003108	0	0.001554	0.010879	0	99.7143	0.013569	0.008356	0	0.008844	99.9817	0	0.011102	0	0.0032	0	99.9854	0.014263	99.9596	99.9565		C	0.004193	0.000682	0.006251	0.001043	0.002888	99.9397	99.8248	0.031556	0.001724	0.001733	0.001397	0.000339	0.011136	0	0.002997	0.006715	99.9847	0.014969	0.001666	99.9716		C	0.006328	0.01054	0.00352	99.9346	0.06409
G	99.9767	0.944787	8.53414	0	60.0255	0.163001	0.001696	16.362	1.4517	99.954	0.00166	0.189023	0	0.116541	99.9824	0.012841	0.001617	0	0.003363	0.003349		G	99.9682	0.234606	1.29146	99.9722	55.8023	0.003812	0.083616	9.11015	2.62395	99.9591	99.9853	0.448125	0.000696	0.266155	99.967	0.011415	0.001333	0.000998	99.9674	0.003003		G	99.9072	99.9508	24.4637	0.001407	48.6587
T	0.015541	0.009308	0.015536	99.9782	0.045307	0.10006	99.983	0.01504	0.008202	0.019457	0.009962	0.019724	99.9746	0.01133	0.014398	0.009631	0.011322	99.9731	0.01345	0.018422		T	0.010833	0.012617	0.010765	0.014603	0.018772	0.054415	0.067037	0.078891	0.009308	0.026348	0.007333	0.011873	99.9763	0.004759	0.012988	0.012087	0.008999	99.9724	0.008328	0.020018		T	0.080155	0.023188	0.026752	0.058378	0.066203
	ABEmax-rep3																						ABEmax-rep3																						ABEmax-rep3
3#	G	A	A	T	A	C	T	A	A	G	C	A	T	A	G	A	C	T	C	C		3#	G	A	A	G	A	C	C	A	A	G	G	A	T	A	G	A	C	T	G	C		3#	G	G	A	C	A
A	0.012428	98.9317	90.188	0.008286	41.5703	0.030215	0.004594	82.6703	98.2865	0.006324	0.004443	99.7648	0.005652	99.889	0.008542	99.9743	0.001441	0.014138	0.011996	0.010445		A	0.014249	99.8344	98.6646	0.012811	49.7071	0.006375	0.030875	91.0796	97.5098	0.0114	0.011025	99.5781	0.010534	99.8337	0.009183	99.9524	0.004814	0.010485	0.020995	0.027166		A	0.012509	0.011117	76.88	0.011126	51.9409
C	0.004143	0	0	0.006905	0.002993	99.6763	0.003063	0.028363	0	0.001581	99.9704	0	0.008478	0	0.005695	0	99.9856	0.009897	99.9805	99.9657		C	0.003677	0.000449	0.003654	0.002288	0.00715	99.9344	99.8969	0.007221	0.000454	0.003192	0.002297	0	0.007328	0.000447	0.003061	0.006617	99.9751	0.014417	0.003062	99.9321		C	0.00278	0.004169	0.003481	99.8574	0.006266
G	99.971	1.06005	9.80371	0	58.4148	0.243155	0	17.2909	1.71061	99.9889	0.001481	0.227924	0.001413	0.102341	99.9587	0.015727	0	0	0.001499	0.001492		G	99.9724	0.155733	1.32174	99.9643	50.2757	0.018215	0.047975	8.88966	2.4829	99.9526	99.9743	0.404091	0.001374	0.159552	99.9681	0.026466	0.002188	0.001748	99.9663	0.014459		G	99.8965	99.9625	23.0964	0.068844	47.9546
T	0.012428	0.008271	0.008288	99.9848	0.011971	0.050358	99.9923	0.010449	0.002922	0.003162	0.023697	0.007305	99.9845	0.008649	0.02705	0.010008	0.012967	99.976	0.005998	0.022382		T	0.009653	0.009425	0.010048	0.020588	0.01001	0.040983	0.024225	0.023469	0.006809	0.032832	0.012403	0.017841	99.9808	0.006257	0.019678	0.014557	0.017944	99.9734	0.009623	0.02629		T	0.088255	0.022233	0.020192	0.062585	0.098161
	R153P-rep1																						R153P-rep1																						R153P-rep1
1#	G	A	A	T	A	C	T	A	A	G	C	A	T	A	G	A	C	T	C	C		1#	G	A	A	G	A	C	C	A	A	G	G	A	T	A	G	A	C	T	G	C		1#	G	G	A	C	A
A	0.01087	99.0208	90.3961	0.014053	38.0365	0.007941	0.009754	81.4864	98.428	0.015157	0.002721	99.7499	0.01237	99.8945	0.012463	99.9842	0.001327	0.008463	0.022763	0.016463		A	0.009923	99.8128	98.6485	0.010226	45.5951	0.016297	0.020814	90.3257	97.5932	0.009514	0.00924	99.6545	0.009877	99.8134	0.011149	99.9769	0.021657	0.008842	0.023941	0.007881		A	0.010522	0.025546	75.1578	0.005265	51.9342
C	0.005115	0	0.001917	0.011498	0.013721	99.7525	0.006967	0.000685	0.002684	0.002165	99.9878	0.000672	0.007162	0	0.002624	0.001317	99.9907	0.014974	99.9669	99.9643		C	0.002053	0.00134	0.004412	0.002386	0.002823	99.9671	99.8998	0.031614	0.017223	0.001019	0.002053	0.001331	0.008855	0.000334	0.003607	0.005283	99.9649	0.0131	0.00328	99.9619		C	0.004509	0.006011	0.002257	99.9391	0.050465
G	99.9668	0.974689	9.59491	0.001278	61.9333	0.179326	0.001393	18.4944	1.56395	99.9769	0.002041	0.230644	0.000651	0.098863	99.9692	0.007245	0.002653	0	0.00138	0.004802		G	99.9798	0.174138	1.32573	99.9577	54.3795	0.001358	0.020109	9.6366	2.38145	99.9647	99.9754	0.333148	0.000341	0.176895	99.9636	0.008254	0.001969	0.000655	99.9659	0.003941		G	99.8805	99.9361	24.8053	0.004512	47.8745
T	0.017265	0.004465	0.007028	99.9732	0.016465	0.060217	99.9819	0.018483	0.005367	0.005774	0.007483	0.018828	99.9798	0.006635	0.015743	0.007245	0.005306	99.9766	0.008967	0.014405		T	0.008212	0.011721	0.021383	0.029654	0.022581	0.015278	0.059267	0.006054	0.008105	0.024804	0.013346	0.010983	99.9809	0.009345	0.021643	0.009575	0.011485	99.9774	0.006887	0.026271		T	0.104465	0.032308	0.034613	0.051141	0.140849
	R153P-rep2																						R153P-rep2																						R153P-rep2
2#	G	A	A	T	A	C	T	A	A	G	C	A	T	A	G	A	C	T	C	C		2#	G	A	A	G	A	C	C	A	A	G	G	A	T	A	G	A	C	T	G	C		2#	G	G	A	C	A
A	0.010173	99.0985	90.1415	0.010176	37.7471	0.004687	0.018519	82.8382	98.3621	0.011499	0.004812	99.6314	0.008071	99.8427	0.010468	99.9848	0.001175	0.00692	0.026835	0.01575		A	0.00949	99.8711	98.9932	0.03724	44.3231	0.023508	0.02764	91.6469	98.0125	0.006799	0.00947	99.5593	0.009979	99.7853	0.012592	99.9761	0.002016	0.007044	0.020146	0.007061		A	0.017269	0.012331	74.5952	0.032702	49.3468
C	0.004521	0	0.00226	0.004523	0	99.8102	0.008642	0.007263	0	0.001278	99.9808	0.002378	0.004612	0	0	0	99.9883	0.016148	99.9585	99.96		C	0.002109	0.000515	0.004719	0.000525	0.003264	99.9384	99.9241	0.020729	0.00104	0.001569	0.001052	0	0.009979	0.001027	0.001511	0.003553	99.9854	0.012075	0.000504	99.9637		C	0.00185	0.004316	0.002472	99.9303	0
G	99.9684	0.896977	9.84609	0	62.1959	0.125384	0	17.1242	1.61886	99.9834	0.002406	0.348428	0	0.152639	99.9802	0.01166	0.001175	0	0.00122	0.002423		G	99.9815	0.117524	0.983168	99.9476	55.6437	0.008881	0.031434	8.31425	1.98023	99.9613	99.9774	0.426895	0	0.207016	99.9723	0.007107	0.001512	0.000503	99.9713	0.00353		G	99.881	99.9655	25.3275	0.003085	50.5283
T	0.016955	0.004513	0.01017	99.9853	0.057033	0.059762	99.9728	0.030263	0.019018	0.003833	0.012029	0.017838	99.9873	0.004697	0.009305	0.003498	0.009398	99.9769	0.013418	0.021808		T	0.006854	0.010825	0.018877	0.014686	0.029916	0.029255	0.016801	0.018138	0.006242	0.030333	0.012101	0.013837	99.98	0.006678	0.0136	0.013199	0.011088	99.9804	0.008058	0.025721		T	0.099916	0.01788	0.074778	0.033936	0.124883
	R153P-rep3																						R153P-rep3																						R153P-rep3
3#	G	A	A	T	A	C	T	A	A	G	C	A	T	A	G	A	C	T	C	C		3#	G	A	A	G	A	C	C	A	A	G	G	A	T	A	G	A	C	T	G	C		3#	G	G	A	C	A
A	0.014529	99.122	91.731	0.009984	46.2486	0.010325	0.010995	84.0848	98.5922	0.02074	0.003846	99.7441	0.013935	99.8865	0.010312	99.9813	0.002825	0.003708	0.004859	0.009683		A	0.013545	99.8134	98.757	0.012324	51.5431	0.017339	0.00808	92.1994	97.8277	0.017656	0.012748	99.5316	0.00894	99.7822	0.012595	99.9686	0.002224	0.011103	0.024083	0.003709		A	0.021931	0.02138	74.9075	0.08996	53.4607
C	0.001816	0	0	0.009076	0	99.8198	0.004998	0.003912	0.000962	0.003111	99.9846	0.002875	0.013935	0.000945	0.002812	0	99.984	0.011125	99.9611	99.9729		C	0.001935	0.001901	0.003556	0.001155	0.010607	99.9118	99.8667	0.007286	0.002709	0.002303	0.002704	0.00038	0.007774	0.001138	0.002223	0.005603	99.9815	0.011473	0.001853	99.9522		C	0.00329	0.00603	0.003844	99.689	0.049991
G	99.9764	0.869888	8.26268	0.000908	53.7241	0.130465	0.001999	15.8966	1.40295	99.9699	0.001923	0.241502	0	0.101162	99.9784	0.011247	0.000942	0.000927	0.01069	0		G	99.9803	0.171058	1.22364	99.978	48.4348	0.009633	0.069484	7.76992	2.16104	99.9658	99.973	0.456654	0.000389	0.205667	99.9774	0.016061	0.005189	0.00148	99.9674	0.005564		G	99.9106	99.9622	25.0706	0.032912	46.3992
T	0.007264	0.008155	0.006355	99.98	0.027333	0.039421	99.982	0.014668	0.003849	0.006222	0.009615	0.0115	99.9721	0.011345	0.008437	0.007498	0.012243	99.9842	0.023324	0.01743		T	0.004257	0.013685	0.015804	0.008473	0.011423	0.061263	0.055749	0.023393	0.008513	0.014201	0.011589	0.011407	99.9829	0.011004	0.007779	0.009711	0.011119	99.9759	0.006669	0.038575		T	0.064149	0.010416	0.018123	0.188148	0.090095
[truncated: 57 more columns]

## Sheet: Sup Fig 4b
	site2				site5					site7					site9					site11			site12						site16
	A2	A5	A8	A12	A2	A5	A7	A9	A10	A2	A3	A5	A8	A9	A2	A3	A5	A8	A9	A3	A5	A9	A3	A5	A6	A7	A8	A9	A4	A5	A7	A8	A9
D10A-rep1	3	2	2	2	1	1	0	2	2	1	0	3	1	2	10	11	3	5	5	3	1	1	2	1	2	1	2	2	2	4	4	0	5
D10A-rep2	2	3	3	2	1	1	0	2	2	2	0	2	1	2	10	9	3	5	5	4	1	1	2	1	2	1	0	2	2	3	3	0	2
D10A-rep3	3	0	1	3	2	2	2	3	0	1	0	1	2	0	11	7	3	6	6	3	2	1	2	2	1	1	1	1	2	3	3	0	3
ABEmax-rep1	11	79	5	4	2	57	82	27	1	2	6	77	22	0	8	5	39	8	3	15	54	1	5	1	2	2	0	1	57	43	69	7	0
ABEmax-rep2	7	72	7	4	2	55	74	37	0	3	7	81	16	1	8	9	50	8	0	18	52	2	11	32	23	9	2	3	57	44	66	5	3
ABEmax-rep3	5	63	0	7	4	63	82	29	0	3	6	78	18	1	6	5	37	8	10	12	50	2	6	36	28	14	3	1	49	42	57	5	0
R153P-rep1	4	52	6	1	0	60	85	33	0	3	6	82	24	1	8	8	43	11	4	6	22	0	6	38	25	14	5	1	57	44	64	5	4
R153P-rep2	6	59	9	6	0	51	69	25	0	4	4	79	22	0	9	8	44	11	4	15	50	0	7	36	22	11	4	2	55	44	68	6	4
R153P-rep3	8	66	12	11	0	43	54	17	0	6	3	77	21	0	12	15	8	9	2	14	52	0	8	33	24	12	5	2	54	41	69	5	1

## Sheet: Sup Fig 4d
	HaplotyprCaller
	Figures	BE	Replicate	Number of RNA edits
	Fig. 1e	Cas9-D10A	Rep.1	31
			Rep.2	93
		ABEmax	Rep.1	7857
			Rep.2	4757
		R153P/R153P*	Rep.1	4670
			Rep.2	3700
		R153A/R153A*	Rep.1	3570
			Rep.2	2574

[truncated: 7 more sheets: Sup Fig 4f, Sup Fig 5b, Sup Fig 6a, Sup Fig 6a sanger, Sup Fig 7a, Sup Fig 7b, Sup Fig 7c]
